# Supplementary material for: ATAC-seq footprinting unravels kinetics of transcription factor binding during zygotic genome activation
Source: Nat Commun. 2020 Aug 26;11:4267. doi: 10.1038/s41467-020-18035-1 (PMC7449963; doi:10.1038/s41467-020-18035-1)
Supplement: Supplementary file 6 — Source Data [file 41467_2020_18035_MOESM6_ESM.xlsx]

## Sheet: Supp Figure 2c,e,f
celltype	signal	regions	subset	footprint_width	baseline	middle	FPD
A549	TOBIAS-PWM_uncorrected	A549_MA0006.1	all	30	0.33587	0.2746	-0.06127
A549	TOBIAS-DWM_uncorrected	A549_MA0006.1	all	30	0.33587	0.2746	-0.06127
A549	seqOutBias_uncorrected	A549_MA0006.1	all	30	0.33659	0.2752	-0.06138
A549	HINT-ATAC_uncorrected	A549_MA0006.1	all	30	0.63199	0.51075	-0.12125
A549	TOBIAS-PWM_expected	A549_MA0006.1	all	30	0.39452	0.41985	0.02533
A549	TOBIAS-DWM_expected	A549_MA0006.1	all	30	0.43049	0.38701	-0.04348
A549	TOBIAS-PWM_corrected	A549_MA0006.1	all	30	0.48744	0.37128	-0.11616
A549	TOBIAS-DWM_corrected	A549_MA0006.1	all	30	0.4169	0.35659	-0.06032
A549	seqOutBias_corrected	A549_MA0006.1	all	30	0.50694	0.36401	-0.14293
A549	HINT-ATAC_corrected	A549_MA0006.1	all	30	0.56698	0.49864	-0.06834
A549	TOBIAS-PWM_uncorrected	A549_MA0854.1	all	30	0.62074	0.38582	-0.23492
A549	TOBIAS-DWM_uncorrected	A549_MA0854.1	all	30	0.62074	0.38582	-0.23492
A549	seqOutBias_uncorrected	A549_MA0854.1	all	30	0.62279	0.38705	-0.23573
A549	HINT-ATAC_uncorrected	A549_MA0854.1	all	30	0.78152	0.46176	-0.31976
A549	TOBIAS-PWM_expected	A549_MA0854.1	all	30	0.62496	0.3724	-0.25256
A549	TOBIAS-DWM_expected	A549_MA0854.1	all	30	0.45542	0.36897	-0.08645
A549	TOBIAS-PWM_corrected	A549_MA0854.1	all	30	0.44786	0.4653	0.01744
A549	TOBIAS-DWM_corrected	A549_MA0854.1	all	30	0.53771	0.30395	-0.23375
A549	seqOutBias_corrected	A549_MA0854.1	all	30	0.41624	0.34146	-0.07478
A549	HINT-ATAC_corrected	A549_MA0854.1	all	30	0.72155	0.54347	-0.17807
A549	TOBIAS-PWM_uncorrected	A549_MA0634.1	all	30	0.56633	0.39728	-0.16905
A549	TOBIAS-DWM_uncorrected	A549_MA0634.1	all	30	0.56633	0.39728	-0.16905
A549	seqOutBias_uncorrected	A549_MA0634.1	all	30	0.56557	0.39654	-0.16903
A549	HINT-ATAC_uncorrected	A549_MA0634.1	all	30	0.7089	0.47692	-0.23197
A549	TOBIAS-PWM_expected	A549_MA0634.1	all	30	0.65302	0.42914	-0.22388
A549	TOBIAS-DWM_expected	A549_MA0634.1	all	30	0.5093	0.43218	-0.07712
A549	TOBIAS-PWM_corrected	A549_MA0634.1	all	30	0.24297	0.26058	0.01761
A549	TOBIAS-DWM_corrected	A549_MA0634.1	all	30	0.61173	0.41489	-0.19684
A549	seqOutBias_corrected	A549_MA0634.1	all	30	0.34591	0.32595	-0.01996
A549	HINT-ATAC_corrected	A549_MA0634.1	all	30	0.60113	0.48393	-0.1172
A549	TOBIAS-PWM_uncorrected	A549_MA0853.1	all	30	0.6104	0.41028	-0.20012
A549	TOBIAS-DWM_uncorrected	A549_MA0853.1	all	30	0.6104	0.41028	-0.20012
A549	seqOutBias_uncorrected	A549_MA0853.1	all	30	0.61316	0.41348	-0.19968
A549	HINT-ATAC_uncorrected	A549_MA0853.1	all	30	0.69823	0.4492	-0.24903
A549	TOBIAS-PWM_expected	A549_MA0853.1	all	30	0.68851	0.43198	-0.25653
A549	TOBIAS-DWM_expected	A549_MA0853.1	all	30	0.45451	0.38654	-0.06797
A549	TOBIAS-PWM_corrected	A549_MA0853.1	all	30	0.36487	0.40741	0.04254
A549	TOBIAS-DWM_corrected	A549_MA0853.1	all	30	0.62732	0.39084	-0.23648
A549	seqOutBias_corrected	A549_MA0853.1	all	30	0.32629	0.27567	-0.05062
A549	HINT-ATAC_corrected	A549_MA0853.1	all	30	0.64886	0.51562	-0.13324
A549	TOBIAS-PWM_uncorrected	A549_MA0007.3	all	30	0.27523	0.35045	0.07522
A549	TOBIAS-DWM_uncorrected	A549_MA0007.3	all	30	0.27523	0.35045	0.07522
A549	seqOutBias_uncorrected	A549_MA0007.3	all	30	0.27472	0.35001	0.07529
A549	HINT-ATAC_uncorrected	A549_MA0007.3	all	30	0.3556	0.52121	0.16561
A549	TOBIAS-PWM_expected	A549_MA0007.3	all	30	0.36652	0.38883	0.02231
A549	TOBIAS-DWM_expected	A549_MA0007.3	all	30	0.25941	0.31501	0.0556
A549	TOBIAS-PWM_corrected	A549_MA0007.3	all	30	0.28055	0.4592	0.17865
A549	TOBIAS-DWM_corrected	A549_MA0007.3	all	30	0.18761	0.30278	0.11516
A549	seqOutBias_corrected	A549_MA0007.3	all	30	0.18181	0.27088	0.08907
A549	HINT-ATAC_corrected	A549_MA0007.3	all	30	0.16237	0.22865	0.06629
A549	TOBIAS-PWM_uncorrected	A549_MA1463.1	all	30	0.53806	0.25299	-0.28506
A549	TOBIAS-DWM_uncorrected	A549_MA1463.1	all	30	0.53806	0.25299	-0.28506
A549	seqOutBias_uncorrected	A549_MA1463.1	all	30	0.53806	0.25299	-0.28506
A549	HINT-ATAC_uncorrected	A549_MA1463.1	all	30	0.66968	0.30759	-0.36209
A549	TOBIAS-PWM_expected	A549_MA1463.1	all	30	0.5346	0.28307	-0.25154
A549	TOBIAS-DWM_expected	A549_MA1463.1	all	30	0.47573	0.29308	-0.18265
A549	TOBIAS-PWM_corrected	A549_MA1463.1	all	30	0.43373	0.31728	-0.11645
A549	TOBIAS-DWM_corrected	A549_MA1463.1	all	30	0.55692	0.30926	-0.24766
A549	seqOutBias_corrected	A549_MA1463.1	all	30	0.47126	0.30538	-0.16588
A549	HINT-ATAC_corrected	A549_MA1463.1	all	30	0.70773	0.4615	-0.24622
A549	TOBIAS-PWM_uncorrected	A549_MA0151.1	all	30	0.6134	0.33188	-0.28152
A549	TOBIAS-DWM_uncorrected	A549_MA0151.1	all	30	0.6134	0.33188	-0.28152
A549	seqOutBias_uncorrected	A549_MA0151.1	all	30	0.61336	0.33179	-0.28156
A549	HINT-ATAC_uncorrected	A549_MA0151.1	all	30	0.79166	0.39231	-0.39936
A549	TOBIAS-PWM_expected	A549_MA0151.1	all	30	0.6166	0.33798	-0.27862
A549	TOBIAS-DWM_expected	A549_MA0151.1	all	30	0.50031	0.3015	-0.19881
A549	TOBIAS-PWM_corrected	A549_MA0151.1	all	30	0.59627	0.51321	-0.08306
A549	TOBIAS-DWM_corrected	A549_MA0151.1	all	30	0.85089	0.61061	-0.24028
A549	seqOutBias_corrected	A549_MA0151.1	all	30	0.46527	0.32445	-0.14082
A549	HINT-ATAC_corrected	A549_MA0151.1	all	30	0.72228	0.50165	-0.22063
A549	TOBIAS-PWM_uncorrected	A549_MA0601.1	all	30	0.65012	0.26245	-0.38767
A549	TOBIAS-DWM_uncorrected	A549_MA0601.1	all	30	0.65012	0.26245	-0.38767
A549	seqOutBias_uncorrected	A549_MA0601.1	all	30	0.64977	0.26181	-0.38796
A549	HINT-ATAC_uncorrected	A549_MA0601.1	all	30	0.73725	0.2764	-0.46084
A549	TOBIAS-PWM_expected	A549_MA0601.1	all	30	0.79821	0.30915	-0.48907
A549	TOBIAS-DWM_expected	A549_MA0601.1	all	30	0.51608	0.26832	-0.24775
A549	TOBIAS-PWM_corrected	A549_MA0601.1	all	30	0.34711	0.33738	-0.00973
A549	TOBIAS-DWM_corrected	A549_MA0601.1	all	30	0.61974	0.28899	-0.33075
A549	seqOutBias_corrected	A549_MA0601.1	all	30	0.453	0.29477	-0.15823
A549	HINT-ATAC_corrected	A549_MA0601.1	all	30	0.76819	0.44846	-0.31973
A549	TOBIAS-PWM_uncorrected	A549_MA0602.1	all	30	0.42038	0.23347	-0.18692
A549	TOBIAS-DWM_uncorrected	A549_MA0602.1	all	30	0.42038	0.23347	-0.18692
A549	seqOutBias_uncorrected	A549_MA0602.1	all	30	0.42116	0.2343	-0.18686
A549	HINT-ATAC_uncorrected	A549_MA0602.1	all	30	0.73314	0.38291	-0.35023
A549	TOBIAS-PWM_expected	A549_MA0602.1	all	30	0.45352	0.24494	-0.20858
A549	TOBIAS-DWM_expected	A549_MA0602.1	all	30	0.31601	0.21118	-0.10482
A549	TOBIAS-PWM_corrected	A549_MA0602.1	all	30	0.38347	0.33805	-0.04542
A549	TOBIAS-DWM_corrected	A549_MA0602.1	all	30	0.67897	0.49799	-0.18098
A549	seqOutBias_corrected	A549_MA0602.1	all	30	0.30852	0.24733	-0.06119
A549	HINT-ATAC_corrected	A549_MA0602.1	all	30	0.67573	0.46683	-0.20889
A549	TOBIAS-PWM_uncorrected	A549_MA0004.1	all	30	0.6699	0.36201	-0.3079
A549	TOBIAS-DWM_uncorrected	A549_MA0004.1	all	30	0.6699	0.36201	-0.3079
A549	seqOutBias_uncorrected	A549_MA0004.1	all	30	0.66974	0.36146	-0.30828
A549	HINT-ATAC_uncorrected	A549_MA0004.1	all	30	0.72979	0.39774	-0.33204
A549	TOBIAS-PWM_expected	A549_MA0004.1	all	30	0.57023	0.51203	-0.05819
A549	TOBIAS-DWM_expected	A549_MA0004.1	all	30	0.22819	0.31315	0.08496
A549	TOBIAS-PWM_corrected	A549_MA0004.1	all	30	0.64598	0.3716	-0.27437
A549	TOBIAS-DWM_corrected	A549_MA0004.1	all	30	0.78914	0.40687	-0.38227
A549	seqOutBias_corrected	A549_MA0004.1	all	30	0.69679	0.45826	-0.23854
A549	HINT-ATAC_corrected	A549_MA0004.1	all	30	0.51953	0.42322	-0.09631
A549	TOBIAS-PWM_uncorrected	A549_MA0259.1	all	30	0.35402	0.33585	-0.01817
A549	TOBIAS-DWM_uncorrected	A549_MA0259.1	all	30	0.35402	0.33585	-0.01817
A549	seqOutBias_uncorrected	A549_MA0259.1	all	30	0.35408	0.33595	-0.01814
A549	HINT-ATAC_uncorrected	A549_MA0259.1	all	30	0.46522	0.43777	-0.02745
A549	TOBIAS-PWM_expected	A549_MA0259.1	all	30	0.43154	0.47125	0.03971
A549	TOBIAS-DWM_expected	A549_MA0259.1	all	30	0.32303	0.34411	0.02108
A549	TOBIAS-PWM_corrected	A549_MA0259.1	all	30	0.65451	0.58223	-0.07227
A549	TOBIAS-DWM_corrected	A549_MA0259.1	all	30	0.39848	0.33747	-0.06101
A549	seqOutBias_corrected	A549_MA0259.1	all	30	0.53194	0.43915	-0.0928
A549	HINT-ATAC_corrected	A549_MA0259.1	all	30	0.56363	0.53135	-0.03228
A549	TOBIAS-PWM_uncorrected	A549_MA1464.1	all	30	0.74591	0.44681	-0.2991
A549	TOBIAS-DWM_uncorrected	A549_MA1464.1	all	30	0.74591	0.44681	-0.2991
A549	seqOutBias_uncorrected	A549_MA1464.1	all	30	0.746	0.44672	-0.29928
A549	HINT-ATAC_uncorrected	A549_MA1464.1	all	30	0.70169	0.30168	-0.40001
A549	TOBIAS-PWM_expected	A549_MA1464.1	all	30	0.54033	0.50327	-0.03706
A549	TOBIAS-DWM_expected	A549_MA1464.1	all	30	0.34349	0.39477	0.05128
A549	TOBIAS-PWM_corrected	A549_MA1464.1	all	30	0.74137	0.44059	-0.30078
A549	TOBIAS-DWM_corrected	A549_MA1464.1	all	30	0.80374	0.44831	-0.35543
A549	seqOutBias_corrected	A549_MA1464.1	all	30	0.74311	0.45907	-0.28404
A549	HINT-ATAC_corrected	A549_MA1464.1	all	30	0.56482	0.45876	-0.10607
A549	TOBIAS-PWM_uncorrected	A549_MA0603.1	all	30	0.64215	0.41428	-0.22787
A549	TOBIAS-DWM_uncorrected	A549_MA0603.1	all	30	0.64215	0.41428	-0.22787
A549	seqOutBias_uncorrected	A549_MA0603.1	all	30	0.64207	0.41404	-0.22803
A549	HINT-ATAC_uncorrected	A549_MA0603.1	all	30	0.75966	0.38902	-0.37064
A549	TOBIAS-PWM_expected	A549_MA0603.1	all	30	0.58754	0.56318	-0.02435
A549	TOBIAS-DWM_expected	A549_MA0603.1	all	30	0.38867	0.43071	0.04204
A549	TOBIAS-PWM_corrected	A549_MA0603.1	all	30	0.70858	0.48125	-0.22733
A549	TOBIAS-DWM_corrected	A549_MA0603.1	all	30	0.8125	0.44688	-0.36561
A549	seqOutBias_corrected	A549_MA0603.1	all	30	0.64166	0.40749	-0.23417
A549	HINT-ATAC_corrected	A549_MA0603.1	all	30	0.48676	0.42276	-0.06399
A549	TOBIAS-PWM_uncorrected	A549_MA0874.1	all	30	0.46419	0.32704	-0.13716
A549	TOBIAS-DWM_uncorrected	A549_MA0874.1	all	30	0.46419	0.32704	-0.13716
A549	seqOutBias_uncorrected	A549_MA0874.1	all	30	0.46598	0.32806	-0.13792
A549	HINT-ATAC_uncorrected	A549_MA0874.1	all	30	0.62763	0.41903	-0.2086
A549	TOBIAS-PWM_expected	A549_MA0874.1	all	30	0.4697	0.31392	-0.15578
A549	TOBIAS-DWM_expected	A549_MA0874.1	all	30	0.36737	0.30379	-0.06358
A549	TOBIAS-PWM_corrected	A549_MA0874.1	all	30	0.42576	0.45997	0.03421
A549	TOBIAS-DWM_corrected	A549_MA0874.1	all	30	0.59405	0.42547	-0.16857
A549	seqOutBias_corrected	A549_MA0874.1	all	30	0.40843	0.34045	-0.06798
A549	HINT-ATAC_corrected	A549_MA0874.1	all	30	0.66217	0.52878	-0.13339
A549	TOBIAS-PWM_uncorrected	A549_MA1100.2	all	30	0.3458	0.35849	0.01269
A549	TOBIAS-DWM_uncorrected	A549_MA1100.2	all	30	0.3458	0.35849	0.01269
A549	seqOutBias_uncorrected	A549_MA1100.2	all	30	0.34602	0.3587	0.01268
A549	HINT-ATAC_uncorrected	A549_MA1100.2	all	30	0.44845	0.48303	0.03457
A549	TOBIAS-PWM_expected	A549_MA1100.2	all	30	0.39422	0.42916	0.03494
A549	TOBIAS-DWM_expected	A549_MA1100.2	all	30	0.32751	0.35387	0.02636
A549	TOBIAS-PWM_corrected	A549_MA1100.2	all	30	0.37198	0.33331	-0.03867
A549	TOBIAS-DWM_corrected	A549_MA1100.2	all	30	0.57825	0.51614	-0.06211
A549	seqOutBias_corrected	A549_MA1100.2	all	30	0.33953	0.33066	-0.00888
A549	HINT-ATAC_corrected	A549_MA1100.2	all	30	0.19953	0.21855	0.01902
A549	TOBIAS-PWM_uncorrected	A549_MA1631.1	all	30	0.37833	0.37459	-0.00374
A549	TOBIAS-DWM_uncorrected	A549_MA1631.1	all	30	0.37833	0.37459	-0.00374
A549	seqOutBias_uncorrected	A549_MA1631.1	all	30	0.37822	0.37447	-0.00375
A549	HINT-ATAC_uncorrected	A549_MA1631.1	all	30	0.48347	0.4826	-0.00087
A549	TOBIAS-PWM_expected	A549_MA1631.1	all	30	0.35209	0.40703	0.05494
A549	TOBIAS-DWM_expected	A549_MA1631.1	all	30	0.42053	0.39449	-0.02604
A549	TOBIAS-PWM_corrected	A549_MA1631.1	all	30	0.56896	0.37935	-0.18961
A549	TOBIAS-DWM_corrected	A549_MA1631.1	all	30	0.32287	0.39283	0.06996
A549	seqOutBias_corrected	A549_MA1631.1	all	30	0.40716	0.35045	-0.05671
A549	HINT-ATAC_corrected	A549_MA1631.1	all	30	0.30856	0.30994	0.00138
A549	TOBIAS-PWM_uncorrected	A549_MA0816.1	all	30	0.36299	0.3726	0.0096
A549	TOBIAS-DWM_uncorrected	A549_MA0816.1	all	30	0.36299	0.3726	0.0096
A549	seqOutBias_uncorrected	A549_MA0816.1	all	30	0.36308	0.37268	0.00961
A549	HINT-ATAC_uncorrected	A549_MA0816.1	all	30	0.51586	0.54629	0.03043
A549	TOBIAS-PWM_expected	A549_MA0816.1	all	30	0.3847	0.39972	0.01502
A549	TOBIAS-DWM_expected	A549_MA0816.1	all	30	0.29844	0.3462	0.04776
A549	TOBIAS-PWM_corrected	A549_MA0816.1	all	30	0.54072	0.53113	-0.00959
A549	TOBIAS-DWM_corrected	A549_MA0816.1	all	30	0.70723	0.50631	-0.20093
A549	seqOutBias_corrected	A549_MA0816.1	all	30	0.27699	0.29231	0.01532
A549	HINT-ATAC_corrected	A549_MA0816.1	all	30	0.19029	0.20927	0.01898
A549	TOBIAS-PWM_uncorrected	A549_MA0604.1	all	30	0.64536	0.52249	-0.12287
A549	TOBIAS-DWM_uncorrected	A549_MA0604.1	all	30	0.64536	0.52249	-0.12287
A549	seqOutBias_uncorrected	A549_MA0604.1	all	30	0.64511	0.52224	-0.12287
A549	HINT-ATAC_uncorrected	A549_MA0604.1	all	30	0.73468	0.51729	-0.21739
A549	TOBIAS-PWM_expected	A549_MA0604.1	all	30	0.58247	0.51716	-0.06531
A549	TOBIAS-DWM_expected	A549_MA0604.1	all	30	0.33167	0.44077	0.1091
A549	TOBIAS-PWM_corrected	A549_MA0604.1	all	30	0.54848	0.45848	-0.09
A549	TOBIAS-DWM_corrected	A549_MA0604.1	all	30	0.79367	0.41346	-0.3802
A549	seqOutBias_corrected	A549_MA0604.1	all	30	0.62358	0.51061	-0.11297
A549	HINT-ATAC_corrected	A549_MA0604.1	all	30	0.35726	0.32686	-0.0304
A549	TOBIAS-PWM_uncorrected	A549_MA1632.1	all	30	0.4666	0.40477	-0.06183
A549	TOBIAS-DWM_uncorrected	A549_MA1632.1	all	30	0.4666	0.40477	-0.06183
A549	seqOutBias_uncorrected	A549_MA1632.1	all	30	0.46689	0.405	-0.06188
A549	HINT-ATAC_uncorrected	A549_MA1632.1	all	30	0.59301	0.50658	-0.08643
A549	TOBIAS-PWM_expected	A549_MA1632.1	all	30	0.45358	0.40628	-0.0473
A549	TOBIAS-DWM_expected	A549_MA1632.1	all	30	0.2604	0.3586	0.0982
A549	TOBIAS-PWM_corrected	A549_MA1632.1	all	30	0.53159	0.50746	-0.02413
A549	TOBIAS-DWM_corrected	A549_MA1632.1	all	30	0.79259	0.4284	-0.36419
A549	seqOutBias_corrected	A549_MA1632.1	all	30	0.32733	0.32786	0.00053
A549	HINT-ATAC_corrected	A549_MA1632.1	all	30	0.36243	0.33759	-0.02483
A549	TOBIAS-PWM_uncorrected	A549_MA0605.2	all	30	0.56055	0.41725	-0.1433
A549	TOBIAS-DWM_uncorrected	A549_MA0605.2	all	30	0.56055	0.41725	-0.1433
A549	seqOutBias_uncorrected	A549_MA0605.2	all	30	0.56079	0.4174	-0.14339
A549	HINT-ATAC_uncorrected	A549_MA0605.2	all	30	0.74237	0.51633	-0.22604
A549	TOBIAS-PWM_expected	A549_MA0605.2	all	30	0.5203	0.43058	-0.08972
A549	TOBIAS-DWM_expected	A549_MA0605.2	all	30	0.25616	0.362	0.10584
A549	TOBIAS-PWM_corrected	A549_MA0605.2	all	30	0.47361	0.37572	-0.0979
A549	TOBIAS-DWM_corrected	A549_MA0605.2	all	30	0.79989	0.42337	-0.37652
A549	seqOutBias_corrected	A549_MA0605.2	all	30	0.39685	0.32086	-0.07598
A549	HINT-ATAC_corrected	A549_MA0605.2	all	30	0.36638	0.3301	-0.03628
A549	TOBIAS-PWM_uncorrected	A549_MA0833.2	all	30	0.51554	0.36595	-0.14959
A549	TOBIAS-DWM_uncorrected	A549_MA0833.2	all	30	0.51554	0.36595	-0.14959
A549	seqOutBias_uncorrected	A549_MA0833.2	all	30	0.51584	0.36608	-0.14977
A549	HINT-ATAC_uncorrected	A549_MA0833.2	all	30	0.59284	0.39368	-0.19916
A549	TOBIAS-PWM_expected	A549_MA0833.2	all	30	0.5127	0.39654	-0.11616
A549	TOBIAS-DWM_expected	A549_MA0833.2	all	30	0.29026	0.34993	0.05967
A549	TOBIAS-PWM_corrected	A549_MA0833.2	all	30	0.35479	0.30458	-0.05021
A549	TOBIAS-DWM_corrected	A549_MA0833.2	all	30	0.75604	0.39576	-0.36029
A549	seqOutBias_corrected	A549_MA0833.2	all	30	0.37065	0.31497	-0.05568
A549	HINT-ATAC_corrected	A549_MA0833.2	all	30	0.59844	0.5082	-0.09024
A549	TOBIAS-PWM_uncorrected	A549_MA1466.1	all	30	0.35046	0.32904	-0.02142
A549	TOBIAS-DWM_uncorrected	A549_MA1466.1	all	30	0.35046	0.32904	-0.02142
A549	seqOutBias_uncorrected	A549_MA1466.1	all	30	0.35035	0.32896	-0.02139
A549	HINT-ATAC_uncorrected	A549_MA1466.1	all	30	0.47663	0.44794	-0.02869
A549	TOBIAS-PWM_expected	A549_MA1466.1	all	30	0.27856	0.2836	0.00503
A549	TOBIAS-DWM_expected	A549_MA1466.1	all	30	0.28371	0.31654	0.03284
A549	TOBIAS-PWM_corrected	A549_MA1466.1	all	30	0.45147	0.39242	-0.05905
A549	TOBIAS-DWM_corrected	A549_MA1466.1	all	30	0.5732	0.39853	-0.17467
A549	seqOutBias_corrected	A549_MA1466.1	all	30	0.47308	0.42276	-0.05033
A549	HINT-ATAC_corrected	A549_MA1466.1	all	30	0.3433	0.34223	-0.00106
A549	TOBIAS-PWM_uncorrected	A549_MA0834.1	all	30	0.61329	0.44165	-0.17164
A549	TOBIAS-DWM_uncorrected	A549_MA0834.1	all	30	0.61329	0.44165	-0.17164
A549	seqOutBias_uncorrected	A549_MA0834.1	all	30	0.61349	0.44175	-0.17175
A549	HINT-ATAC_uncorrected	A549_MA0834.1	all	30	0.74844	0.51057	-0.23787
A549	TOBIAS-PWM_expected	A549_MA0834.1	all	30	0.50822	0.41667	-0.09155
A549	TOBIAS-DWM_expected	A549_MA0834.1	all	30	0.28227	0.3925	0.11023
A549	TOBIAS-PWM_corrected	A549_MA0834.1	all	30	0.40619	0.29418	-0.112
A549	TOBIAS-DWM_corrected	A549_MA0834.1	all	30	0.79732	0.44092	-0.3564
A549	seqOutBias_corrected	A549_MA0834.1	all	30	0.41226	0.31821	-0.09405
A549	HINT-ATAC_corrected	A549_MA0834.1	all	30	0.39645	0.35598	-0.04047
A549	TOBIAS-PWM_uncorrected	A549_MA0461.2	all	30	0.36303	0.3151	-0.04793
A549	TOBIAS-DWM_uncorrected	A549_MA0461.2	all	30	0.36303	0.3151	-0.04793
A549	seqOutBias_uncorrected	A549_MA0461.2	all	30	0.3631	0.31517	-0.04793
A549	HINT-ATAC_uncorrected	A549_MA0461.2	all	30	0.51003	0.43881	-0.07122
A549	TOBIAS-PWM_expected	A549_MA0461.2	all	30	0.41195	0.34267	-0.06929
A549	TOBIAS-DWM_expected	A549_MA0461.2	all	30	0.26403	0.31036	0.04633
A549	TOBIAS-PWM_corrected	A549_MA0461.2	all	30	0.41195	0.442	0.03005
A549	TOBIAS-DWM_corrected	A549_MA0461.2	all	30	0.57422	0.3686	-0.20563
A549	seqOutBias_corrected	A549_MA0461.2	all	30	0.28981	0.29933	0.00952
A549	HINT-ATAC_corrected	A549_MA0461.2	all	30	0.85153	0.73543	-0.1161
A549	TOBIAS-PWM_uncorrected	A549_MA1467.1	all	30	0.34049	0.3505	0.01001
A549	TOBIAS-DWM_uncorrected	A549_MA1467.1	all	30	0.34049	0.3505	0.01001
A549	seqOutBias_uncorrected	A549_MA1467.1	all	30	0.34041	0.35043	0.01002
A549	HINT-ATAC_uncorrected	A549_MA1467.1	all	30	0.42308	0.45456	0.03148
A549	TOBIAS-PWM_expected	A549_MA1467.1	all	30	0.35731	0.37335	0.01603
A549	TOBIAS-DWM_expected	A549_MA1467.1	all	30	0.27627	0.32181	0.04554
A549	TOBIAS-PWM_corrected	A549_MA1467.1	all	30	0.503	0.49268	-0.01032
A549	TOBIAS-DWM_corrected	A549_MA1467.1	all	30	0.71426	0.50049	-0.21377
A549	seqOutBias_corrected	A549_MA1467.1	all	30	0.30118	0.32412	0.02294
A549	HINT-ATAC_corrected	A549_MA1467.1	all	30	0.20114	0.21796	0.01682
A549	TOBIAS-PWM_uncorrected	A549_MA1468.1	all	30	0.37686	0.34382	-0.03304
A549	TOBIAS-DWM_uncorrected	A549_MA1468.1	all	30	0.37686	0.34382	-0.03304
A549	seqOutBias_uncorrected	A549_MA1468.1	all	30	0.37674	0.34363	-0.03311
A549	HINT-ATAC_uncorrected	A549_MA1468.1	all	30	0.46042	0.41276	-0.04766
A549	TOBIAS-PWM_expected	A549_MA1468.1	all	30	0.35579	0.33159	-0.0242
A549	TOBIAS-DWM_expected	A549_MA1468.1	all	30	0.27418	0.35741	0.08322
A549	TOBIAS-PWM_corrected	A549_MA1468.1	all	30	0.39621	0.38674	-0.00947
A549	TOBIAS-DWM_corrected	A549_MA1468.1	all	30	0.5555	0.304	-0.2515
A549	seqOutBias_corrected	A549_MA1468.1	all	30	0.28503	0.29013	0.00511
A549	HINT-ATAC_corrected	A549_MA1468.1	all	30	0.67545	0.57553	-0.09992
A549	TOBIAS-PWM_uncorrected	A549_MA1633.1	all	30	0.30465	0.33383	0.02919
A549	TOBIAS-DWM_uncorrected	A549_MA1633.1	all	30	0.30465	0.33383	0.02919
A549	seqOutBias_uncorrected	A549_MA1633.1	all	30	0.30459	0.33381	0.02922
A549	HINT-ATAC_uncorrected	A549_MA1633.1	all	30	0.42467	0.48877	0.0641
A549	TOBIAS-PWM_expected	A549_MA1633.1	all	30	0.29076	0.31747	0.02671
A549	TOBIAS-DWM_expected	A549_MA1633.1	all	30	0.25284	0.34459	0.09175
A549	TOBIAS-PWM_corrected	A549_MA1633.1	all	30	0.50533	0.51414	0.00881
A549	TOBIAS-DWM_corrected	A549_MA1633.1	all	30	0.6941	0.32491	-0.36919
A549	seqOutBias_corrected	A549_MA1633.1	all	30	0.25756	0.25459	-0.00298
A549	HINT-ATAC_corrected	A549_MA1633.1	all	30	0.22611	0.25856	0.03246
A549	TOBIAS-PWM_uncorrected	A549_MA0591.1	all	30	0.34928	0.39942	0.05015
A549	TOBIAS-DWM_uncorrected	A549_MA0591.1	all	30	0.34928	0.39942	0.05015
A549	seqOutBias_uncorrected	A549_MA0591.1	all	30	0.3492	0.39941	0.05021
A549	HINT-ATAC_uncorrected	A549_MA0591.1	all	30	0.38914	0.4941	0.10497
A549	TOBIAS-PWM_expected	A549_MA0591.1	all	30	0.30586	0.34313	0.03727
A549	TOBIAS-DWM_expected	A549_MA0591.1	all	30	0.29129	0.39087	0.09957
A549	TOBIAS-PWM_corrected	A549_MA0591.1	all	30	0.34619	0.37008	0.0239
A549	TOBIAS-DWM_corrected	A549_MA0591.1	all	30	0.6216	0.25931	-0.36228
A549	seqOutBias_corrected	A549_MA0591.1	all	30	0.26378	0.27054	0.00676
A549	HINT-ATAC_corrected	A549_MA0591.1	all	30	0.25165	0.2943	0.04265
A549	TOBIAS-PWM_uncorrected	A549_MA1101.2	all	30	0.36962	0.37692	0.0073
A549	TOBIAS-DWM_uncorrected	A549_MA1101.2	all	30	0.36962	0.37692	0.0073
A549	seqOutBias_uncorrected	A549_MA1101.2	all	30	0.36953	0.37683	0.0073
A549	HINT-ATAC_uncorrected	A549_MA1101.2	all	30	0.50092	0.51895	0.01804
A549	TOBIAS-PWM_expected	A549_MA1101.2	all	30	0.36385	0.37679	0.01295
A549	TOBIAS-DWM_expected	A549_MA1101.2	all	30	0.30244	0.42245	0.12001
A549	TOBIAS-PWM_corrected	A549_MA1101.2	all	30	0.46222	0.45119	-0.01103
A549	TOBIAS-DWM_corrected	A549_MA1101.2	all	30	0.68581	0.31932	-0.3665
A549	seqOutBias_corrected	A549_MA1101.2	all	30	0.26792	0.26469	-0.00323
A549	HINT-ATAC_corrected	A549_MA1101.2	all	30	0.34032	0.36718	0.02686
A549	TOBIAS-PWM_uncorrected	A549_MA1470.1	all	30	0.50307	0.39962	-0.10345
A549	TOBIAS-DWM_uncorrected	A549_MA1470.1	all	30	0.50307	0.39962	-0.10345
A549	seqOutBias_uncorrected	A549_MA1470.1	all	30	0.50335	0.39986	-0.10349
A549	HINT-ATAC_uncorrected	A549_MA1470.1	all	30	0.58653	0.45514	-0.1314
A549	TOBIAS-PWM_expected	A549_MA1470.1	all	30	0.47385	0.37361	-0.10024
A549	TOBIAS-DWM_expected	A549_MA1470.1	all	30	0.31278	0.38706	0.07429
A549	TOBIAS-PWM_corrected	A549_MA1470.1	all	30	0.34752	0.34505	-0.00247
A549	TOBIAS-DWM_corrected	A549_MA1470.1	all	30	0.76669	0.349	-0.41769
A549	seqOutBias_corrected	A549_MA1470.1	all	30	0.3624	0.33983	-0.02256
A549	HINT-ATAC_corrected	A549_MA1470.1	all	30	0.59657	0.4702	-0.12637
A549	TOBIAS-PWM_uncorrected	A549_MA0877.2	all	30	0.35107	0.3143	-0.03677
A549	TOBIAS-DWM_uncorrected	A549_MA0877.2	all	30	0.35107	0.3143	-0.03677
A549	seqOutBias_uncorrected	A549_MA0877.2	all	30	0.35116	0.31435	-0.0368
A549	HINT-ATAC_uncorrected	A549_MA0877.2	all	30	0.36553	0.31636	-0.04917
A549	TOBIAS-PWM_expected	A549_MA0877.2	all	30	0.37872	0.32638	-0.05234
A549	TOBIAS-DWM_expected	A549_MA0877.2	all	30	0.2614	0.26327	0.00187
A549	TOBIAS-PWM_corrected	A549_MA0877.2	all	30	0.26762	0.30403	0.03641
A549	TOBIAS-DWM_corrected	A549_MA0877.2	all	30	0.6731	0.55709	-0.11601
A549	seqOutBias_corrected	A549_MA0877.2	all	30	0.25172	0.24927	-0.00245
A549	HINT-ATAC_corrected	A549_MA0877.2	all	30	0.31299	0.29099	-0.022
A549	TOBIAS-PWM_uncorrected	A549_MA0635.1	all	30	0.32398	0.2779	-0.04608
A549	TOBIAS-DWM_uncorrected	A549_MA0635.1	all	30	0.32398	0.2779	-0.04608
A549	seqOutBias_uncorrected	A549_MA0635.1	all	30	0.32383	0.27765	-0.04618
A549	HINT-ATAC_uncorrected	A549_MA0635.1	all	30	0.46835	0.39455	-0.0738
A549	TOBIAS-PWM_expected	A549_MA0635.1	all	30	0.33777	0.27746	-0.06031
A549	TOBIAS-DWM_expected	A549_MA0635.1	all	30	0.23701	0.24137	0.00436
A549	TOBIAS-PWM_corrected	A549_MA0635.1	all	30	0.35765	0.39843	0.04078
A549	TOBIAS-DWM_corrected	A549_MA0635.1	all	30	0.68843	0.55256	-0.13588
A549	seqOutBias_corrected	A549_MA0635.1	all	30	0.266	0.25878	-0.00722
A549	HINT-ATAC_corrected	A549_MA0635.1	all	30	0.34552	0.32113	-0.02439
A549	TOBIAS-PWM_uncorrected	A549_MA0875.1	all	30	0.36827	0.3266	-0.04167
A549	TOBIAS-DWM_uncorrected	A549_MA0875.1	all	30	0.36827	0.3266	-0.04167
A549	seqOutBias_uncorrected	A549_MA0875.1	all	30	0.36793	0.32635	-0.04158
A549	HINT-ATAC_uncorrected	A549_MA0875.1	all	30	0.38461	0.33604	-0.04857
A549	TOBIAS-PWM_expected	A549_MA0875.1	all	30	0.52912	0.41412	-0.115
A549	TOBIAS-DWM_expected	A549_MA0875.1	all	30	0.35115	0.37152	0.02037
A549	TOBIAS-PWM_corrected	A549_MA0875.1	all	30	0.12724	0.19477	0.06753
A549	TOBIAS-DWM_corrected	A549_MA0875.1	all	30	0.71688	0.45315	-0.26373
A549	seqOutBias_corrected	A549_MA0875.1	all	30	0.26309	0.2985	0.03541
A549	HINT-ATAC_corrected	A549_MA0875.1	all	30	0.32013	0.29214	-0.02799
A549	TOBIAS-PWM_uncorrected	A549_MA1471.1	all	30	0.51647	0.29866	-0.21782
A549	TOBIAS-DWM_uncorrected	A549_MA1471.1	all	30	0.51647	0.29866	-0.21782
A549	seqOutBias_uncorrected	A549_MA1471.1	all	30	0.5176	0.29915	-0.21845
A549	HINT-ATAC_uncorrected	A549_MA1471.1	all	30	0.75471	0.41665	-0.33806
A549	TOBIAS-PWM_expected	A549_MA1471.1	all	30	0.71253	0.42765	-0.28488
A549	TOBIAS-DWM_expected	A549_MA1471.1	all	30	0.425	0.30537	-0.11964
A549	TOBIAS-PWM_corrected	A549_MA1471.1	all	30	0.30719	0.26475	-0.04244
A549	TOBIAS-DWM_corrected	A549_MA1471.1	all	30	0.68093	0.45857	-0.22236
A549	seqOutBias_corrected	A549_MA1471.1	all	30	0.48324	0.41116	-0.07208
A549	HINT-ATAC_corrected	A549_MA1471.1	all	30	0.52904	0.35581	-0.17323
A549	TOBIAS-PWM_uncorrected	A549_MA1634.1	all	30	0.36328	0.37005	0.00677
A549	TOBIAS-DWM_uncorrected	A549_MA1634.1	all	30	0.36328	0.37005	0.00677
A549	seqOutBias_uncorrected	A549_MA1634.1	all	30	0.36351	0.37031	0.0068
A549	HINT-ATAC_uncorrected	A549_MA1634.1	all	30	0.51995	0.5355	0.01555
A549	TOBIAS-PWM_expected	A549_MA1634.1	all	30	0.34078	0.36055	0.01978
A549	TOBIAS-DWM_expected	A549_MA1634.1	all	30	0.26888	0.37164	0.10276
A549	TOBIAS-PWM_corrected	A549_MA1634.1	all	30	0.56875	0.54834	-0.0204
A549	TOBIAS-DWM_corrected	A549_MA1634.1	all	30	0.75434	0.4101	-0.34424
A549	seqOutBias_corrected	A549_MA1634.1	all	30	0.25692	0.24833	-0.0086
A549	HINT-ATAC_corrected	A549_MA1634.1	all	30	0.25996	0.28936	0.02939
A549	TOBIAS-PWM_uncorrected	A549_MA0462.2	all	30	0.36472	0.3714	0.00668
A549	TOBIAS-DWM_uncorrected	A549_MA0462.2	all	30	0.36472	0.3714	0.00668
A549	seqOutBias_uncorrected	A549_MA0462.2	all	30	0.36495	0.37166	0.00671
A549	HINT-ATAC_uncorrected	A549_MA0462.2	all	30	0.51981	0.53517	0.01536
A549	TOBIAS-PWM_expected	A549_MA0462.2	all	30	0.34273	0.36196	0.01923
A549	TOBIAS-DWM_expected	A549_MA0462.2	all	30	0.26938	0.37262	0.10323
A549	TOBIAS-PWM_corrected	A549_MA0462.2	all	30	0.56467	0.54503	-0.01964
A549	TOBIAS-DWM_corrected	A549_MA0462.2	all	30	0.75285	0.40781	-0.34504
A549	seqOutBias_corrected	A549_MA0462.2	all	30	0.25473	0.24711	-0.00762
A549	HINT-ATAC_corrected	A549_MA0462.2	all	30	0.26299	0.29232	0.02933
A549	TOBIAS-PWM_uncorrected	A549_MA0835.2	all	30	0.36489	0.37186	0.00697
A549	TOBIAS-DWM_uncorrected	A549_MA0835.2	all	30	0.36489	0.37186	0.00697
A549	seqOutBias_uncorrected	A549_MA0835.2	all	30	0.36511	0.37211	0.007
A549	HINT-ATAC_uncorrected	A549_MA0835.2	all	30	0.51601	0.53213	0.01612
A549	TOBIAS-PWM_expected	A549_MA0835.2	all	30	0.34515	0.36282	0.01767
A549	TOBIAS-DWM_expected	A549_MA0835.2	all	30	0.27141	0.37348	0.10207
A549	TOBIAS-PWM_corrected	A549_MA0835.2	all	30	0.55964	0.54304	-0.0166
A549	TOBIAS-DWM_corrected	A549_MA0835.2	all	30	0.75281	0.4094	-0.34341
A549	seqOutBias_corrected	A549_MA0835.2	all	30	0.24953	0.24501	-0.00452
A549	HINT-ATAC_corrected	A549_MA0835.2	all	30	0.26454	0.29381	0.02927
A549	TOBIAS-PWM_uncorrected	A549_MA0463.2	all	30	0.20597	0.18922	-0.01675
A549	TOBIAS-DWM_uncorrected	A549_MA0463.2	all	30	0.20597	0.18922	-0.01675
A549	seqOutBias_uncorrected	A549_MA0463.2	all	30	0.20604	0.1893	-0.01673
A549	HINT-ATAC_uncorrected	A549_MA0463.2	all	30	0.26811	0.24285	-0.02525
A549	TOBIAS-PWM_expected	A549_MA0463.2	all	30	0.26331	0.23851	-0.0248
A549	TOBIAS-DWM_expected	A549_MA0463.2	all	30	0.20737	0.20558	-0.00179
A549	TOBIAS-PWM_corrected	A549_MA0463.2	all	30	0.2478	0.24766	-0.00014
A549	TOBIAS-DWM_corrected	A549_MA0463.2	all	30	0.41269	0.29521	-0.11749
A549	seqOutBias_corrected	A549_MA0463.2	all	30	0.44248	0.43935	-0.00313
A549	HINT-ATAC_corrected	A549_MA0463.2	all	30	0.35092	0.37005	0.01913
A549	TOBIAS-PWM_uncorrected	A549_MA0731.1	all	30	0.40073	0.31514	-0.08559
A549	TOBIAS-DWM_uncorrected	A549_MA0731.1	all	30	0.40073	0.31514	-0.08559
A549	seqOutBias_uncorrected	A549_MA0731.1	all	30	0.40102	0.3154	-0.08562
A549	HINT-ATAC_uncorrected	A549_MA0731.1	all	30	0.584	0.43912	-0.14487
A549	TOBIAS-PWM_expected	A549_MA0731.1	all	30	0.43336	0.35569	-0.07767
A549	TOBIAS-DWM_expected	A549_MA0731.1	all	30	0.34087	0.30995	-0.03092
A549	TOBIAS-PWM_corrected	A549_MA0731.1	all	30	0.57828	0.50665	-0.07162
A549	TOBIAS-DWM_corrected	A549_MA0731.1	all	30	0.73385	0.44656	-0.28729
A549	seqOutBias_corrected	A549_MA0731.1	all	30	0.48842	0.48051	-0.00792
A549	HINT-ATAC_corrected	A549_MA0731.1	all	30	0.48532	0.47624	-0.00908
A549	TOBIAS-PWM_uncorrected	A549_MA0607.1	all	30	0.23883	0.27258	0.03375
A549	TOBIAS-DWM_uncorrected	A549_MA0607.1	all	30	0.23883	0.27258	0.03375
A549	seqOutBias_uncorrected	A549_MA0607.1	all	30	0.23867	0.2724	0.03373
A549	HINT-ATAC_uncorrected	A549_MA0607.1	all	30	0.2952	0.37282	0.07762
A549	TOBIAS-PWM_expected	A549_MA0607.1	all	30	0.34875	0.29961	-0.04915
A549	TOBIAS-DWM_expected	A549_MA0607.1	all	30	0.21872	0.28863	0.06992
A549	TOBIAS-PWM_corrected	A549_MA0607.1	all	30	0.17002	0.38768	0.21766
A549	TOBIAS-DWM_corrected	A549_MA0607.1	all	30	0.72746	0.56898	-0.15848
A549	seqOutBias_corrected	A549_MA0607.1	all	30	0.22579	0.29707	0.07128
A549	HINT-ATAC_corrected	A549_MA0607.1	all	30	0.54363	0.52971	-0.01392
A549	TOBIAS-PWM_uncorrected	A549_MA1472.1	all	30	0.32797	0.35848	0.03051
A549	TOBIAS-DWM_uncorrected	A549_MA1472.1	all	30	0.32797	0.35848	0.03051
A549	seqOutBias_uncorrected	A549_MA1472.1	all	30	0.32798	0.3585	0.03051
A549	HINT-ATAC_uncorrected	A549_MA1472.1	all	30	0.38007	0.45518	0.07511
A549	TOBIAS-PWM_expected	A549_MA1472.1	all	30	0.34347	0.37039	0.02692
A549	TOBIAS-DWM_expected	A549_MA1472.1	all	30	0.3002	0.35426	0.05406
A549	TOBIAS-PWM_corrected	A549_MA1472.1	all	30	0.38255	0.4202	0.03765
A549	TOBIAS-DWM_corrected	A549_MA1472.1	all	30	0.62972	0.52266	-0.10706
A549	seqOutBias_corrected	A549_MA1472.1	all	30	0.30069	0.32876	0.02807
A549	HINT-ATAC_corrected	A549_MA1472.1	all	30	0.17409	0.19756	0.02347
A549	TOBIAS-PWM_uncorrected	A549_MA0818.1	all	30	0.1732	0.23075	0.05755
A549	TOBIAS-DWM_uncorrected	A549_MA0818.1	all	30	0.1732	0.23075	0.05755
A549	seqOutBias_uncorrected	A549_MA0818.1	all	30	0.17301	0.23057	0.05756
A549	HINT-ATAC_uncorrected	A549_MA0818.1	all	30	0.13611	0.22577	0.08965
A549	TOBIAS-PWM_expected	A549_MA0818.1	all	30	0.44076	0.38831	-0.05245
A549	TOBIAS-DWM_expected	A549_MA0818.1	all	30	0.18018	0.25622	0.07604
A549	TOBIAS-PWM_corrected	A549_MA0818.1	all	30	0.10729	0.25172	0.14443
A549	TOBIAS-DWM_corrected	A549_MA0818.1	all	30	0.3766	0.32437	-0.05223
A549	seqOutBias_corrected	A549_MA0818.1	all	30	0.13237	0.21317	0.0808
A549	HINT-ATAC_corrected	A549_MA0818.1	all	30	0.63378	0.63261	-0.00117
A549	TOBIAS-PWM_uncorrected	A549_MA1635.1	all	30	0.30554	0.33878	0.03324
A549	TOBIAS-DWM_uncorrected	A549_MA1635.1	all	30	0.30554	0.33878	0.03324
A549	seqOutBias_uncorrected	A549_MA1635.1	all	30	0.30562	0.33888	0.03326
A549	HINT-ATAC_uncorrected	A549_MA1635.1	all	30	0.37621	0.45539	0.07919
A549	TOBIAS-PWM_expected	A549_MA1635.1	all	30	0.32334	0.3563	0.03296
A549	TOBIAS-DWM_expected	A549_MA1635.1	all	30	0.28614	0.3426	0.05646
A549	TOBIAS-PWM_corrected	A549_MA1635.1	all	30	0.43432	0.46102	0.02671
A549	TOBIAS-DWM_corrected	A549_MA1635.1	all	30	0.57708	0.48052	-0.09656
A549	seqOutBias_corrected	A549_MA1635.1	all	30	0.27842	0.3017	0.02327
A549	HINT-ATAC_corrected	A549_MA1635.1	all	30	0.17598	0.20322	0.02724
A549	TOBIAS-PWM_uncorrected	A549_MA0817.1	all	30	0.23425	0.2919	0.05765
A549	TOBIAS-DWM_uncorrected	A549_MA0817.1	all	30	0.23425	0.2919	0.05765
A549	seqOutBias_uncorrected	A549_MA0817.1	all	30	0.23382	0.29144	0.05762
A549	HINT-ATAC_uncorrected	A549_MA0817.1	all	30	0.17587	0.25788	0.08201
A549	TOBIAS-PWM_expected	A549_MA0817.1	all	30	0.54759	0.45354	-0.09404
A549	TOBIAS-DWM_expected	A549_MA0817.1	all	30	0.23182	0.30891	0.07709
A549	TOBIAS-PWM_corrected	A549_MA0817.1	all	30	0.13698	0.32195	0.18497
A549	TOBIAS-DWM_corrected	A549_MA0817.1	all	30	0.48237	0.39774	-0.08463
A549	seqOutBias_corrected	A549_MA0817.1	all	30	0.14474	0.24372	0.09898
A549	HINT-ATAC_corrected	A549_MA0817.1	all	30	0.64045	0.61399	-0.02646
A549	TOBIAS-PWM_uncorrected	A549_MA0464.2	all	30	0.6629	0.46165	-0.20125
A549	TOBIAS-DWM_uncorrected	A549_MA0464.2	all	30	0.6629	0.46165	-0.20125
A549	seqOutBias_uncorrected	A549_MA0464.2	all	30	0.66272	0.46144	-0.20128
A549	HINT-ATAC_uncorrected	A549_MA0464.2	all	30	0.78928	0.44093	-0.34835
A549	TOBIAS-PWM_expected	A549_MA0464.2	all	30	0.62236	0.62761	0.00525
A549	TOBIAS-DWM_expected	A549_MA0464.2	all	30	0.50525	0.52869	0.02344
A549	TOBIAS-PWM_corrected	A549_MA0464.2	all	30	0.84425	0.54591	-0.29834
A549	TOBIAS-DWM_corrected	A549_MA0464.2	all	30	0.78788	0.4245	-0.36337
A549	seqOutBias_corrected	A549_MA0464.2	all	30	0.80203	0.49996	-0.30208
A549	HINT-ATAC_corrected	A549_MA0464.2	all	30	0.57147	0.47566	-0.09581
A549	TOBIAS-PWM_uncorrected	A549_MA0636.1	all	30	0.76376	0.44084	-0.32293
A549	TOBIAS-DWM_uncorrected	A549_MA0636.1	all	30	0.76376	0.44084	-0.32293
A549	seqOutBias_uncorrected	A549_MA0636.1	all	30	0.76421	0.44148	-0.32273
A549	HINT-ATAC_uncorrected	A549_MA0636.1	all	30	0.6992	0.29103	-0.40817
A549	TOBIAS-PWM_expected	A549_MA0636.1	all	30	0.57606	0.54161	-0.03445
A549	TOBIAS-DWM_expected	A549_MA0636.1	all	30	0.37796	0.44284	0.06488
A549	TOBIAS-PWM_corrected	A549_MA0636.1	all	30	0.81464	0.49887	-0.31577
A549	TOBIAS-DWM_corrected	A549_MA0636.1	all	30	0.76616	0.35223	-0.41393
A549	seqOutBias_corrected	A549_MA0636.1	all	30	0.74344	0.43072	-0.31272
A549	HINT-ATAC_corrected	A549_MA0636.1	all	30	0.55415	0.46591	-0.08824
A549	TOBIAS-PWM_uncorrected	A549_MA0876.1	all	30	0.37764	0.3668	-0.01084
A549	TOBIAS-DWM_uncorrected	A549_MA0876.1	all	30	0.37764	0.3668	-0.01084
A549	seqOutBias_uncorrected	A549_MA0876.1	all	30	0.37472	0.3639	-0.01081
A549	HINT-ATAC_uncorrected	A549_MA0876.1	all	30	0.42198	0.4159	-0.00608
A549	TOBIAS-PWM_expected	A549_MA0876.1	all	30	0.52624	0.41841	-0.10783
A549	TOBIAS-DWM_expected	A549_MA0876.1	all	30	0.40033	0.4322	0.03187
A549	TOBIAS-PWM_corrected	A549_MA0876.1	all	30	0.13065	0.23013	0.09948
A549	TOBIAS-DWM_corrected	A549_MA0876.1	all	30	0.54592	0.4248	-0.12111
A549	seqOutBias_corrected	A549_MA0876.1	all	30	0.19543	0.24282	0.04739
A549	HINT-ATAC_corrected	A549_MA0876.1	all	30	0.52523	0.48995	-0.03528
A549	TOBIAS-PWM_uncorrected	A549_MA0878.2	all	30	0.4201	0.2942	-0.12589
A549	TOBIAS-DWM_uncorrected	A549_MA0878.2	all	30	0.4201	0.2942	-0.12589
A549	seqOutBias_uncorrected	A549_MA0878.2	all	30	0.41989	0.29409	-0.1258
A549	HINT-ATAC_uncorrected	A549_MA0878.2	all	30	0.53085	0.35174	-0.1791
A549	TOBIAS-PWM_expected	A549_MA0878.2	all	30	0.41464	0.28432	-0.13032
A549	TOBIAS-DWM_expected	A549_MA0878.2	all	30	0.37371	0.2909	-0.08281
A549	TOBIAS-PWM_corrected	A549_MA0878.2	all	30	0.38279	0.38724	0.00445
A549	TOBIAS-DWM_corrected	A549_MA0878.2	all	30	0.67111	0.51169	-0.15941
A549	seqOutBias_corrected	A549_MA0878.2	all	30	0.12651	0.13541	0.00891
A549	HINT-ATAC_corrected	A549_MA0878.2	all	30	0.45017	0.37909	-0.07109
A549	TOBIAS-PWM_uncorrected	A549_MA0465.2	all	30	0.49607	0.31121	-0.18486
A549	TOBIAS-DWM_uncorrected	A549_MA0465.2	all	30	0.49607	0.31121	-0.18486
A549	seqOutBias_uncorrected	A549_MA0465.2	all	30	0.49717	0.31164	-0.18553
A549	HINT-ATAC_uncorrected	A549_MA0465.2	all	30	0.63382	0.37804	-0.25578
A549	TOBIAS-PWM_expected	A549_MA0465.2	all	30	0.56566	0.35556	-0.21011
A549	TOBIAS-DWM_expected	A549_MA0465.2	all	30	0.48277	0.33965	-0.14312
A549	TOBIAS-PWM_corrected	A549_MA0465.2	all	30	0.41772	0.37257	-0.04515
A549	TOBIAS-DWM_corrected	A549_MA0465.2	all	30	0.65195	0.43583	-0.21611
A549	seqOutBias_corrected	A549_MA0465.2	all	30	0.16122	0.16111	-0.00011
A549	HINT-ATAC_corrected	A549_MA0465.2	all	30	0.53359	0.41474	-0.11886
A549	TOBIAS-PWM_uncorrected	A549_MA1473.1	all	30	0.47582	0.31918	-0.15664
A549	TOBIAS-DWM_uncorrected	A549_MA1473.1	all	30	0.47582	0.31918	-0.15664
A549	seqOutBias_uncorrected	A549_MA1473.1	all	30	0.47569	0.31916	-0.15653
A549	HINT-ATAC_uncorrected	A549_MA1473.1	all	30	0.60646	0.3909	-0.21556
A549	TOBIAS-PWM_expected	A549_MA1473.1	all	30	0.44348	0.29786	-0.14562
A549	TOBIAS-DWM_expected	A549_MA1473.1	all	30	0.4085	0.30629	-0.10221
A549	TOBIAS-PWM_corrected	A549_MA1473.1	all	30	0.41547	0.38709	-0.02838
A549	TOBIAS-DWM_corrected	A549_MA1473.1	all	30	0.7243	0.55222	-0.17208
A549	seqOutBias_corrected	A549_MA1473.1	all	30	0.13456	0.13737	0.0028
A549	HINT-ATAC_corrected	A549_MA1473.1	all	30	0.43401	0.36093	-0.07308
A549	TOBIAS-PWM_uncorrected	A549_MA0102.4	all	30	0.2958	0.22955	-0.06625
A549	TOBIAS-DWM_uncorrected	A549_MA0102.4	all	30	0.2958	0.22955	-0.06625
A549	seqOutBias_uncorrected	A549_MA0102.4	all	30	0.29599	0.22964	-0.06635
A549	HINT-ATAC_uncorrected	A549_MA0102.4	all	30	0.47648	0.35611	-0.12037
A549	TOBIAS-PWM_expected	A549_MA0102.4	all	30	0.33138	0.2948	-0.03658
A549	TOBIAS-DWM_expected	A549_MA0102.4	all	30	0.22689	0.24849	0.0216
A549	TOBIAS-PWM_corrected	A549_MA0102.4	all	30	0.54608	0.42639	-0.11969
A549	TOBIAS-DWM_corrected	A549_MA0102.4	all	30	0.76758	0.46015	-0.30744
A549	seqOutBias_corrected	A549_MA0102.4	all	30	0.42423	0.34014	-0.08409
A549	HINT-ATAC_corrected	A549_MA0102.4	all	30	0.41967	0.37194	-0.04773
A549	TOBIAS-PWM_uncorrected	A549_MA0466.2	all	30	0.38443	0.25781	-0.12662
A549	TOBIAS-DWM_uncorrected	A549_MA0466.2	all	30	0.38443	0.25781	-0.12662
A549	seqOutBias_uncorrected	A549_MA0466.2	all	30	0.38486	0.25794	-0.12692
A549	HINT-ATAC_uncorrected	A549_MA0466.2	all	30	0.62598	0.38136	-0.24462
A549	TOBIAS-PWM_expected	A549_MA0466.2	all	30	0.32049	0.29411	-0.02638
A549	TOBIAS-DWM_expected	A549_MA0466.2	all	30	0.2312	0.269	0.03779
A549	TOBIAS-PWM_corrected	A549_MA0466.2	all	30	0.56782	0.30345	-0.26437
A549	TOBIAS-DWM_corrected	A549_MA0466.2	all	30	0.69487	0.38371	-0.31116
A549	seqOutBias_corrected	A549_MA0466.2	all	30	0.56464	0.35657	-0.20807
A549	HINT-ATAC_corrected	A549_MA0466.2	all	30	0.55762	0.47316	-0.08446
A549	TOBIAS-PWM_uncorrected	A549_MA0836.2	all	30	0.30494	0.24831	-0.05662
A549	TOBIAS-DWM_uncorrected	A549_MA0836.2	all	30	0.30494	0.24831	-0.05662
A549	seqOutBias_uncorrected	A549_MA0836.2	all	30	0.30493	0.24822	-0.0567
A549	HINT-ATAC_uncorrected	A549_MA0836.2	all	30	0.47652	0.37386	-0.10265
A549	TOBIAS-PWM_expected	A549_MA0836.2	all	30	0.32802	0.30211	-0.02592
A549	TOBIAS-DWM_expected	A549_MA0836.2	all	30	0.24299	0.2623	0.01931
A549	TOBIAS-PWM_corrected	A549_MA0836.2	all	30	0.61683	0.50271	-0.11411
A549	TOBIAS-DWM_corrected	A549_MA0836.2	all	30	0.76168	0.44246	-0.31921
A549	seqOutBias_corrected	A549_MA0836.2	all	30	0.44212	0.36469	-0.07743
A549	HINT-ATAC_corrected	A549_MA0836.2	all	30	0.47965	0.43037	-0.04928
A549	TOBIAS-PWM_uncorrected	A549_MA0837.1	all	30	0.37898	0.25937	-0.11961
A549	TOBIAS-DWM_uncorrected	A549_MA0837.1	all	30	0.37898	0.25937	-0.11961
A549	seqOutBias_uncorrected	A549_MA0837.1	all	30	0.37941	0.2595	-0.1199
A549	HINT-ATAC_uncorrected	A549_MA0837.1	all	30	0.62225	0.39172	-0.23052
A549	TOBIAS-PWM_expected	A549_MA0837.1	all	30	0.31837	0.29528	-0.02309
A549	TOBIAS-DWM_expected	A549_MA0837.1	all	30	0.23628	0.27326	0.03699
A549	TOBIAS-PWM_corrected	A549_MA0837.1	all	30	0.62262	0.36435	-0.25827
A549	TOBIAS-DWM_corrected	A549_MA0837.1	all	30	0.69952	0.38096	-0.31856
A549	seqOutBias_corrected	A549_MA0837.1	all	30	0.55925	0.36306	-0.19619
A549	HINT-ATAC_corrected	A549_MA0837.1	all	30	0.58131	0.497	-0.08431
A549	TOBIAS-PWM_uncorrected	A549_MA0838.1	all	30	0.34909	0.24137	-0.10773
A549	TOBIAS-DWM_uncorrected	A549_MA0838.1	all	30	0.34909	0.24137	-0.10773
A549	seqOutBias_uncorrected	A549_MA0838.1	all	30	0.34916	0.24129	-0.10787
A549	HINT-ATAC_uncorrected	A549_MA0838.1	all	30	0.55423	0.34755	-0.20669
A549	TOBIAS-PWM_expected	A549_MA0838.1	all	30	0.29188	0.27466	-0.01722
A549	TOBIAS-DWM_expected	A549_MA0838.1	all	30	0.22815	0.26651	0.03836
A549	TOBIAS-PWM_corrected	A549_MA0838.1	all	30	0.67751	0.43969	-0.23782
A549	TOBIAS-DWM_corrected	A549_MA0838.1	all	30	0.71362	0.42263	-0.291
A549	seqOutBias_corrected	A549_MA0838.1	all	30	0.5794	0.4092	-0.1702
A549	HINT-ATAC_corrected	A549_MA0838.1	all	30	0.52239	0.44589	-0.0765
A549	TOBIAS-PWM_uncorrected	A549_MA1636.1	all	30	0.49166	0.36445	-0.12721
A549	TOBIAS-DWM_uncorrected	A549_MA1636.1	all	30	0.49166	0.36445	-0.12721
A549	seqOutBias_uncorrected	A549_MA1636.1	all	30	0.49173	0.36432	-0.12741
A549	HINT-ATAC_uncorrected	A549_MA1636.1	all	30	0.62628	0.43666	-0.18962
A549	TOBIAS-PWM_expected	A549_MA1636.1	all	30	0.57185	0.46252	-0.10933
A549	TOBIAS-DWM_expected	A549_MA1636.1	all	30	0.2945	0.35429	0.05979
A549	TOBIAS-PWM_corrected	A549_MA1636.1	all	30	0.41048	0.34901	-0.06146
A549	TOBIAS-DWM_corrected	A549_MA1636.1	all	30	0.67188	0.31099	-0.36089
A549	seqOutBias_corrected	A549_MA1636.1	all	30	0.41239	0.34884	-0.06355
A549	HINT-ATAC_corrected	A549_MA1636.1	all	30	0.51619	0.44122	-0.07496
A549	TOBIAS-PWM_uncorrected	A549_MA0637.1	all	30	0.42947	0.40771	-0.02176
A549	TOBIAS-DWM_uncorrected	A549_MA0637.1	all	30	0.42947	0.40771	-0.02176
A549	seqOutBias_uncorrected	A549_MA0637.1	all	30	0.42866	0.40687	-0.02179
A549	HINT-ATAC_uncorrected	A549_MA0637.1	all	30	0.54198	0.50052	-0.04146
A549	TOBIAS-PWM_expected	A549_MA0637.1	all	30	0.36331	0.40349	0.04018
A549	TOBIAS-DWM_expected	A549_MA0637.1	all	30	0.44151	0.3807	-0.06081
A549	TOBIAS-PWM_corrected	A549_MA0637.1	all	30	0.58304	0.44841	-0.13463
A549	TOBIAS-DWM_corrected	A549_MA0637.1	all	30	0.26548	0.33494	0.06946
A549	seqOutBias_corrected	A549_MA0637.1	all	30	0.48305	0.38745	-0.0956
A549	HINT-ATAC_corrected	A549_MA0637.1	all	30	0.29635	0.29175	-0.00461
A549	TOBIAS-PWM_uncorrected	A549_MA0819.1	all	30	0.52023	0.46223	-0.058
A549	TOBIAS-DWM_uncorrected	A549_MA0819.1	all	30	0.52023	0.46223	-0.058
A549	seqOutBias_uncorrected	A549_MA0819.1	all	30	0.51956	0.46142	-0.05814
A549	HINT-ATAC_uncorrected	A549_MA0819.1	all	30	0.4812	0.40481	-0.07638
A549	TOBIAS-PWM_expected	A549_MA0819.1	all	30	0.56553	0.52819	-0.03734
A549	TOBIAS-DWM_expected	A549_MA0819.1	all	30	0.31911	0.41586	0.09675
A549	TOBIAS-PWM_corrected	A549_MA0819.1	all	30	0.37507	0.34216	-0.03291
A549	TOBIAS-DWM_corrected	A549_MA0819.1	all	30	0.75502	0.4669	-0.28812
A549	seqOutBias_corrected	A549_MA0819.1	all	30	0.45712	0.43264	-0.02448
A549	HINT-ATAC_corrected	A549_MA0819.1	all	30	0.34662	0.32356	-0.02306
A549	TOBIAS-PWM_uncorrected	A549_MA0018.4	all	30	0.43924	0.40448	-0.03475
A549	TOBIAS-DWM_uncorrected	A549_MA0018.4	all	30	0.43924	0.40448	-0.03475
A549	seqOutBias_uncorrected	A549_MA0018.4	all	30	0.43954	0.40482	-0.03472
A549	HINT-ATAC_uncorrected	A549_MA0018.4	all	30	0.5965	0.53457	-0.06193
A549	TOBIAS-PWM_expected	A549_MA0018.4	all	30	0.43838	0.40498	-0.03341
A549	TOBIAS-DWM_expected	A549_MA0018.4	all	30	0.22762	0.33052	0.1029
A549	TOBIAS-PWM_corrected	A549_MA0018.4	all	30	0.36685	0.36994	0.00309
A549	TOBIAS-DWM_corrected	A549_MA0018.4	all	30	0.87137	0.56735	-0.30403
A549	seqOutBias_corrected	A549_MA0018.4	all	30	0.28242	0.29885	0.01643
A549	HINT-ATAC_corrected	A549_MA0018.4	all	30	0.35569	0.34802	-0.00767
A549	TOBIAS-PWM_uncorrected	A549_MA0638.1	all	30	0.46803	0.38698	-0.08106
A549	TOBIAS-DWM_uncorrected	A549_MA0638.1	all	30	0.46803	0.38698	-0.08106
A549	seqOutBias_uncorrected	A549_MA0638.1	all	30	0.46776	0.38674	-0.08102
A549	HINT-ATAC_uncorrected	A549_MA0638.1	all	30	0.62634	0.50185	-0.12449
A549	TOBIAS-PWM_expected	A549_MA0638.1	all	30	0.36562	0.33637	-0.02925
A549	TOBIAS-DWM_expected	A549_MA0638.1	all	30	0.31019	0.36567	0.05548
A549	TOBIAS-PWM_corrected	A549_MA0638.1	all	30	0.4788	0.39151	-0.08729
A549	TOBIAS-DWM_corrected	A549_MA0638.1	all	30	0.78511	0.46932	-0.31579
A549	seqOutBias_corrected	A549_MA0638.1	all	30	0.59015	0.47414	-0.11601
A549	HINT-ATAC_corrected	A549_MA0638.1	all	30	0.38403	0.37157	-0.01245
A549	TOBIAS-PWM_uncorrected	A549_MA0839.1	all	30	0.44858	0.42742	-0.02115
A549	TOBIAS-DWM_uncorrected	A549_MA0839.1	all	30	0.44858	0.42742	-0.02115
A549	seqOutBias_uncorrected	A549_MA0839.1	all	30	0.44824	0.42713	-0.02111
A549	HINT-ATAC_uncorrected	A549_MA0839.1	all	30	0.50322	0.47439	-0.02882
A549	TOBIAS-PWM_expected	A549_MA0839.1	all	30	0.30728	0.31355	0.00627
A549	TOBIAS-DWM_expected	A549_MA0839.1	all	30	0.37442	0.38933	0.01491
A549	TOBIAS-PWM_corrected	A549_MA0839.1	all	30	0.4171	0.36898	-0.04812
A549	TOBIAS-DWM_corrected	A549_MA0839.1	all	30	0.4976	0.38103	-0.11657
A549	seqOutBias_corrected	A549_MA0839.1	all	30	0.54094	0.47501	-0.06593
A549	HINT-ATAC_corrected	A549_MA0839.1	all	30	0.39779	0.39625	-0.00154
A549	TOBIAS-PWM_uncorrected	A549_MA0608.1	all	30	0.51895	0.39113	-0.12782
A549	TOBIAS-DWM_uncorrected	A549_MA0608.1	all	30	0.51895	0.39113	-0.12782
A549	seqOutBias_uncorrected	A549_MA0608.1	all	30	0.51869	0.39091	-0.12778
A549	HINT-ATAC_uncorrected	A549_MA0608.1	all	30	0.69233	0.47858	-0.21374
A549	TOBIAS-PWM_expected	A549_MA0608.1	all	30	0.45082	0.40741	-0.04342
A549	TOBIAS-DWM_expected	A549_MA0608.1	all	30	0.29695	0.34606	0.04911
A549	TOBIAS-PWM_corrected	A549_MA0608.1	all	30	0.51339	0.37433	-0.13906
A549	TOBIAS-DWM_corrected	A549_MA0608.1	all	30	0.75589	0.43671	-0.31917
A549	seqOutBias_corrected	A549_MA0608.1	all	30	0.61454	0.45086	-0.16368
A549	HINT-ATAC_corrected	A549_MA0608.1	all	30	0.56323	0.50319	-0.06004
A549	TOBIAS-PWM_uncorrected	A549_MA1474.1	all	30	0.51495	0.42892	-0.08603
A549	TOBIAS-DWM_uncorrected	A549_MA1474.1	all	30	0.51495	0.42892	-0.08603
A549	seqOutBias_uncorrected	A549_MA1474.1	all	30	0.51489	0.42883	-0.08606
A549	HINT-ATAC_uncorrected	A549_MA1474.1	all	30	0.79058	0.62988	-0.1607
A549	TOBIAS-PWM_expected	A549_MA1474.1	all	30	0.41279	0.45466	0.04187
A549	TOBIAS-DWM_expected	A549_MA1474.1	all	30	0.49123	0.44594	-0.04529
A549	TOBIAS-PWM_corrected	A549_MA1474.1	all	30	0.55072	0.38781	-0.16291
A549	TOBIAS-DWM_corrected	A549_MA1474.1	all	30	0.46834	0.36779	-0.10055
A549	seqOutBias_corrected	A549_MA1474.1	all	30	0.51074	0.35216	-0.15858
A549	HINT-ATAC_corrected	A549_MA1474.1	all	30	0.49927	0.46151	-0.03776
A549	TOBIAS-PWM_uncorrected	A549_MA1475.1	all	30	0.54261	0.39847	-0.14414
A549	TOBIAS-DWM_uncorrected	A549_MA1475.1	all	30	0.54261	0.39847	-0.14414
A549	seqOutBias_uncorrected	A549_MA1475.1	all	30	0.54296	0.39874	-0.14422
A549	HINT-ATAC_uncorrected	A549_MA1475.1	all	30	0.75502	0.50852	-0.2465
A549	TOBIAS-PWM_expected	A549_MA1475.1	all	30	0.39127	0.35991	-0.03136
A549	TOBIAS-DWM_expected	A549_MA1475.1	all	30	0.28915	0.35365	0.0645
A549	TOBIAS-PWM_corrected	A549_MA1475.1	all	30	0.64848	0.45038	-0.1981
A549	TOBIAS-DWM_corrected	A549_MA1475.1	all	30	0.82567	0.47003	-0.35565
A549	seqOutBias_corrected	A549_MA1475.1	all	30	0.68314	0.40277	-0.28037
A549	HINT-ATAC_corrected	A549_MA1475.1	all	30	0.38628	0.35304	-0.03323
A549	TOBIAS-PWM_uncorrected	A549_MA0840.1	all	30	0.62753	0.45138	-0.17616
A549	TOBIAS-DWM_uncorrected	A549_MA0840.1	all	30	0.62753	0.45138	-0.17616
A549	seqOutBias_uncorrected	A549_MA0840.1	all	30	0.62772	0.45136	-0.17636
A549	HINT-ATAC_uncorrected	A549_MA0840.1	all	30	0.74234	0.47347	-0.26887
A549	TOBIAS-PWM_expected	A549_MA0840.1	all	30	0.54937	0.44861	-0.10076
A549	TOBIAS-DWM_expected	A549_MA0840.1	all	30	0.3187	0.42086	0.10217
A549	TOBIAS-PWM_corrected	A549_MA0840.1	all	30	0.39293	0.27398	-0.11895
A549	TOBIAS-DWM_corrected	A549_MA0840.1	all	30	0.78348	0.4134	-0.37008
A549	seqOutBias_corrected	A549_MA0840.1	all	30	0.442	0.36584	-0.07616
A549	HINT-ATAC_corrected	A549_MA0840.1	all	30	0.37167	0.32037	-0.05131
A549	TOBIAS-PWM_uncorrected	A549_MA0609.2	all	30	0.42525	0.36692	-0.05832
A549	TOBIAS-DWM_uncorrected	A549_MA0609.2	all	30	0.42525	0.36692	-0.05832
A549	seqOutBias_uncorrected	A549_MA0609.2	all	30	0.4254	0.36705	-0.05835
A549	HINT-ATAC_uncorrected	A549_MA0609.2	all	30	0.56118	0.46413	-0.09706
A549	TOBIAS-PWM_expected	A549_MA0609.2	all	30	0.39523	0.37759	-0.01764
A549	TOBIAS-DWM_expected	A549_MA0609.2	all	30	0.21708	0.30664	0.08956
A549	TOBIAS-PWM_corrected	A549_MA0609.2	all	30	0.55321	0.46025	-0.09296
A549	TOBIAS-DWM_corrected	A549_MA0609.2	all	30	0.8192	0.51345	-0.30575
A549	seqOutBias_corrected	A549_MA0609.2	all	30	0.40898	0.34119	-0.06779
A549	HINT-ATAC_corrected	A549_MA0609.2	all	30	0.31311	0.31613	0.00302
A549	TOBIAS-PWM_uncorrected	A549_MA0467.1	all	30	0.25947	0.25499	-0.00448
A549	TOBIAS-DWM_uncorrected	A549_MA0467.1	all	30	0.25947	0.25499	-0.00448
A549	seqOutBias_uncorrected	A549_MA0467.1	all	30	0.25949	0.25499	-0.0045
A549	HINT-ATAC_uncorrected	A549_MA0467.1	all	30	0.28713	0.28463	-0.00249
A549	TOBIAS-PWM_expected	A549_MA0467.1	all	30	0.30653	0.28193	-0.0246
A549	TOBIAS-DWM_expected	A549_MA0467.1	all	30	0.25927	0.26875	0.00947
A549	TOBIAS-PWM_corrected	A549_MA0467.1	all	30	0.10319	0.15325	0.05006
A549	TOBIAS-DWM_corrected	A549_MA0467.1	all	30	0.3276	0.27413	-0.05347
A549	seqOutBias_corrected	A549_MA0467.1	all	30	0.25591	0.28665	0.03074
A549	HINT-ATAC_corrected	A549_MA0467.1	all	30	0.46862	0.45469	-0.01392
A549	TOBIAS-PWM_uncorrected	A549_MA0139.1	all	30	0.43487	0.34362	-0.09125
A549	TOBIAS-DWM_uncorrected	A549_MA0139.1	all	30	0.43487	0.34362	-0.09125
A549	seqOutBias_uncorrected	A549_MA0139.1	all	30	0.4345	0.34319	-0.09131
A549	HINT-ATAC_uncorrected	A549_MA0139.1	all	30	0.57808	0.39968	-0.17839
A549	TOBIAS-PWM_expected	A549_MA0139.1	all	30	0.28261	0.34083	0.05822
A549	TOBIAS-DWM_expected	A549_MA0139.1	all	30	0.38788	0.35787	-0.03001
A549	TOBIAS-PWM_corrected	A549_MA0139.1	all	30	0.54116	0.26579	-0.27538
A549	TOBIAS-DWM_corrected	A549_MA0139.1	all	30	0.40071	0.26144	-0.13927
A549	seqOutBias_corrected	A549_MA0139.1	all	30	0.56272	0.349	-0.21372
A549	HINT-ATAC_corrected	A549_MA0139.1	all	30	0.47125	0.40794	-0.06331
A549	TOBIAS-PWM_uncorrected	A549_MA1102.2	all	30	0.5074	0.43362	-0.07378
A549	TOBIAS-DWM_uncorrected	A549_MA1102.2	all	30	0.5074	0.43362	-0.07378
A549	seqOutBias_uncorrected	A549_MA1102.2	all	30	0.50778	0.43391	-0.07387
A549	HINT-ATAC_uncorrected	A549_MA1102.2	all	30	0.70472	0.59513	-0.10959
A549	TOBIAS-PWM_expected	A549_MA1102.2	all	30	0.34768	0.4553	0.10762
A549	TOBIAS-DWM_expected	A549_MA1102.2	all	30	0.6731	0.50563	-0.16747
A549	TOBIAS-PWM_corrected	A549_MA1102.2	all	30	0.82195	0.52339	-0.29856
A549	TOBIAS-DWM_corrected	A549_MA1102.2	all	30	0.21402	0.36241	0.14839
A549	seqOutBias_corrected	A549_MA1102.2	all	30	0.71435	0.43972	-0.27462
A549	HINT-ATAC_corrected	A549_MA1102.2	all	30	0.47042	0.43185	-0.03857
A549	TOBIAS-PWM_uncorrected	A549_MA0754.1	all	30	0.48373	0.28527	-0.19845
A549	TOBIAS-DWM_uncorrected	A549_MA0754.1	all	30	0.48373	0.28527	-0.19845
A549	seqOutBias_uncorrected	A549_MA0754.1	all	30	0.48429	0.28558	-0.19872
A549	HINT-ATAC_uncorrected	A549_MA0754.1	all	30	0.6357	0.3505	-0.2852
A549	TOBIAS-PWM_expected	A549_MA0754.1	all	30	0.62554	0.33971	-0.28583
A549	TOBIAS-DWM_expected	A549_MA0754.1	all	30	0.32337	0.30208	-0.02129
A549	TOBIAS-PWM_corrected	A549_MA0754.1	all	30	0.48526	0.53077	0.04551
A549	TOBIAS-DWM_corrected	A549_MA0754.1	all	30	0.659	0.38937	-0.26963
A549	seqOutBias_corrected	A549_MA0754.1	all	30	0.39909	0.32949	-0.0696
A549	HINT-ATAC_corrected	A549_MA0754.1	all	30	0.65181	0.45498	-0.19683
A549	TOBIAS-PWM_uncorrected	A549_MA0755.1	all	30	0.58454	0.2831	-0.30145
A549	TOBIAS-DWM_uncorrected	A549_MA0755.1	all	30	0.58454	0.2831	-0.30145
A549	seqOutBias_uncorrected	A549_MA0755.1	all	30	0.58574	0.28361	-0.30213
A549	HINT-ATAC_uncorrected	A549_MA0755.1	all	30	0.64643	0.30477	-0.34166
A549	TOBIAS-PWM_expected	A549_MA0755.1	all	30	0.6835	0.33252	-0.35098
A549	TOBIAS-DWM_expected	A549_MA0755.1	all	30	0.42158	0.32755	-0.09403
A549	TOBIAS-PWM_corrected	A549_MA0755.1	all	30	0.50924	0.51088	0.00164
A549	TOBIAS-DWM_corrected	A549_MA0755.1	all	30	0.52971	0.28711	-0.24261
A549	seqOutBias_corrected	A549_MA0755.1	all	30	0.46265	0.32403	-0.13862
A549	HINT-ATAC_corrected	A549_MA0755.1	all	30	0.55738	0.35474	-0.20263
A549	TOBIAS-PWM_uncorrected	A549_MA0639.1	all	30	0.35915	0.22918	-0.12997
A549	TOBIAS-DWM_uncorrected	A549_MA0639.1	all	30	0.35915	0.22918	-0.12997
A549	seqOutBias_uncorrected	A549_MA0639.1	all	30	0.35903	0.22911	-0.12991
A549	HINT-ATAC_uncorrected	A549_MA0639.1	all	30	0.54365	0.31836	-0.22529
A549	TOBIAS-PWM_expected	A549_MA0639.1	all	30	0.60028	0.39317	-0.20711
A549	TOBIAS-DWM_expected	A549_MA0639.1	all	30	0.14669	0.20686	0.06017
A549	TOBIAS-PWM_corrected	A549_MA0639.1	all	30	0.29827	0.26076	-0.03751
A549	TOBIAS-DWM_corrected	A549_MA0639.1	all	30	0.76369	0.41594	-0.34775
A549	seqOutBias_corrected	A549_MA0639.1	all	30	0.49638	0.38681	-0.10957
A549	HINT-ATAC_corrected	A549_MA0639.1	all	30	0.40742	0.3375	-0.06993
A549	TOBIAS-PWM_uncorrected	A549_MA0019.1	all	30	0.2723	0.29311	0.02081
A549	TOBIAS-DWM_uncorrected	A549_MA0019.1	all	30	0.2723	0.29311	0.02081
A549	seqOutBias_uncorrected	A549_MA0019.1	all	30	0.27228	0.29302	0.02074
A549	HINT-ATAC_uncorrected	A549_MA0019.1	all	30	0.38092	0.43272	0.05179
A549	TOBIAS-PWM_expected	A549_MA0019.1	all	30	0.33454	0.33622	0.00168
A549	TOBIAS-DWM_expected	A549_MA0019.1	all	30	0.23063	0.29666	0.06603
A549	TOBIAS-PWM_corrected	A549_MA0019.1	all	30	0.32339	0.37558	0.05219
A549	TOBIAS-DWM_corrected	A549_MA0019.1	all	30	0.7726	0.53431	-0.23829
A549	seqOutBias_corrected	A549_MA0019.1	all	30	0.32107	0.35838	0.03731
A549	HINT-ATAC_corrected	A549_MA0019.1	all	30	0.47331	0.5033	0.03
A549	TOBIAS-PWM_uncorrected	A549_MA0879.1	all	30	0.64357	0.44312	-0.20045
A549	TOBIAS-DWM_uncorrected	A549_MA0879.1	all	30	0.64357	0.44312	-0.20045
A549	seqOutBias_uncorrected	A549_MA0879.1	all	30	0.64076	0.44106	-0.1997
A549	HINT-ATAC_uncorrected	A549_MA0879.1	all	30	0.70764	0.45739	-0.25026
A549	TOBIAS-PWM_expected	A549_MA0879.1	all	30	0.75908	0.50195	-0.25714
A549	TOBIAS-DWM_expected	A549_MA0879.1	all	30	0.60091	0.52783	-0.07307
A549	TOBIAS-PWM_corrected	A549_MA0879.1	all	30	0.26966	0.27386	0.0042
A549	TOBIAS-DWM_corrected	A549_MA0879.1	all	30	0.67728	0.42869	-0.24859
A549	seqOutBias_corrected	A549_MA0879.1	all	30	0.23559	0.23303	-0.00256
A549	HINT-ATAC_corrected	A549_MA0879.1	all	30	0.57266	0.46612	-0.10654
A549	TOBIAS-PWM_uncorrected	A549_MA0885.1	all	30	0.40438	0.25577	-0.14861
A549	TOBIAS-DWM_uncorrected	A549_MA0885.1	all	30	0.40438	0.25577	-0.14861
A549	seqOutBias_uncorrected	A549_MA0885.1	all	30	0.40437	0.25576	-0.14862
A549	HINT-ATAC_uncorrected	A549_MA0885.1	all	30	0.6377	0.3853	-0.2524
A549	TOBIAS-PWM_expected	A549_MA0885.1	all	30	0.50361	0.30424	-0.19936
A549	TOBIAS-DWM_expected	A549_MA0885.1	all	30	0.3416	0.29058	-0.05102
A549	TOBIAS-PWM_corrected	A549_MA0885.1	all	30	0.43343	0.41629	-0.01714
A549	TOBIAS-DWM_corrected	A549_MA0885.1	all	30	0.76804	0.50226	-0.26578
A549	seqOutBias_corrected	A549_MA0885.1	all	30	0.31699	0.28698	-0.03001
A549	HINT-ATAC_corrected	A549_MA0885.1	all	30	0.27677	0.22395	-0.05282
A549	TOBIAS-PWM_uncorrected	A549_MA0880.1	all	30	0.41524	0.29029	-0.12495
A549	TOBIAS-DWM_uncorrected	A549_MA0880.1	all	30	0.41524	0.29029	-0.12495
A549	seqOutBias_uncorrected	A549_MA0880.1	all	30	0.41836	0.29393	-0.12442
A549	HINT-ATAC_uncorrected	A549_MA0880.1	all	30	0.53915	0.36348	-0.17567
A549	TOBIAS-PWM_expected	A549_MA0880.1	all	30	0.53028	0.33114	-0.19915
A549	TOBIAS-DWM_expected	A549_MA0880.1	all	30	0.40142	0.34845	-0.05297
A549	TOBIAS-PWM_corrected	A549_MA0880.1	all	30	0.20622	0.23995	0.03373
A549	TOBIAS-DWM_corrected	A549_MA0880.1	all	30	0.69052	0.43659	-0.25393
A549	seqOutBias_corrected	A549_MA0880.1	all	30	0.27014	0.26618	-0.00395
A549	HINT-ATAC_corrected	A549_MA0880.1	all	30	0.43866	0.36464	-0.07402
A549	TOBIAS-PWM_uncorrected	A549_MA0881.1	all	30	0.41134	0.30683	-0.10451
A549	TOBIAS-DWM_uncorrected	A549_MA0881.1	all	30	0.41134	0.30683	-0.10451
A549	seqOutBias_uncorrected	A549_MA0881.1	all	30	0.41555	0.31168	-0.10387
A549	HINT-ATAC_uncorrected	A549_MA0881.1	all	30	0.53999	0.37896	-0.16103
A549	TOBIAS-PWM_expected	A549_MA0881.1	all	30	0.55311	0.37636	-0.17676
A549	TOBIAS-DWM_expected	A549_MA0881.1	all	30	0.38457	0.37228	-0.01229
A549	TOBIAS-PWM_corrected	A549_MA0881.1	all	30	0.18542	0.22107	0.03565
A549	TOBIAS-DWM_corrected	A549_MA0881.1	all	30	0.7188	0.45486	-0.26395
A549	seqOutBias_corrected	A549_MA0881.1	all	30	0.20461	0.21964	0.01503
A549	HINT-ATAC_corrected	A549_MA0881.1	all	30	0.36121	0.31823	-0.04298
A549	TOBIAS-PWM_uncorrected	A549_MA1476.1	all	30	0.39962	0.28913	-0.11049
A549	TOBIAS-DWM_uncorrected	A549_MA1476.1	all	30	0.39962	0.28913	-0.11049
A549	seqOutBias_uncorrected	A549_MA1476.1	all	30	0.40397	0.29376	-0.11021
A549	HINT-ATAC_uncorrected	A549_MA1476.1	all	30	0.50629	0.33881	-0.16748
A549	TOBIAS-PWM_expected	A549_MA1476.1	all	30	0.5294	0.34413	-0.18528
A549	TOBIAS-DWM_expected	A549_MA1476.1	all	30	0.37168	0.34433	-0.02735
A549	TOBIAS-PWM_corrected	A549_MA1476.1	all	30	0.21534	0.24891	0.03356
A549	TOBIAS-DWM_corrected	A549_MA1476.1	all	30	0.73747	0.45329	-0.28418
A549	seqOutBias_corrected	A549_MA1476.1	all	30	0.24307	0.2505	0.00743
A549	HINT-ATAC_corrected	A549_MA1476.1	all	30	0.3518	0.30222	-0.04957
A549	TOBIAS-PWM_uncorrected	A549_MA0882.1	all	30	0.43622	0.31017	-0.12605
A549	TOBIAS-DWM_uncorrected	A549_MA0882.1	all	30	0.43622	0.31017	-0.12605
A549	seqOutBias_uncorrected	A549_MA0882.1	all	30	0.4396	0.31413	-0.12546
A549	HINT-ATAC_uncorrected	A549_MA0882.1	all	30	0.56259	0.38273	-0.17986
A549	TOBIAS-PWM_expected	A549_MA0882.1	all	30	0.58003	0.36044	-0.2196
A549	TOBIAS-DWM_expected	A549_MA0882.1	all	30	0.41457	0.37086	-0.04371
A549	TOBIAS-PWM_corrected	A549_MA0882.1	all	30	0.17218	0.21937	0.04719
A549	TOBIAS-DWM_corrected	A549_MA0882.1	all	30	0.6801	0.4243	-0.2558
A549	seqOutBias_corrected	A549_MA0882.1	all	30	0.21898	0.22712	0.00814
A549	HINT-ATAC_corrected	A549_MA0882.1	all	30	0.47817	0.40426	-0.07391
A549	TOBIAS-PWM_uncorrected	A549_MA0883.1	all	30	0.19967	0.19347	-0.0062
A549	TOBIAS-DWM_uncorrected	A549_MA0883.1	all	30	0.19967	0.19347	-0.0062
A549	seqOutBias_uncorrected	A549_MA0883.1	all	30	0.19995	0.19368	-0.00627
A549	HINT-ATAC_uncorrected	A549_MA0883.1	all	30	0.24202	0.2371	-0.00492
A549	TOBIAS-PWM_expected	A549_MA0883.1	all	30	0.31224	0.27427	-0.03797
A549	TOBIAS-DWM_expected	A549_MA0883.1	all	30	0.20759	0.2217	0.01411
A549	TOBIAS-PWM_corrected	A549_MA0883.1	all	30	0.10489	0.14763	0.04274
A549	TOBIAS-DWM_corrected	A549_MA0883.1	all	30	0.42625	0.3351	-0.09115
A549	seqOutBias_corrected	A549_MA0883.1	all	30	0.23413	0.25555	0.02142
A549	HINT-ATAC_corrected	A549_MA0883.1	all	30	0.45625	0.43284	-0.02341
A549	TOBIAS-PWM_uncorrected	A549_MA1603.1	all	30	0.35581	0.33774	-0.01808
A549	TOBIAS-DWM_uncorrected	A549_MA1603.1	all	30	0.35581	0.33774	-0.01808
A549	seqOutBias_uncorrected	A549_MA1603.1	all	30	0.35605	0.33797	-0.01809
A549	HINT-ATAC_uncorrected	A549_MA1603.1	all	30	0.44249	0.41653	-0.02596
A549	TOBIAS-PWM_expected	A549_MA1603.1	all	30	0.47503	0.3756	-0.09942
A549	TOBIAS-DWM_expected	A549_MA1603.1	all	30	0.30323	0.32688	0.02365
A549	TOBIAS-PWM_corrected	A549_MA1603.1	all	30	0.31175	0.49008	0.17833
A549	TOBIAS-DWM_corrected	A549_MA1603.1	all	30	0.54156	0.27124	-0.27032
A549	seqOutBias_corrected	A549_MA1603.1	all	30	0.19389	0.25556	0.06168
A549	HINT-ATAC_corrected	A549_MA1603.1	all	30	0.20055	0.20768	0.00713
A549	TOBIAS-PWM_uncorrected	A549_MA0610.1	all	30	0.22471	0.2845	0.0598
A549	TOBIAS-DWM_uncorrected	A549_MA0610.1	all	30	0.22471	0.2845	0.0598
A549	seqOutBias_uncorrected	A549_MA0610.1	all	30	0.22483	0.28484	0.06002
A549	HINT-ATAC_uncorrected	A549_MA0610.1	all	30	0.31001	0.44002	0.13001
A549	TOBIAS-PWM_expected	A549_MA0610.1	all	30	0.53155	0.40178	-0.12977
A549	TOBIAS-DWM_expected	A549_MA0610.1	all	30	0.2157	0.29554	0.07984
A549	TOBIAS-PWM_corrected	A549_MA0610.1	all	30	0.11151	0.33058	0.21907
A549	TOBIAS-DWM_corrected	A549_MA0610.1	all	30	0.46134	0.37991	-0.08143
A549	seqOutBias_corrected	A549_MA0610.1	all	30	0.13021	0.27089	0.14068
A549	HINT-ATAC_corrected	A549_MA0610.1	all	30	0.38731	0.40936	0.02205
A549	TOBIAS-PWM_uncorrected	A549_MA1478.1	all	30	0.33138	0.3039	-0.02748
A549	TOBIAS-DWM_uncorrected	A549_MA1478.1	all	30	0.33138	0.3039	-0.02748
A549	seqOutBias_uncorrected	A549_MA1478.1	all	30	0.33138	0.30387	-0.02751
A549	HINT-ATAC_uncorrected	A549_MA1478.1	all	30	0.37372	0.33898	-0.03475
A549	TOBIAS-PWM_expected	A549_MA1478.1	all	30	0.55751	0.40373	-0.15378
A549	TOBIAS-DWM_expected	A549_MA1478.1	all	30	0.31666	0.33574	0.01907
A549	TOBIAS-PWM_corrected	A549_MA1478.1	all	30	0.15003	0.28815	0.13813
A549	TOBIAS-DWM_corrected	A549_MA1478.1	all	30	0.64685	0.38272	-0.26413
A549	seqOutBias_corrected	A549_MA1478.1	all	30	0.2352	0.29832	0.06312
A549	HINT-ATAC_corrected	A549_MA1478.1	all	30	0.35633	0.34137	-0.01495
A549	TOBIAS-PWM_uncorrected	A549_MA1479.1	all	30	0.42747	0.35303	-0.07445
A549	TOBIAS-DWM_uncorrected	A549_MA1479.1	all	30	0.42747	0.35303	-0.07445
A549	seqOutBias_uncorrected	A549_MA1479.1	all	30	0.42769	0.35316	-0.07453
A549	HINT-ATAC_uncorrected	A549_MA1479.1	all	30	0.47123	0.34417	-0.12707
A549	TOBIAS-PWM_expected	A549_MA1479.1	all	30	0.65405	0.43093	-0.22312
A549	TOBIAS-DWM_expected	A549_MA1479.1	all	30	0.43611	0.43586	-0.00025
A549	TOBIAS-PWM_corrected	A549_MA1479.1	all	30	0.1366	0.27374	0.13713
A549	TOBIAS-DWM_corrected	A549_MA1479.1	all	30	0.67412	0.34123	-0.33289
A549	seqOutBias_corrected	A549_MA1479.1	all	30	0.27354	0.33307	0.05953
A549	HINT-ATAC_corrected	A549_MA1479.1	all	30	0.53131	0.45959	-0.07173
A549	TOBIAS-PWM_uncorrected	A549_MA1480.1	all	30	0.43793	0.45132	0.01339
A549	TOBIAS-DWM_uncorrected	A549_MA1480.1	all	30	0.43793	0.45132	0.01339
A549	seqOutBias_uncorrected	A549_MA1480.1	all	30	0.43781	0.45126	0.01345
A549	HINT-ATAC_uncorrected	A549_MA1480.1	all	30	0.45884	0.48688	0.02804
A549	TOBIAS-PWM_expected	A549_MA1480.1	all	30	0.52839	0.47416	-0.05422
A549	TOBIAS-DWM_expected	A549_MA1480.1	all	30	0.34582	0.40858	0.06276
A549	TOBIAS-PWM_corrected	A549_MA1480.1	all	30	0.20693	0.30678	0.09984
A549	TOBIAS-DWM_corrected	A549_MA1480.1	all	30	0.75101	0.60041	-0.1506
A549	seqOutBias_corrected	A549_MA1480.1	all	30	0.29658	0.33811	0.04153
A549	HINT-ATAC_corrected	A549_MA1480.1	all	30	0.33243	0.34454	0.01211
A549	TOBIAS-PWM_uncorrected	A549_MA1481.1	all	30	0.51197	0.39638	-0.11559
A549	TOBIAS-DWM_uncorrected	A549_MA1481.1	all	30	0.51197	0.39638	-0.11559
A549	seqOutBias_uncorrected	A549_MA1481.1	all	30	0.5127	0.39703	-0.11567
A549	HINT-ATAC_uncorrected	A549_MA1481.1	all	30	0.59973	0.44949	-0.15024
A549	TOBIAS-PWM_expected	A549_MA1481.1	all	30	0.6275	0.41962	-0.20788
A549	TOBIAS-DWM_expected	A549_MA1481.1	all	30	0.44143	0.42717	-0.01426
A549	TOBIAS-PWM_corrected	A549_MA1481.1	all	30	0.19694	0.25757	0.06063
A549	TOBIAS-DWM_corrected	A549_MA1481.1	all	30	0.57012	0.33694	-0.23319
A549	seqOutBias_corrected	A549_MA1481.1	all	30	0.17312	0.19191	0.01879
A549	HINT-ATAC_corrected	A549_MA1481.1	all	30	0.55519	0.47963	-0.07555
A549	TOBIAS-PWM_uncorrected	A549_MA0611.1	all	30	0.4133	0.38801	-0.02529
A549	TOBIAS-DWM_uncorrected	A549_MA0611.1	all	30	0.4133	0.38801	-0.02529
A549	seqOutBias_uncorrected	A549_MA0611.1	all	30	0.41282	0.38734	-0.02547
A549	HINT-ATAC_uncorrected	A549_MA0611.1	all	30	0.56176	0.52617	-0.03559
A549	TOBIAS-PWM_expected	A549_MA0611.1	all	30	0.49022	0.42832	-0.0619
A549	TOBIAS-DWM_expected	A549_MA0611.1	all	30	0.30683	0.34639	0.03956
A549	TOBIAS-PWM_corrected	A549_MA0611.1	all	30	0.21732	0.27697	0.05965
A549	TOBIAS-DWM_corrected	A549_MA0611.1	all	30	0.71784	0.46422	-0.25362
A549	seqOutBias_corrected	A549_MA0611.1	all	30	0.33092	0.36569	0.03477
A549	HINT-ATAC_corrected	A549_MA0611.1	all	30	0.26939	0.26082	-0.00857
A549	TOBIAS-PWM_uncorrected	A549_MA0468.1	all	30	0.53681	0.35801	-0.17879
A549	TOBIAS-DWM_uncorrected	A549_MA0468.1	all	30	0.53681	0.35801	-0.17879
A549	seqOutBias_uncorrected	A549_MA0468.1	all	30	0.53745	0.35842	-0.17903
A549	HINT-ATAC_uncorrected	A549_MA0468.1	all	30	0.69132	0.44084	-0.25049
A549	TOBIAS-PWM_expected	A549_MA0468.1	all	30	0.54527	0.36698	-0.17829
A549	TOBIAS-DWM_expected	A549_MA0468.1	all	30	0.39068	0.34443	-0.04624
A549	TOBIAS-PWM_corrected	A549_MA0468.1	all	30	0.61668	0.55687	-0.05981
A549	TOBIAS-DWM_corrected	A549_MA0468.1	all	30	0.65892	0.4095	-0.24942
A549	seqOutBias_corrected	A549_MA0468.1	all	30	0.37164	0.31072	-0.06092
A549	HINT-ATAC_corrected	A549_MA0468.1	all	30	0.40999	0.31154	-0.09845
A549	TOBIAS-PWM_uncorrected	A549_MA0884.1	all	30	0.37451	0.30344	-0.07107
A549	TOBIAS-DWM_uncorrected	A549_MA0884.1	all	30	0.37451	0.30344	-0.07107
A549	seqOutBias_uncorrected	A549_MA0884.1	all	30	0.37412	0.30305	-0.07106
A549	HINT-ATAC_uncorrected	A549_MA0884.1	all	30	0.53272	0.42584	-0.10688
A549	TOBIAS-PWM_expected	A549_MA0884.1	all	30	0.37814	0.3067	-0.07144
A549	TOBIAS-DWM_expected	A549_MA0884.1	all	30	0.26628	0.28721	0.02093
A549	TOBIAS-PWM_corrected	A549_MA0884.1	all	30	0.61015	0.60234	-0.00781
A549	TOBIAS-DWM_corrected	A549_MA0884.1	all	30	0.74365	0.42578	-0.31787
A549	seqOutBias_corrected	A549_MA0884.1	all	30	0.34983	0.32583	-0.024
A549	HINT-ATAC_corrected	A549_MA0884.1	all	30	0.32499	0.28237	-0.04262
A549	TOBIAS-PWM_uncorrected	A549_MA0024.3	all	30	0.50183	0.43343	-0.0684
A549	TOBIAS-DWM_uncorrected	A549_MA0024.3	all	30	0.50183	0.43343	-0.0684
A549	seqOutBias_uncorrected	A549_MA0024.3	all	30	0.50207	0.43352	-0.06855
A549	HINT-ATAC_uncorrected	A549_MA0024.3	all	30	0.69134	0.59342	-0.09791
A549	TOBIAS-PWM_expected	A549_MA0024.3	all	30	0.41577	0.46419	0.04842
A549	TOBIAS-DWM_expected	A549_MA0024.3	all	30	0.6234	0.53092	-0.09247
A549	TOBIAS-PWM_corrected	A549_MA0024.3	all	30	0.71425	0.46885	-0.24541
A549	TOBIAS-DWM_corrected	A549_MA0024.3	all	30	0.31435	0.32533	0.01098
A549	seqOutBias_corrected	A549_MA0024.3	all	30	0.62314	0.42651	-0.19663
A549	HINT-ATAC_corrected	A549_MA0024.3	all	30	0.49825	0.44947	-0.04878
A549	TOBIAS-PWM_uncorrected	A549_MA0864.2	all	30	0.44759	0.37228	-0.07531
A549	TOBIAS-DWM_uncorrected	A549_MA0864.2	all	30	0.44759	0.37228	-0.07531
A549	seqOutBias_uncorrected	A549_MA0864.2	all	30	0.44785	0.37236	-0.07549
A549	HINT-ATAC_uncorrected	A549_MA0864.2	all	30	0.67604	0.56182	-0.11422
A549	TOBIAS-PWM_expected	A549_MA0864.2	all	30	0.39755	0.42718	0.02963
A549	TOBIAS-DWM_expected	A549_MA0864.2	all	30	0.51193	0.4415	-0.07043
A549	TOBIAS-PWM_corrected	A549_MA0864.2	all	30	0.5957	0.34225	-0.25345
A549	TOBIAS-DWM_corrected	A549_MA0864.2	all	30	0.38097	0.32019	-0.06078
A549	seqOutBias_corrected	A549_MA0864.2	all	30	0.73346	0.48115	-0.25232
A549	HINT-ATAC_corrected	A549_MA0864.2	all	30	0.61418	0.53485	-0.07933
A549	TOBIAS-PWM_uncorrected	A549_MA0469.3	all	30	0.70235	0.47574	-0.22661
A549	TOBIAS-DWM_uncorrected	A549_MA0469.3	all	30	0.70235	0.47574	-0.22661
A549	seqOutBias_uncorrected	A549_MA0469.3	all	30	0.7023	0.47573	-0.22657
A549	HINT-ATAC_uncorrected	A549_MA0469.3	all	30	0.79592	0.53546	-0.26045
A549	TOBIAS-PWM_expected	A549_MA0469.3	all	30	0.62834	0.50705	-0.12129
A549	TOBIAS-DWM_expected	A549_MA0469.3	all	30	0.70754	0.54015	-0.16738
A549	TOBIAS-PWM_corrected	A549_MA0469.3	all	30	0.62422	0.40155	-0.22267
A549	TOBIAS-DWM_corrected	A549_MA0469.3	all	30	0.61307	0.38854	-0.22452
A549	seqOutBias_corrected	A549_MA0469.3	all	30	0.50118	0.39222	-0.10896
A549	HINT-ATAC_corrected	A549_MA0469.3	all	30	0.48932	0.37606	-0.11326
A549	TOBIAS-PWM_uncorrected	A549_MA0470.2	all	30	0.40322	0.32105	-0.08217
A549	TOBIAS-DWM_uncorrected	A549_MA0470.2	all	30	0.40322	0.32105	-0.08217
A549	seqOutBias_uncorrected	A549_MA0470.2	all	30	0.40339	0.32106	-0.08232
A549	HINT-ATAC_uncorrected	A549_MA0470.2	all	30	0.61194	0.48565	-0.12629
A549	TOBIAS-PWM_expected	A549_MA0470.2	all	30	0.39207	0.41009	0.01803
A549	TOBIAS-DWM_expected	A549_MA0470.2	all	30	0.49657	0.42413	-0.07244
A549	TOBIAS-PWM_corrected	A549_MA0470.2	all	30	0.60551	0.34879	-0.25672
A549	TOBIAS-DWM_corrected	A549_MA0470.2	all	30	0.34244	0.26728	-0.07517
A549	seqOutBias_corrected	A549_MA0470.2	all	30	0.67545	0.45107	-0.22437
A549	HINT-ATAC_corrected	A549_MA0470.2	all	30	0.55307	0.48076	-0.07231
A549	TOBIAS-PWM_uncorrected	A549_MA0471.2	all	30	0.55822	0.48318	-0.07504
A549	TOBIAS-DWM_uncorrected	A549_MA0471.2	all	30	0.55822	0.48318	-0.07504
A549	seqOutBias_uncorrected	A549_MA0471.2	all	30	0.55784	0.48277	-0.07506
A549	HINT-ATAC_uncorrected	A549_MA0471.2	all	30	0.62824	0.52215	-0.10609
A549	TOBIAS-PWM_expected	A549_MA0471.2	all	30	0.34809	0.44296	0.09487
A549	TOBIAS-DWM_expected	A549_MA0471.2	all	30	0.57098	0.4256	-0.14539
A549	TOBIAS-PWM_corrected	A549_MA0471.2	all	30	0.79306	0.48472	-0.30834
A549	TOBIAS-DWM_corrected	A549_MA0471.2	all	30	0.2284	0.4098	0.1814
A549	seqOutBias_corrected	A549_MA0471.2	all	30	0.5201	0.35389	-0.16622
A549	HINT-ATAC_corrected	A549_MA0471.2	all	30	0.35968	0.32631	-0.03336
A549	TOBIAS-PWM_uncorrected	A549_MA0758.1	all	30	0.81719	0.48798	-0.32921
A549	TOBIAS-DWM_uncorrected	A549_MA0758.1	all	30	0.81719	0.48798	-0.32921
A549	seqOutBias_uncorrected	A549_MA0758.1	all	30	0.81774	0.4882	-0.32954
A549	HINT-ATAC_uncorrected	A549_MA0758.1	all	30	0.84903	0.48378	-0.36525
A549	TOBIAS-PWM_expected	A549_MA0758.1	all	30	0.52878	0.40019	-0.1286
A549	TOBIAS-DWM_expected	A549_MA0758.1	all	30	0.61208	0.42046	-0.19162
A549	TOBIAS-PWM_corrected	A549_MA0758.1	all	30	0.7312	0.4174	-0.3138
A549	TOBIAS-DWM_corrected	A549_MA0758.1	all	30	0.80709	0.61873	-0.18836
A549	seqOutBias_corrected	A549_MA0758.1	all	30	0.47261	0.38041	-0.0922
A549	HINT-ATAC_corrected	A549_MA0758.1	all	30	0.36214	0.28376	-0.07838
A549	TOBIAS-PWM_uncorrected	A549_MA0865.1	all	30	0.72638	0.48994	-0.23645
A549	TOBIAS-DWM_uncorrected	A549_MA0865.1	all	30	0.72638	0.48994	-0.23645
A549	seqOutBias_uncorrected	A549_MA0865.1	all	30	0.72661	0.4899	-0.23671
A549	HINT-ATAC_uncorrected	A549_MA0865.1	all	30	0.8261	0.51495	-0.31115
A549	TOBIAS-PWM_expected	A549_MA0865.1	all	30	0.51311	0.42689	-0.08622
A549	TOBIAS-DWM_expected	A549_MA0865.1	all	30	0.61621	0.44255	-0.17366
A549	TOBIAS-PWM_corrected	A549_MA0865.1	all	30	0.77245	0.46444	-0.308
A549	TOBIAS-DWM_corrected	A549_MA0865.1	all	30	0.71567	0.58251	-0.13316
A549	seqOutBias_corrected	A549_MA0865.1	all	30	0.45785	0.3748	-0.08306
A549	HINT-ATAC_corrected	A549_MA0865.1	all	30	0.4591	0.37235	-0.08675
A549	TOBIAS-PWM_uncorrected	A549_MA0154.4	all	30	0.21441	0.23183	0.01742
A549	TOBIAS-DWM_uncorrected	A549_MA0154.4	all	30	0.21441	0.23183	0.01742
A549	seqOutBias_uncorrected	A549_MA0154.4	all	30	0.21449	0.23193	0.01743
A549	HINT-ATAC_uncorrected	A549_MA0154.4	all	30	0.23256	0.26546	0.03291
A549	TOBIAS-PWM_expected	A549_MA0154.4	all	30	0.21419	0.25376	0.03957
A549	TOBIAS-DWM_expected	A549_MA0154.4	all	30	0.28576	0.25406	-0.0317
A549	TOBIAS-PWM_corrected	A549_MA0154.4	all	30	0.37634	0.29609	-0.08025
A549	TOBIAS-DWM_corrected	A549_MA0154.4	all	30	0.12345	0.28522	0.16177
A549	seqOutBias_corrected	A549_MA0154.4	all	30	0.57397	0.51541	-0.05856
A549	HINT-ATAC_corrected	A549_MA0154.4	all	30	0.24999	0.27916	0.02917
A549	TOBIAS-PWM_uncorrected	A549_MA1604.1	all	30	0.21081	0.23368	0.02286
A549	TOBIAS-DWM_uncorrected	A549_MA1604.1	all	30	0.21081	0.23368	0.02286
A549	seqOutBias_uncorrected	A549_MA1604.1	all	30	0.21087	0.23378	0.02291
A549	HINT-ATAC_uncorrected	A549_MA1604.1	all	30	0.22208	0.26309	0.04102
A549	TOBIAS-PWM_expected	A549_MA1604.1	all	30	0.22547	0.26127	0.0358
A549	TOBIAS-DWM_expected	A549_MA1604.1	all	30	0.30668	0.26973	-0.03696
A549	TOBIAS-PWM_corrected	A549_MA1604.1	all	30	0.34373	0.2906	-0.05313
A549	TOBIAS-DWM_corrected	A549_MA1604.1	all	30	0.08271	0.24543	0.16272
A549	seqOutBias_corrected	A549_MA1604.1	all	30	0.57956	0.53604	-0.04352
A549	HINT-ATAC_corrected	A549_MA1604.1	all	30	0.47622	0.53543	0.05921
A549	TOBIAS-PWM_uncorrected	A549_MA1637.1	all	30	0.2194	0.24097	0.02157
A549	TOBIAS-DWM_uncorrected	A549_MA1637.1	all	30	0.2194	0.24097	0.02157
A549	seqOutBias_uncorrected	A549_MA1637.1	all	30	0.21949	0.2411	0.02161
A549	HINT-ATAC_uncorrected	A549_MA1637.1	all	30	0.22837	0.26676	0.03839
A549	TOBIAS-PWM_expected	A549_MA1637.1	all	30	0.22706	0.26605	0.03899
A549	TOBIAS-DWM_expected	A549_MA1637.1	all	30	0.32241	0.27879	-0.04363
A549	TOBIAS-PWM_corrected	A549_MA1637.1	all	30	0.41732	0.32982	-0.08749
A549	TOBIAS-DWM_corrected	A549_MA1637.1	all	30	0.07957	0.25024	0.17067
A549	seqOutBias_corrected	A549_MA1637.1	all	30	0.59325	0.53917	-0.05408
A549	HINT-ATAC_corrected	A549_MA1637.1	all	30	0.52141	0.58378	0.06238
A549	TOBIAS-PWM_uncorrected	A549_MA0162.4	all	30	0.53827	0.47152	-0.06675
A549	TOBIAS-DWM_uncorrected	A549_MA0162.4	all	30	0.53827	0.47152	-0.06675
A549	seqOutBias_uncorrected	A549_MA0162.4	all	30	0.53871	0.47188	-0.06682
A549	HINT-ATAC_uncorrected	A549_MA0162.4	all	30	0.71789	0.62282	-0.09507
A549	TOBIAS-PWM_expected	A549_MA0162.4	all	30	0.34569	0.4686	0.12291
A549	TOBIAS-DWM_expected	A549_MA0162.4	all	30	0.70677	0.50214	-0.20463
A549	TOBIAS-PWM_corrected	A549_MA0162.4	all	30	0.91014	0.53635	-0.37379
A549	TOBIAS-DWM_corrected	A549_MA0162.4	all	30	0.18683	0.38596	0.19913
A549	seqOutBias_corrected	A549_MA0162.4	all	30	0.71032	0.42701	-0.2833
A549	HINT-ATAC_corrected	A549_MA0162.4	all	30	0.51151	0.47699	-0.03453
A549	TOBIAS-PWM_uncorrected	A549_MA0472.2	all	30	0.48742	0.39147	-0.09595
A549	TOBIAS-DWM_uncorrected	A549_MA0472.2	all	30	0.48742	0.39147	-0.09595
A549	seqOutBias_uncorrected	A549_MA0472.2	all	30	0.48802	0.39189	-0.09614
A549	HINT-ATAC_uncorrected	A549_MA0472.2	all	30	0.77846	0.60964	-0.16882
A549	TOBIAS-PWM_expected	A549_MA0472.2	all	30	0.38437	0.48763	0.10326
A549	TOBIAS-DWM_expected	A549_MA0472.2	all	30	0.55552	0.39936	-0.15616
A549	TOBIAS-PWM_corrected	A549_MA0472.2	all	30	0.83664	0.48632	-0.35032
A549	TOBIAS-DWM_corrected	A549_MA0472.2	all	30	0.28829	0.37038	0.0821
A549	seqOutBias_corrected	A549_MA0472.2	all	30	0.69942	0.40581	-0.29361
A549	HINT-ATAC_corrected	A549_MA0472.2	all	30	0.49929	0.4528	-0.0465
A549	TOBIAS-PWM_uncorrected	A549_MA0732.1	all	30	0.54356	0.46467	-0.07889
A549	TOBIAS-DWM_uncorrected	A549_MA0732.1	all	30	0.54356	0.46467	-0.07889
A549	seqOutBias_uncorrected	A549_MA0732.1	all	30	0.5439	0.4649	-0.079
A549	HINT-ATAC_uncorrected	A549_MA0732.1	all	30	0.77065	0.6339	-0.13676
A549	TOBIAS-PWM_expected	A549_MA0732.1	all	30	0.35431	0.44284	0.08853
A549	TOBIAS-DWM_expected	A549_MA0732.1	all	30	0.64123	0.46861	-0.17261
A549	TOBIAS-PWM_corrected	A549_MA0732.1	all	30	0.90566	0.51591	-0.38974
A549	TOBIAS-DWM_corrected	A549_MA0732.1	all	30	0.19999	0.33514	0.13515
A549	seqOutBias_corrected	A549_MA0732.1	all	30	0.68979	0.41653	-0.27325
A549	HINT-ATAC_corrected	A549_MA0732.1	all	30	0.47651	0.42818	-0.04833
A549	TOBIAS-PWM_uncorrected	A549_MA0733.1	all	30	0.56283	0.48718	-0.07565
A549	TOBIAS-DWM_uncorrected	A549_MA0733.1	all	30	0.56283	0.48718	-0.07565
A549	seqOutBias_uncorrected	A549_MA0733.1	all	30	0.56322	0.48747	-0.07576
A549	HINT-ATAC_uncorrected	A549_MA0733.1	all	30	0.78481	0.66462	-0.12019
A549	TOBIAS-PWM_expected	A549_MA0733.1	all	30	0.4238	0.52837	0.10457
A549	TOBIAS-DWM_expected	A549_MA0733.1	all	30	0.6787	0.49832	-0.18038
A549	TOBIAS-PWM_corrected	A549_MA0733.1	all	30	0.89966	0.55966	-0.34
A549	TOBIAS-DWM_corrected	A549_MA0733.1	all	30	0.2141	0.35596	0.14187
A549	seqOutBias_corrected	A549_MA0733.1	all	30	0.6639	0.41649	-0.24741
A549	HINT-ATAC_corrected	A549_MA0733.1	all	30	0.48237	0.4265	-0.05587
A549	TOBIAS-PWM_uncorrected	A549_MA0598.3	all	30	0.34569	0.31696	-0.02873
A549	TOBIAS-DWM_uncorrected	A549_MA0598.3	all	30	0.34569	0.31696	-0.02873
A549	seqOutBias_uncorrected	A549_MA0598.3	all	30	0.34562	0.31686	-0.02877
A549	HINT-ATAC_uncorrected	A549_MA0598.3	all	30	0.36507	0.32495	-0.04012
A549	TOBIAS-PWM_expected	A549_MA0598.3	all	30	0.43757	0.37956	-0.058
A549	TOBIAS-DWM_expected	A549_MA0598.3	all	30	0.35804	0.3563	-0.00174
A549	TOBIAS-PWM_corrected	A549_MA0598.3	all	30	0.47687	0.51959	0.04272
A549	TOBIAS-DWM_corrected	A549_MA0598.3	all	30	0.59053	0.47023	-0.1203
A549	seqOutBias_corrected	A549_MA0598.3	all	30	0.17179	0.19954	0.02775
A549	HINT-ATAC_corrected	A549_MA0598.3	all	30	0.41963	0.40216	-0.01747
A549	TOBIAS-PWM_uncorrected	A549_MA0473.3	all	30	0.29913	0.29037	-0.00875
A549	TOBIAS-DWM_uncorrected	A549_MA0473.3	all	30	0.29913	0.29037	-0.00875
A549	seqOutBias_uncorrected	A549_MA0473.3	all	30	0.29903	0.29025	-0.00878
A549	HINT-ATAC_uncorrected	A549_MA0473.3	all	30	0.30437	0.29563	-0.00874
A549	TOBIAS-PWM_expected	A549_MA0473.3	all	30	0.36315	0.33889	-0.02426
A549	TOBIAS-DWM_expected	A549_MA0473.3	all	30	0.33333	0.33597	0.00263
A549	TOBIAS-PWM_corrected	A549_MA0473.3	all	30	0.45765	0.48827	0.03062
A549	TOBIAS-DWM_corrected	A549_MA0473.3	all	30	0.56057	0.50469	-0.05587
A549	seqOutBias_corrected	A549_MA0473.3	all	30	0.19261	0.21616	0.02355
A549	HINT-ATAC_corrected	A549_MA0473.3	all	30	0.42353	0.41785	-0.00567
A549	TOBIAS-PWM_uncorrected	A549_MA1483.1	all	30	0.32244	0.27021	-0.05223
A549	TOBIAS-DWM_uncorrected	A549_MA1483.1	all	30	0.32244	0.27021	-0.05223
A549	seqOutBias_uncorrected	A549_MA1483.1	all	30	0.32237	0.27008	-0.05229
A549	HINT-ATAC_uncorrected	A549_MA1483.1	all	30	0.45225	0.3705	-0.08175
A549	TOBIAS-PWM_expected	A549_MA1483.1	all	30	0.28038	0.25838	-0.022
A549	TOBIAS-DWM_expected	A549_MA1483.1	all	30	0.27593	0.24472	-0.03121
A549	TOBIAS-PWM_corrected	A549_MA1483.1	all	30	0.65201	0.53947	-0.11254
A549	TOBIAS-DWM_corrected	A549_MA1483.1	all	30	0.50561	0.43744	-0.06817
A549	seqOutBias_corrected	A549_MA1483.1	all	30	0.41409	0.37759	-0.0365
A549	HINT-ATAC_corrected	A549_MA1483.1	all	30	0.29576	0.33321	0.03746
A549	TOBIAS-PWM_uncorrected	A549_MA0640.2	all	30	0.36517	0.35515	-0.01003
A549	TOBIAS-DWM_uncorrected	A549_MA0640.2	all	30	0.36517	0.35515	-0.01003
A549	seqOutBias_uncorrected	A549_MA0640.2	all	30	0.36497	0.35494	-0.01004
A549	HINT-ATAC_uncorrected	A549_MA0640.2	all	30	0.36141	0.35204	-0.00937
A549	TOBIAS-PWM_expected	A549_MA0640.2	all	30	0.4774	0.43017	-0.04723
A549	TOBIAS-DWM_expected	A549_MA0640.2	all	30	0.41133	0.41821	0.00688
A549	TOBIAS-PWM_corrected	A549_MA0640.2	all	30	0.45244	0.51779	0.06535
A549	TOBIAS-DWM_corrected	A549_MA0640.2	all	30	0.57861	0.5128	-0.06581
A549	seqOutBias_corrected	A549_MA0640.2	all	30	0.19826	0.23095	0.03269
A549	HINT-ATAC_corrected	A549_MA0640.2	all	30	0.51278	0.48395	-0.02882
A549	TOBIAS-PWM_uncorrected	A549_MA0641.1	all	30	0.29785	0.26029	-0.03756
A549	TOBIAS-DWM_uncorrected	A549_MA0641.1	all	30	0.29785	0.26029	-0.03756
A549	seqOutBias_uncorrected	A549_MA0641.1	all	30	0.29794	0.26035	-0.03759
A549	HINT-ATAC_uncorrected	A549_MA0641.1	all	30	0.41622	0.35654	-0.05967
A549	TOBIAS-PWM_expected	A549_MA0641.1	all	30	0.27818	0.25828	-0.0199
A549	TOBIAS-DWM_expected	A549_MA0641.1	all	30	0.25688	0.23842	-0.01846
A549	TOBIAS-PWM_corrected	A549_MA0641.1	all	30	0.60461	0.52565	-0.07897
A549	TOBIAS-DWM_corrected	A549_MA0641.1	all	30	0.51032	0.43611	-0.07421
A549	seqOutBias_corrected	A549_MA0641.1	all	30	0.42015	0.39714	-0.02302
A549	HINT-ATAC_corrected	A549_MA0641.1	all	30	0.32125	0.35852	0.03726
A549	TOBIAS-PWM_uncorrected	A549_MA0136.2	all	30	0.38652	0.32996	-0.05656
A549	TOBIAS-DWM_uncorrected	A549_MA0136.2	all	30	0.38652	0.32996	-0.05656
A549	seqOutBias_uncorrected	A549_MA0136.2	all	30	0.38667	0.33007	-0.0566
A549	HINT-ATAC_uncorrected	A549_MA0136.2	all	30	0.47399	0.39456	-0.07942
A549	TOBIAS-PWM_expected	A549_MA0136.2	all	30	0.36785	0.32531	-0.04254
A549	TOBIAS-DWM_expected	A549_MA0136.2	all	30	0.33057	0.30498	-0.02559
A549	TOBIAS-PWM_corrected	A549_MA0136.2	all	30	0.49291	0.44087	-0.05205
A549	TOBIAS-DWM_corrected	A549_MA0136.2	all	30	0.57232	0.48558	-0.08673
A549	seqOutBias_corrected	A549_MA0136.2	all	30	0.31492	0.31986	0.00494
A549	HINT-ATAC_corrected	A549_MA0136.2	all	30	0.37415	0.39147	0.01732
A549	TOBIAS-PWM_uncorrected	A549_MA0028.2	all	30	0.29268	0.25477	-0.03791
A549	TOBIAS-DWM_uncorrected	A549_MA0028.2	all	30	0.29268	0.25477	-0.03791
A549	seqOutBias_uncorrected	A549_MA0028.2	all	30	0.29283	0.25485	-0.03797
A549	HINT-ATAC_uncorrected	A549_MA0028.2	all	30	0.42058	0.35965	-0.06093
A549	TOBIAS-PWM_expected	A549_MA0028.2	all	30	0.22667	0.22281	-0.00385
A549	TOBIAS-DWM_expected	A549_MA0028.2	all	30	0.25584	0.2373	-0.01853
A549	TOBIAS-PWM_corrected	A549_MA0028.2	all	30	0.61627	0.51504	-0.10123
A549	TOBIAS-DWM_corrected	A549_MA0028.2	all	30	0.50433	0.44501	-0.05931
A549	seqOutBias_corrected	A549_MA0028.2	all	30	0.37257	0.3356	-0.03697
A549	HINT-ATAC_corrected	A549_MA0028.2	all	30	0.27776	0.30406	0.02629
A549	TOBIAS-PWM_uncorrected	A549_MA0759.1	all	30	0.30683	0.26363	-0.0432
A549	TOBIAS-DWM_uncorrected	A549_MA0759.1	all	30	0.30683	0.26363	-0.0432
A549	seqOutBias_uncorrected	A549_MA0759.1	all	30	0.30689	0.26361	-0.04328
A549	HINT-ATAC_uncorrected	A549_MA0759.1	all	30	0.43803	0.36973	-0.0683
A549	TOBIAS-PWM_expected	A549_MA0759.1	all	30	0.23454	0.22841	-0.00613
A549	TOBIAS-DWM_expected	A549_MA0759.1	all	30	0.26477	0.24391	-0.02085
A549	TOBIAS-PWM_corrected	A549_MA0759.1	all	30	0.58976	0.48795	-0.10181
A549	TOBIAS-DWM_corrected	A549_MA0759.1	all	30	0.50864	0.44526	-0.06339
A549	seqOutBias_corrected	A549_MA0759.1	all	30	0.35991	0.32589	-0.03402
A549	HINT-ATAC_corrected	A549_MA0759.1	all	30	0.29668	0.32291	0.02624
A549	TOBIAS-PWM_uncorrected	A549_MA0076.2	all	30	0.39829	0.34873	-0.04956
A549	TOBIAS-DWM_uncorrected	A549_MA0076.2	all	30	0.39829	0.34873	-0.04956
A549	seqOutBias_uncorrected	A549_MA0076.2	all	30	0.39838	0.34875	-0.04963
A549	HINT-ATAC_uncorrected	A549_MA0076.2	all	30	0.47911	0.40647	-0.07264
A549	TOBIAS-PWM_expected	A549_MA0076.2	all	30	0.30065	0.28089	-0.01976
A549	TOBIAS-DWM_expected	A549_MA0076.2	all	30	0.37263	0.3387	-0.03393
A549	TOBIAS-PWM_corrected	A549_MA0076.2	all	30	0.57653	0.49464	-0.08189
A549	TOBIAS-DWM_corrected	A549_MA0076.2	all	30	0.50943	0.47956	-0.02987
A549	seqOutBias_corrected	A549_MA0076.2	all	30	0.33952	0.33298	-0.00654
A549	HINT-ATAC_corrected	A549_MA0076.2	all	30	0.4152	0.42463	0.00943
A549	TOBIAS-PWM_uncorrected	A549_MA0612.2	all	30	0.55326	0.37731	-0.17596
A549	TOBIAS-DWM_uncorrected	A549_MA0612.2	all	30	0.55326	0.37731	-0.17596
A549	seqOutBias_uncorrected	A549_MA0612.2	all	30	0.55407	0.37786	-0.17621
A549	HINT-ATAC_uncorrected	A549_MA0612.2	all	30	0.58742	0.39038	-0.19704
A549	TOBIAS-PWM_expected	A549_MA0612.2	all	30	0.55305	0.33089	-0.22216
A549	TOBIAS-DWM_expected	A549_MA0612.2	all	30	0.39872	0.36699	-0.03173
A549	TOBIAS-PWM_corrected	A549_MA0612.2	all	30	0.38925	0.45287	0.06362
A549	TOBIAS-DWM_corrected	A549_MA0612.2	all	30	0.64446	0.42865	-0.21581
A549	seqOutBias_corrected	A549_MA0612.2	all	30	0.18082	0.18142	0.0006
A549	HINT-ATAC_corrected	A549_MA0612.2	all	30	0.50256	0.39984	-0.10272
A549	TOBIAS-PWM_uncorrected	A549_MA0886.1	all	30	0.48034	0.36736	-0.11299
A549	TOBIAS-DWM_uncorrected	A549_MA0886.1	all	30	0.48034	0.36736	-0.11299
A549	seqOutBias_uncorrected	A549_MA0886.1	all	30	0.48223	0.36882	-0.11341
A549	HINT-ATAC_uncorrected	A549_MA0886.1	all	30	0.58589	0.42831	-0.15757
A549	TOBIAS-PWM_expected	A549_MA0886.1	all	30	0.55694	0.37623	-0.18071
A549	TOBIAS-DWM_expected	A549_MA0886.1	all	30	0.35859	0.34516	-0.01343
A549	TOBIAS-PWM_corrected	A549_MA0886.1	all	30	0.33915	0.42164	0.08249
A549	TOBIAS-DWM_corrected	A549_MA0886.1	all	30	0.59819	0.36712	-0.23107
A549	seqOutBias_corrected	A549_MA0886.1	all	30	0.15815	0.17125	0.0131
A549	HINT-ATAC_corrected	A549_MA0886.1	all	30	0.59913	0.50498	-0.09415
A549	TOBIAS-PWM_uncorrected	A549_MA0027.2	all	30	0.4379	0.32499	-0.11291
A549	TOBIAS-DWM_uncorrected	A549_MA0027.2	all	30	0.4379	0.32499	-0.11291
A549	seqOutBias_uncorrected	A549_MA0027.2	all	30	0.44311	0.33108	-0.11203
A549	HINT-ATAC_uncorrected	A549_MA0027.2	all	30	0.54587	0.39062	-0.15525
A549	TOBIAS-PWM_expected	A549_MA0027.2	all	30	0.56737	0.38249	-0.18487
A549	TOBIAS-DWM_expected	A549_MA0027.2	all	30	0.39868	0.37974	-0.01894
A549	TOBIAS-PWM_corrected	A549_MA0027.2	all	30	0.18553	0.22864	0.04312
A549	TOBIAS-DWM_corrected	A549_MA0027.2	all	30	0.63713	0.39517	-0.24197
A549	seqOutBias_corrected	A549_MA0027.2	all	30	0.21628	0.23085	0.01457
A549	HINT-ATAC_corrected	A549_MA0027.2	all	30	0.46142	0.39383	-0.0676
A549	TOBIAS-PWM_uncorrected	A549_MA0642.1	all	30	0.50445	0.48453	-0.01991
A549	TOBIAS-DWM_uncorrected	A549_MA0642.1	all	30	0.50445	0.48453	-0.01991
A549	seqOutBias_uncorrected	A549_MA0642.1	all	30	0.50492	0.48483	-0.02009
A549	HINT-ATAC_uncorrected	A549_MA0642.1	all	30	0.59704	0.56996	-0.02708
A549	TOBIAS-PWM_expected	A549_MA0642.1	all	30	0.52359	0.46018	-0.06341
A549	TOBIAS-DWM_expected	A549_MA0642.1	all	30	0.33787	0.38583	0.04797
A549	TOBIAS-PWM_corrected	A549_MA0642.1	all	30	0.31723	0.40462	0.08738
A549	TOBIAS-DWM_corrected	A549_MA0642.1	all	30	0.54222	0.4206	-0.12162
A549	seqOutBias_corrected	A549_MA0642.1	all	30	0.24408	0.27564	0.03156
A549	HINT-ATAC_corrected	A549_MA0642.1	all	30	0.20291	0.2077	0.00479
A549	TOBIAS-PWM_uncorrected	A549_MA0800.1	all	30	0.22925	0.25534	0.02609
A549	TOBIAS-DWM_uncorrected	A549_MA0800.1	all	30	0.22925	0.25534	0.02609
A549	seqOutBias_uncorrected	A549_MA0800.1	all	30	0.22935	0.25546	0.02611
A549	HINT-ATAC_uncorrected	A549_MA0800.1	all	30	0.33868	0.38753	0.04885
A549	TOBIAS-PWM_expected	A549_MA0800.1	all	30	0.31085	0.29344	-0.01742
A549	TOBIAS-DWM_expected	A549_MA0800.1	all	30	0.19923	0.25815	0.05892
A549	TOBIAS-PWM_corrected	A549_MA0800.1	all	30	0.24485	0.35286	0.10802
A549	TOBIAS-DWM_corrected	A549_MA0800.1	all	30	0.73414	0.52096	-0.21317
A549	seqOutBias_corrected	A549_MA0800.1	all	30	0.3037	0.34097	0.03727
A549	HINT-ATAC_corrected	A549_MA0800.1	all	30	0.44318	0.45772	0.01453
A549	TOBIAS-PWM_uncorrected	A549_MA0760.1	all	30	0.33056	0.28802	-0.04254
A549	TOBIAS-DWM_uncorrected	A549_MA0760.1	all	30	0.33056	0.28802	-0.04254
A549	seqOutBias_uncorrected	A549_MA0760.1	all	30	0.33042	0.2878	-0.04262
A549	HINT-ATAC_uncorrected	A549_MA0760.1	all	30	0.43679	0.36746	-0.06933
A549	TOBIAS-PWM_expected	A549_MA0760.1	all	30	0.25768	0.24474	-0.01294
A549	TOBIAS-DWM_expected	A549_MA0760.1	all	30	0.28312	0.26695	-0.01617
A549	TOBIAS-PWM_corrected	A549_MA0760.1	all	30	0.60065	0.51152	-0.08913
A549	TOBIAS-DWM_corrected	A549_MA0760.1	all	30	0.55152	0.45752	-0.094
A549	seqOutBias_corrected	A549_MA0760.1	all	30	0.33147	0.31823	-0.01324
A549	HINT-ATAC_corrected	A549_MA0760.1	all	30	0.30654	0.32626	0.01972
A549	TOBIAS-PWM_uncorrected	A549_MA0474.2	all	30	0.3586	0.30465	-0.05395
A549	TOBIAS-DWM_uncorrected	A549_MA0474.2	all	30	0.3586	0.30465	-0.05395
A549	seqOutBias_uncorrected	A549_MA0474.2	all	30	0.35865	0.30461	-0.05404
A549	HINT-ATAC_uncorrected	A549_MA0474.2	all	30	0.46903	0.38224	-0.08678
A549	TOBIAS-PWM_expected	A549_MA0474.2	all	30	0.27036	0.25571	-0.01465
A549	TOBIAS-DWM_expected	A549_MA0474.2	all	30	0.30493	0.28055	-0.02439
A549	TOBIAS-PWM_corrected	A549_MA0474.2	all	30	0.67606	0.56894	-0.10713
A549	TOBIAS-DWM_corrected	A549_MA0474.2	all	30	0.50945	0.41979	-0.08966
A549	seqOutBias_corrected	A549_MA0474.2	all	30	0.36756	0.34114	-0.02642
A549	HINT-ATAC_corrected	A549_MA0474.2	all	30	0.3104	0.33572	0.02532
A549	TOBIAS-PWM_uncorrected	A549_MA0112.3	all	30	0.36319	0.402	0.03881
A549	TOBIAS-DWM_uncorrected	A549_MA0112.3	all	30	0.36319	0.402	0.03881
A549	seqOutBias_uncorrected	A549_MA0112.3	all	30	0.36376	0.40264	0.03888
A549	HINT-ATAC_uncorrected	A549_MA0112.3	all	30	0.45759	0.52558	0.068
A549	TOBIAS-PWM_expected	A549_MA0112.3	all	30	0.28599	0.32761	0.04162
A549	TOBIAS-DWM_expected	A549_MA0112.3	all	30	0.37842	0.41929	0.04087
A549	TOBIAS-PWM_corrected	A549_MA0112.3	all	30	0.41151	0.39611	-0.0154
A549	TOBIAS-DWM_corrected	A549_MA0112.3	all	30	0.35462	0.3613	0.00668
A549	seqOutBias_corrected	A549_MA0112.3	all	30	0.51392	0.49072	-0.0232
A549	HINT-ATAC_corrected	A549_MA0112.3	all	30	0.22403	0.2658	0.04177
A549	TOBIAS-PWM_uncorrected	A549_MA0258.2	all	30	0.35254	0.41217	0.05963
A549	TOBIAS-DWM_uncorrected	A549_MA0258.2	all	30	0.35254	0.41217	0.05963
A549	seqOutBias_uncorrected	A549_MA0258.2	all	30	0.3523	0.41199	0.05969
A549	HINT-ATAC_uncorrected	A549_MA0258.2	all	30	0.38291	0.49182	0.10891
A549	TOBIAS-PWM_expected	A549_MA0258.2	all	30	0.2898	0.34186	0.05206
A549	TOBIAS-DWM_expected	A549_MA0258.2	all	30	0.35866	0.3948	0.03615
A549	TOBIAS-PWM_corrected	A549_MA0258.2	all	30	0.48185	0.47815	-0.0037
A549	TOBIAS-DWM_corrected	A549_MA0258.2	all	30	0.16738	0.33871	0.17132
A549	seqOutBias_corrected	A549_MA0258.2	all	30	0.48336	0.46925	-0.01411
A549	HINT-ATAC_corrected	A549_MA0258.2	all	30	0.28336	0.32508	0.04173
A549	TOBIAS-PWM_uncorrected	A549_MA0592.3	all	30	0.32768	0.3471	0.01942
A549	TOBIAS-DWM_uncorrected	A549_MA0592.3	all	30	0.32768	0.3471	0.01942
A549	seqOutBias_uncorrected	A549_MA0592.3	all	30	0.32779	0.34722	0.01943
A549	HINT-ATAC_uncorrected	A549_MA0592.3	all	30	0.37012	0.40269	0.03257
A549	TOBIAS-PWM_expected	A549_MA0592.3	all	30	0.32825	0.34387	0.01562
A549	TOBIAS-DWM_expected	A549_MA0592.3	all	30	0.33893	0.37697	0.03804
A549	TOBIAS-PWM_corrected	A549_MA0592.3	all	30	0.61905	0.62701	0.00796
A549	TOBIAS-DWM_corrected	A549_MA0592.3	all	30	0.5057	0.41871	-0.08698
A549	seqOutBias_corrected	A549_MA0592.3	all	30	0.4484	0.45096	0.00257
A549	HINT-ATAC_corrected	A549_MA0592.3	all	30	0.32277	0.35299	0.03022
A549	TOBIAS-PWM_uncorrected	A549_MA0141.3	all	30	0.33733	0.32195	-0.01537
A549	TOBIAS-DWM_uncorrected	A549_MA0141.3	all	30	0.33733	0.32195	-0.01537
A549	seqOutBias_uncorrected	A549_MA0141.3	all	30	0.33746	0.32207	-0.01539
A549	HINT-ATAC_uncorrected	A549_MA0141.3	all	30	0.43411	0.42087	-0.01325
A549	TOBIAS-PWM_expected	A549_MA0141.3	all	30	0.40112	0.37612	-0.02501
A549	TOBIAS-DWM_expected	A549_MA0141.3	all	30	0.3484	0.3708	0.02241
A549	TOBIAS-PWM_corrected	A549_MA0141.3	all	30	0.58831	0.59416	0.00585
A549	TOBIAS-DWM_corrected	A549_MA0141.3	all	30	0.60848	0.46318	-0.14529
A549	seqOutBias_corrected	A549_MA0141.3	all	30	0.4205	0.41471	-0.0058
A549	HINT-ATAC_corrected	A549_MA0141.3	all	30	0.30837	0.31749	0.00911
A549	TOBIAS-PWM_uncorrected	A549_MA0643.1	all	30	0.38458	0.37722	-0.00735
A549	TOBIAS-DWM_uncorrected	A549_MA0643.1	all	30	0.38458	0.37722	-0.00735
A549	seqOutBias_uncorrected	A549_MA0643.1	all	30	0.38488	0.37753	-0.00735
A549	HINT-ATAC_uncorrected	A549_MA0643.1	all	30	0.45536	0.45389	-0.00147
A549	TOBIAS-PWM_expected	A549_MA0643.1	all	30	0.36529	0.35442	-0.01087
A549	TOBIAS-DWM_expected	A549_MA0643.1	all	30	0.36468	0.38762	0.02294
A549	TOBIAS-PWM_corrected	A549_MA0643.1	all	30	0.66129	0.66438	0.00309
A549	TOBIAS-DWM_corrected	A549_MA0643.1	all	30	0.61119	0.52473	-0.08645
A549	seqOutBias_corrected	A549_MA0643.1	all	30	0.42314	0.4278	0.00466
A549	HINT-ATAC_corrected	A549_MA0643.1	all	30	0.32323	0.32508	0.00185
A549	TOBIAS-PWM_uncorrected	A549_MA0644.1	all	30	0.47638	0.33953	-0.13685
A549	TOBIAS-DWM_uncorrected	A549_MA0644.1	all	30	0.47638	0.33953	-0.13685
A549	seqOutBias_uncorrected	A549_MA0644.1	all	30	0.47626	0.3391	-0.13716
A549	HINT-ATAC_uncorrected	A549_MA0644.1	all	30	0.54982	0.37865	-0.17116
A549	TOBIAS-PWM_expected	A549_MA0644.1	all	30	0.58837	0.37789	-0.21048
A549	TOBIAS-DWM_expected	A549_MA0644.1	all	30	0.43519	0.39135	-0.04384
A549	TOBIAS-PWM_corrected	A549_MA0644.1	all	30	0.18813	0.23756	0.04943
A549	TOBIAS-DWM_corrected	A549_MA0644.1	all	30	0.67722	0.43428	-0.24293
A549	seqOutBias_corrected	A549_MA0644.1	all	30	0.25959	0.27021	0.01062
A549	HINT-ATAC_corrected	A549_MA0644.1	all	30	0.4761	0.39884	-0.07726
A549	TOBIAS-PWM_uncorrected	A549_MA0098.3	all	30	0.37852	0.32404	-0.05448
A549	TOBIAS-DWM_uncorrected	A549_MA0098.3	all	30	0.37852	0.32404	-0.05448
A549	seqOutBias_uncorrected	A549_MA0098.3	all	30	0.37825	0.32366	-0.0546
A549	HINT-ATAC_uncorrected	A549_MA0098.3	all	30	0.47842	0.39182	-0.0866
A549	TOBIAS-PWM_expected	A549_MA0098.3	all	30	0.28275	0.26589	-0.01686
A549	TOBIAS-DWM_expected	A549_MA0098.3	all	30	0.32228	0.29772	-0.02456
A549	TOBIAS-PWM_corrected	A549_MA0098.3	all	30	0.62301	0.52785	-0.09516
A549	TOBIAS-DWM_corrected	A549_MA0098.3	all	30	0.50251	0.42368	-0.07884
A549	seqOutBias_corrected	A549_MA0098.3	all	30	0.34802	0.32887	-0.01915
A549	HINT-ATAC_corrected	A549_MA0098.3	all	30	0.33266	0.35423	0.02157
A549	TOBIAS-PWM_uncorrected	A549_MA1484.1	all	30	0.40275	0.35244	-0.05031
A549	TOBIAS-DWM_uncorrected	A549_MA1484.1	all	30	0.40275	0.35244	-0.05031
A549	seqOutBias_uncorrected	A549_MA1484.1	all	30	0.40258	0.3522	-0.05038
A549	HINT-ATAC_uncorrected	A549_MA1484.1	all	30	0.49351	0.42071	-0.0728
A549	TOBIAS-PWM_expected	A549_MA1484.1	all	30	0.30864	0.29865	-0.00999
A549	TOBIAS-DWM_expected	A549_MA1484.1	all	30	0.35467	0.32714	-0.02753
A549	TOBIAS-PWM_corrected	A549_MA1484.1	all	30	0.63755	0.53757	-0.09998
A549	TOBIAS-DWM_corrected	A549_MA1484.1	all	30	0.50914	0.45609	-0.05305
A549	seqOutBias_corrected	A549_MA1484.1	all	30	0.36984	0.34934	-0.0205
A549	HINT-ATAC_corrected	A549_MA1484.1	all	30	0.33233	0.35243	0.0201
A549	TOBIAS-PWM_uncorrected	A549_MA0761.2	all	30	0.36775	0.3567	-0.01105
A549	TOBIAS-DWM_uncorrected	A549_MA0761.2	all	30	0.36775	0.3567	-0.01105
A549	seqOutBias_uncorrected	A549_MA0761.2	all	30	0.36755	0.35645	-0.0111
A549	HINT-ATAC_uncorrected	A549_MA0761.2	all	30	0.31747	0.3062	-0.01127
A549	TOBIAS-PWM_expected	A549_MA0761.2	all	30	0.43322	0.40025	-0.03297
A549	TOBIAS-DWM_expected	A549_MA0761.2	all	30	0.39227	0.39594	0.00367
A549	TOBIAS-PWM_corrected	A549_MA0761.2	all	30	0.41989	0.46345	0.04357
A549	TOBIAS-DWM_corrected	A549_MA0761.2	all	30	0.55596	0.49798	-0.05798
A549	seqOutBias_corrected	A549_MA0761.2	all	30	0.17744	0.20465	0.02721
A549	HINT-ATAC_corrected	A549_MA0761.2	all	30	0.44038	0.43297	-0.00741
A549	TOBIAS-PWM_uncorrected	A549_MA0762.1	all	30	0.47168	0.37424	-0.09744
A549	TOBIAS-DWM_uncorrected	A549_MA0762.1	all	30	0.47168	0.37424	-0.09744
A549	seqOutBias_uncorrected	A549_MA0762.1	all	30	0.47144	0.37383	-0.09761
A549	HINT-ATAC_uncorrected	A549_MA0762.1	all	30	0.62301	0.46817	-0.15484
A549	TOBIAS-PWM_expected	A549_MA0762.1	all	30	0.39768	0.3462	-0.05148
A549	TOBIAS-DWM_expected	A549_MA0762.1	all	30	0.37152	0.32934	-0.04218
A549	TOBIAS-PWM_corrected	A549_MA0762.1	all	30	0.56054	0.47685	-0.08369
A549	TOBIAS-DWM_corrected	A549_MA0762.1	all	30	0.63571	0.49858	-0.13713
A549	seqOutBias_corrected	A549_MA0762.1	all	30	0.28182	0.27739	-0.00443
A549	HINT-ATAC_corrected	A549_MA0762.1	all	30	0.37985	0.38596	0.00611
A549	TOBIAS-PWM_uncorrected	A549_MA0763.1	all	30	0.28189	0.24718	-0.0347
A549	TOBIAS-DWM_uncorrected	A549_MA0763.1	all	30	0.28189	0.24718	-0.0347
A549	seqOutBias_uncorrected	A549_MA0763.1	all	30	0.28188	0.24711	-0.03476
A549	HINT-ATAC_uncorrected	A549_MA0763.1	all	30	0.39864	0.34186	-0.05678
A549	TOBIAS-PWM_expected	A549_MA0763.1	all	30	0.22194	0.21732	-0.00462
A549	TOBIAS-DWM_expected	A549_MA0763.1	all	30	0.24553	0.23338	-0.01214
A549	TOBIAS-PWM_corrected	A549_MA0763.1	all	30	0.6137	0.51713	-0.09657
A549	TOBIAS-DWM_corrected	A549_MA0763.1	all	30	0.50942	0.43266	-0.07676
A549	seqOutBias_corrected	A549_MA0763.1	all	30	0.36556	0.33024	-0.03531
A549	HINT-ATAC_corrected	A549_MA0763.1	all	30	0.24346	0.27272	0.02926
A549	TOBIAS-PWM_uncorrected	A549_MA0764.2	all	30	0.53707	0.5067	-0.03038
A549	TOBIAS-DWM_uncorrected	A549_MA0764.2	all	30	0.53707	0.5067	-0.03038
A549	seqOutBias_uncorrected	A549_MA0764.2	all	30	0.53695	0.50648	-0.03047
A549	HINT-ATAC_uncorrected	A549_MA0764.2	all	30	0.50397	0.47346	-0.03051
A549	TOBIAS-PWM_expected	A549_MA0764.2	all	30	0.55648	0.4768	-0.07968
A549	TOBIAS-DWM_expected	A549_MA0764.2	all	30	0.49172	0.47479	-0.01693
A549	TOBIAS-PWM_corrected	A549_MA0764.2	all	30	0.34832	0.47431	0.12599
A549	TOBIAS-DWM_corrected	A549_MA0764.2	all	30	0.52102	0.50123	-0.01979
A549	seqOutBias_corrected	A549_MA0764.2	all	30	0.21086	0.2533	0.04244
A549	HINT-ATAC_corrected	A549_MA0764.2	all	30	0.66524	0.60703	-0.05821
A549	TOBIAS-PWM_uncorrected	A549_MA0765.2	all	30	0.29287	0.2661	-0.02677
A549	TOBIAS-DWM_uncorrected	A549_MA0765.2	all	30	0.29287	0.2661	-0.02677
A549	seqOutBias_uncorrected	A549_MA0765.2	all	30	0.29302	0.26622	-0.02681
A549	HINT-ATAC_uncorrected	A549_MA0765.2	all	30	0.41864	0.37828	-0.04035
A549	TOBIAS-PWM_expected	A549_MA0765.2	all	30	0.26586	0.26534	-0.00052
A549	TOBIAS-DWM_expected	A549_MA0765.2	all	30	0.2824	0.26363	-0.01877
A549	TOBIAS-PWM_corrected	A549_MA0765.2	all	30	0.59807	0.52312	-0.07495
A549	TOBIAS-DWM_corrected	A549_MA0765.2	all	30	0.46321	0.44513	-0.01808
A549	seqOutBias_corrected	A549_MA0765.2	all	30	0.40945	0.39042	-0.01903
A549	HINT-ATAC_corrected	A549_MA0765.2	all	30	0.27836	0.29254	0.01418
A549	TOBIAS-PWM_uncorrected	A549_MA0645.1	all	30	0.31626	0.27085	-0.04541
A549	TOBIAS-DWM_uncorrected	A549_MA0645.1	all	30	0.31626	0.27085	-0.04541
A549	seqOutBias_uncorrected	A549_MA0645.1	all	30	0.31633	0.27085	-0.04548
A549	HINT-ATAC_uncorrected	A549_MA0645.1	all	30	0.46415	0.3897	-0.07445
A549	TOBIAS-PWM_expected	A549_MA0645.1	all	30	0.29807	0.27876	-0.01931
A549	TOBIAS-DWM_expected	A549_MA0645.1	all	30	0.2789	0.26388	-0.01502
A549	TOBIAS-PWM_corrected	A549_MA0645.1	all	30	0.51921	0.45227	-0.06693
A549	TOBIAS-DWM_corrected	A549_MA0645.1	all	30	0.54831	0.45526	-0.09305
A549	seqOutBias_corrected	A549_MA0645.1	all	30	0.34932	0.34184	-0.00748
A549	HINT-ATAC_corrected	A549_MA0645.1	all	30	0.384	0.38724	0.00324
A549	TOBIAS-PWM_uncorrected	A549_MA0887.1	all	30	0.33264	0.31339	-0.01925
A549	TOBIAS-DWM_uncorrected	A549_MA0887.1	all	30	0.33264	0.31339	-0.01925
A549	seqOutBias_uncorrected	A549_MA0887.1	all	30	0.33277	0.31351	-0.01926
A549	HINT-ATAC_uncorrected	A549_MA0887.1	all	30	0.48057	0.4489	-0.03168
A549	TOBIAS-PWM_expected	A549_MA0887.1	all	30	0.44329	0.34016	-0.10313
A549	TOBIAS-DWM_expected	A549_MA0887.1	all	30	0.27273	0.31874	0.04601
A549	TOBIAS-PWM_corrected	A549_MA0887.1	all	30	0.20975	0.41499	0.20524
A549	TOBIAS-DWM_corrected	A549_MA0887.1	all	30	0.65164	0.36599	-0.28565
A549	seqOutBias_corrected	A549_MA0887.1	all	30	0.15161	0.19139	0.03977
A549	HINT-ATAC_corrected	A549_MA0887.1	all	30	0.42756	0.41195	-0.01562
A549	TOBIAS-PWM_uncorrected	A549_MA0888.1	all	30	0.31617	0.30098	-0.01518
A549	TOBIAS-DWM_uncorrected	A549_MA0888.1	all	30	0.31617	0.30098	-0.01518
A549	seqOutBias_uncorrected	A549_MA0888.1	all	30	0.31578	0.30057	-0.01521
A549	HINT-ATAC_uncorrected	A549_MA0888.1	all	30	0.45178	0.42933	-0.02244
A549	TOBIAS-PWM_expected	A549_MA0888.1	all	30	0.4231	0.33021	-0.09289
A549	TOBIAS-DWM_expected	A549_MA0888.1	all	30	0.25954	0.30538	0.04583
A549	TOBIAS-PWM_corrected	A549_MA0888.1	all	30	0.2131	0.42211	0.20901
A549	TOBIAS-DWM_corrected	A549_MA0888.1	all	30	0.67348	0.38851	-0.28497
A549	seqOutBias_corrected	A549_MA0888.1	all	30	0.15136	0.19204	0.04068
A549	HINT-ATAC_corrected	A549_MA0888.1	all	30	0.45903	0.44155	-0.01748
A549	TOBIAS-PWM_uncorrected	A549_MA0149.1	all	30	0.57618	0.54769	-0.02849
A549	TOBIAS-DWM_uncorrected	A549_MA0149.1	all	30	0.57618	0.54769	-0.02849
A549	seqOutBias_uncorrected	A549_MA0149.1	all	30	0.57623	0.54772	-0.02851
A549	HINT-ATAC_uncorrected	A549_MA0149.1	all	30	0.53009	0.50557	-0.02453
A549	TOBIAS-PWM_expected	A549_MA0149.1	all	30	0.59425	0.52962	-0.06464
A549	TOBIAS-DWM_expected	A549_MA0149.1	all	30	0.51729	0.45436	-0.06293
A549	TOBIAS-PWM_corrected	A549_MA0149.1	all	30	0.31676	0.38056	0.06379
A549	TOBIAS-DWM_corrected	A549_MA0149.1	all	30	0.30456	0.42222	0.11767
A549	seqOutBias_corrected	A549_MA0149.1	all	30	0.293	0.3315	0.0385
A549	HINT-ATAC_corrected	A549_MA0149.1	all	30	0.65968	0.48006	-0.17962
A549	TOBIAS-PWM_uncorrected	A549_MA1485.1	all	30	0.54033	0.53187	-0.00846
A549	TOBIAS-DWM_uncorrected	A549_MA1485.1	all	30	0.54033	0.53187	-0.00846
A549	seqOutBias_uncorrected	A549_MA1485.1	all	30	0.54047	0.53201	-0.00846
A549	HINT-ATAC_uncorrected	A549_MA1485.1	all	30	0.57731	0.55855	-0.01876
A549	TOBIAS-PWM_expected	A549_MA1485.1	all	30	0.45891	0.50833	0.04942
A549	TOBIAS-DWM_expected	A549_MA1485.1	all	30	0.55064	0.55543	0.00479
A549	TOBIAS-PWM_corrected	A549_MA1485.1	all	30	0.63904	0.53097	-0.10806
A549	TOBIAS-DWM_corrected	A549_MA1485.1	all	30	0.45647	0.43291	-0.02356
A549	seqOutBias_corrected	A549_MA1485.1	all	30	0.47652	0.42255	-0.05397
A549	HINT-ATAC_corrected	A549_MA1485.1	all	30	0.22323	0.24381	0.02058
A549	TOBIAS-PWM_uncorrected	A549_MA0156.2	all	30	0.3408	0.29031	-0.05049
A549	TOBIAS-DWM_uncorrected	A549_MA0156.2	all	30	0.3408	0.29031	-0.05049
A549	seqOutBias_uncorrected	A549_MA0156.2	all	30	0.34066	0.29007	-0.05059
A549	HINT-ATAC_uncorrected	A549_MA0156.2	all	30	0.46297	0.38185	-0.08111
A549	TOBIAS-PWM_expected	A549_MA0156.2	all	30	0.24731	0.23531	-0.012
A549	TOBIAS-DWM_expected	A549_MA0156.2	all	30	0.28643	0.26374	-0.02269
A549	TOBIAS-PWM_corrected	A549_MA0156.2	all	30	0.62827	0.52959	-0.09867
A549	TOBIAS-DWM_corrected	A549_MA0156.2	all	30	0.53499	0.45818	-0.07682
A549	seqOutBias_corrected	A549_MA0156.2	all	30	0.35638	0.32393	-0.03245
A549	HINT-ATAC_corrected	A549_MA0156.2	all	30	0.29453	0.31896	0.02443
A549	TOBIAS-PWM_uncorrected	A549_MA0820.1	all	30	0.31249	0.31003	-0.00246
A549	TOBIAS-DWM_uncorrected	A549_MA0820.1	all	30	0.31249	0.31003	-0.00246
A549	seqOutBias_uncorrected	A549_MA0820.1	all	30	0.31238	0.30991	-0.00248
A549	HINT-ATAC_uncorrected	A549_MA0820.1	all	30	0.38067	0.38636	0.00569
A549	TOBIAS-PWM_expected	A549_MA0820.1	all	30	0.3677	0.37498	0.00727
A549	TOBIAS-DWM_expected	A549_MA0820.1	all	30	0.25233	0.29432	0.04199
A549	TOBIAS-PWM_corrected	A549_MA0820.1	all	30	0.24164	0.22551	-0.01613
A549	TOBIAS-DWM_corrected	A549_MA0820.1	all	30	0.52994	0.31355	-0.21639
A549	seqOutBias_corrected	A549_MA0820.1	all	30	0.26044	0.26347	0.00302
A549	HINT-ATAC_corrected	A549_MA0820.1	all	30	0.24672	0.24371	-0.00301
A549	TOBIAS-PWM_uncorrected	A549_MA0475.2	all	30	0.37038	0.31078	-0.0596
A549	TOBIAS-DWM_uncorrected	A549_MA0475.2	all	30	0.37038	0.31078	-0.0596
A549	seqOutBias_uncorrected	A549_MA0475.2	all	30	0.3704	0.31069	-0.0597
A549	HINT-ATAC_uncorrected	A549_MA0475.2	all	30	0.47977	0.38495	-0.09483
A549	TOBIAS-PWM_expected	A549_MA0475.2	all	30	0.27127	0.25549	-0.01578
A549	TOBIAS-DWM_expected	A549_MA0475.2	all	30	0.31279	0.28309	-0.0297
A549	TOBIAS-PWM_corrected	A549_MA0475.2	all	30	0.66638	0.55196	-0.11442
A549	TOBIAS-DWM_corrected	A549_MA0475.2	all	30	0.51067	0.4269	-0.08377
A549	seqOutBias_corrected	A549_MA0475.2	all	30	0.36646	0.33614	-0.03031
A549	HINT-ATAC_corrected	A549_MA0475.2	all	30	0.31437	0.33941	0.02504
A549	TOBIAS-PWM_uncorrected	A549_MA0476.1	all	30	0.35364	0.34819	-0.00545
A549	TOBIAS-DWM_uncorrected	A549_MA0476.1	all	30	0.35364	0.34819	-0.00545
A549	seqOutBias_uncorrected	A549_MA0476.1	all	30	0.35357	0.34811	-0.00545
A549	HINT-ATAC_uncorrected	A549_MA0476.1	all	30	0.50409	0.4979	-0.00619
A549	TOBIAS-PWM_expected	A549_MA0476.1	all	30	0.33024	0.33936	0.00912
A549	TOBIAS-DWM_expected	A549_MA0476.1	all	30	0.25562	0.3589	0.10328
A549	TOBIAS-PWM_corrected	A549_MA0476.1	all	30	0.3846	0.35347	-0.03113
A549	TOBIAS-DWM_corrected	A549_MA0476.1	all	30	0.69337	0.28662	-0.40675
A549	seqOutBias_corrected	A549_MA0476.1	all	30	0.34991	0.33384	-0.01607
A549	HINT-ATAC_corrected	A549_MA0476.1	all	30	0.2314	0.25335	0.02196
A549	TOBIAS-PWM_uncorrected	A549_MA0099.3	all	30	0.37409	0.37133	-0.00276
A549	TOBIAS-DWM_uncorrected	A549_MA0099.3	all	30	0.37409	0.37133	-0.00276
A549	seqOutBias_uncorrected	A549_MA0099.3	all	30	0.37451	0.37176	-0.00275
A549	HINT-ATAC_uncorrected	A549_MA0099.3	all	30	0.55413	0.55129	-0.00285
A549	TOBIAS-PWM_expected	A549_MA0099.3	all	30	0.35947	0.36902	0.00955
A549	TOBIAS-DWM_expected	A549_MA0099.3	all	30	0.2601	0.37348	0.11339
A549	TOBIAS-PWM_corrected	A549_MA0099.3	all	30	0.57217	0.55108	-0.02109
A549	TOBIAS-DWM_corrected	A549_MA0099.3	all	30	0.73397	0.36199	-0.37198
A549	seqOutBias_corrected	A549_MA0099.3	all	30	0.275	0.26648	-0.00851
A549	HINT-ATAC_corrected	A549_MA0099.3	all	30	0.29573	0.32253	0.0268
A549	TOBIAS-PWM_uncorrected	A549_MA1126.1	all	30	0.51958	0.4332	-0.08637
A549	TOBIAS-DWM_uncorrected	A549_MA1126.1	all	30	0.51958	0.4332	-0.08637
A549	seqOutBias_uncorrected	A549_MA1126.1	all	30	0.51957	0.43314	-0.08643
A549	HINT-ATAC_uncorrected	A549_MA1126.1	all	30	0.64067	0.51278	-0.12789
A549	TOBIAS-PWM_expected	A549_MA1126.1	all	30	0.45736	0.40987	-0.0475
A549	TOBIAS-DWM_expected	A549_MA1126.1	all	30	0.26648	0.37184	0.10536
A549	TOBIAS-PWM_corrected	A549_MA1126.1	all	30	0.38732	0.32223	-0.06509
A549	TOBIAS-DWM_corrected	A549_MA1126.1	all	30	0.83011	0.44457	-0.38554
A549	seqOutBias_corrected	A549_MA1126.1	all	30	0.42815	0.37374	-0.05441
A549	HINT-ATAC_corrected	A549_MA1126.1	all	30	0.44232	0.41308	-0.02924
A549	TOBIAS-PWM_uncorrected	A549_MA1134.1	all	30	0.38738	0.38876	0.00138
A549	TOBIAS-DWM_uncorrected	A549_MA1134.1	all	30	0.38738	0.38876	0.00138
A549	seqOutBias_uncorrected	A549_MA1134.1	all	30	0.38767	0.38907	0.0014
A549	HINT-ATAC_uncorrected	A549_MA1134.1	all	30	0.49354	0.49818	0.00463
A549	TOBIAS-PWM_expected	A549_MA1134.1	all	30	0.35558	0.36979	0.01421
A549	TOBIAS-DWM_expected	A549_MA1134.1	all	30	0.27851	0.39027	0.11176
A549	TOBIAS-PWM_corrected	A549_MA1134.1	all	30	0.50995	0.48788	-0.02208
A549	TOBIAS-DWM_corrected	A549_MA1134.1	all	30	0.70115	0.30587	-0.39528
A549	seqOutBias_corrected	A549_MA1134.1	all	30	0.27872	0.27293	-0.00579
A549	HINT-ATAC_corrected	A549_MA1134.1	all	30	0.28823	0.31628	0.02804
A549	TOBIAS-PWM_uncorrected	A549_MA1141.1	all	30	0.38904	0.3931	0.00406
A549	TOBIAS-DWM_uncorrected	A549_MA1141.1	all	30	0.38904	0.3931	0.00406
A549	seqOutBias_uncorrected	A549_MA1141.1	all	30	0.38922	0.39329	0.00407
A549	HINT-ATAC_uncorrected	A549_MA1141.1	all	30	0.52411	0.53545	0.01134
A549	TOBIAS-PWM_expected	A549_MA1141.1	all	30	0.36722	0.38134	0.01411
A549	TOBIAS-DWM_expected	A549_MA1141.1	all	30	0.28322	0.39241	0.1092
A549	TOBIAS-PWM_corrected	A549_MA1141.1	all	30	0.55611	0.53958	-0.01653
A549	TOBIAS-DWM_corrected	A549_MA1141.1	all	30	0.73245	0.38117	-0.35128
A549	seqOutBias_corrected	A549_MA1141.1	all	30	0.27159	0.26615	-0.00544
A549	HINT-ATAC_corrected	A549_MA1141.1	all	30	0.29295	0.32273	0.02978
A549	TOBIAS-PWM_uncorrected	A549_MA1127.1	all	30	0.47391	0.35147	-0.12245
A549	TOBIAS-DWM_uncorrected	A549_MA1127.1	all	30	0.47391	0.35147	-0.12245
A549	seqOutBias_uncorrected	A549_MA1127.1	all	30	0.47417	0.35149	-0.12268
A549	HINT-ATAC_uncorrected	A549_MA1127.1	all	30	0.6414	0.45566	-0.18575
A549	TOBIAS-PWM_expected	A549_MA1127.1	all	30	0.44639	0.37432	-0.07207
A549	TOBIAS-DWM_expected	A549_MA1127.1	all	30	0.23245	0.31533	0.08288
A549	TOBIAS-PWM_corrected	A549_MA1127.1	all	30	0.44668	0.33329	-0.11338
A549	TOBIAS-DWM_corrected	A549_MA1127.1	all	30	0.79823	0.46046	-0.33778
A549	seqOutBias_corrected	A549_MA1127.1	all	30	0.40979	0.33412	-0.07567
A549	HINT-ATAC_corrected	A549_MA1127.1	all	30	0.42891	0.38209	-0.04682
A549	TOBIAS-PWM_uncorrected	A549_MA1135.1	all	30	0.3704	0.36683	-0.00357
A549	TOBIAS-DWM_uncorrected	A549_MA1135.1	all	30	0.3704	0.36683	-0.00357
A549	seqOutBias_uncorrected	A549_MA1135.1	all	30	0.37045	0.36688	-0.00356
A549	HINT-ATAC_uncorrected	A549_MA1135.1	all	30	0.46598	0.46327	-0.00271
A549	TOBIAS-PWM_expected	A549_MA1135.1	all	30	0.34984	0.35997	0.01013
A549	TOBIAS-DWM_expected	A549_MA1135.1	all	30	0.24182	0.36192	0.1201
A549	TOBIAS-PWM_corrected	A549_MA1135.1	all	30	0.48012	0.45652	-0.02359
A549	TOBIAS-DWM_corrected	A549_MA1135.1	all	30	0.69798	0.29459	-0.40339
A549	seqOutBias_corrected	A549_MA1135.1	all	30	0.28118	0.27492	-0.00626
A549	HINT-ATAC_corrected	A549_MA1135.1	all	30	0.26814	0.29277	0.02462
A549	TOBIAS-PWM_uncorrected	A549_MA1136.1	all	30	0.65338	0.46859	-0.18479
A549	TOBIAS-DWM_uncorrected	A549_MA1136.1	all	30	0.65338	0.46859	-0.18479
A549	seqOutBias_uncorrected	A549_MA1136.1	all	30	0.65449	0.46939	-0.18509
A549	HINT-ATAC_uncorrected	A549_MA1136.1	all	30	0.74455	0.49051	-0.25404
A549	TOBIAS-PWM_expected	A549_MA1136.1	all	30	0.52501	0.43528	-0.08973
A549	TOBIAS-DWM_expected	A549_MA1136.1	all	30	0.28606	0.39083	0.10476
A549	TOBIAS-PWM_corrected	A549_MA1136.1	all	30	0.48516	0.35328	-0.13188
A549	TOBIAS-DWM_corrected	A549_MA1136.1	all	30	0.80106	0.45908	-0.34198
A549	seqOutBias_corrected	A549_MA1136.1	all	30	0.38363	0.28927	-0.09436
A549	HINT-ATAC_corrected	A549_MA1136.1	all	30	0.37601	0.33256	-0.04345
A549	TOBIAS-PWM_uncorrected	A549_MA0477.2	all	30	0.38053	0.38307	0.00254
A549	TOBIAS-DWM_uncorrected	A549_MA0477.2	all	30	0.38053	0.38307	0.00254
A549	seqOutBias_uncorrected	A549_MA0477.2	all	30	0.38081	0.38337	0.00256
A549	HINT-ATAC_uncorrected	A549_MA0477.2	all	30	0.52995	0.53678	0.00683
A549	TOBIAS-PWM_expected	A549_MA0477.2	all	30	0.3571	0.37307	0.01597
A549	TOBIAS-DWM_expected	A549_MA0477.2	all	30	0.27792	0.38499	0.10707
A549	TOBIAS-PWM_corrected	A549_MA0477.2	all	30	0.55814	0.53733	-0.02081
A549	TOBIAS-DWM_corrected	A549_MA0477.2	all	30	0.73542	0.38809	-0.34733
A549	seqOutBias_corrected	A549_MA0477.2	all	30	0.27163	0.26175	-0.00988
A549	HINT-ATAC_corrected	A549_MA0477.2	all	30	0.28134	0.30929	0.02795
A549	TOBIAS-PWM_uncorrected	A549_MA1128.1	all	30	0.38307	0.38792	0.00485
A549	TOBIAS-DWM_uncorrected	A549_MA1128.1	all	30	0.38307	0.38792	0.00485
A549	seqOutBias_uncorrected	A549_MA1128.1	all	30	0.38328	0.38814	0.00486
A549	HINT-ATAC_uncorrected	A549_MA1128.1	all	30	0.52751	0.53874	0.01122
A549	TOBIAS-PWM_expected	A549_MA1128.1	all	30	0.3646	0.37928	0.01467
A549	TOBIAS-DWM_expected	A549_MA1128.1	all	30	0.27869	0.38909	0.1104
A549	TOBIAS-PWM_corrected	A549_MA1128.1	all	30	0.56143	0.54535	-0.01608
A549	TOBIAS-DWM_corrected	A549_MA1128.1	all	30	0.72538	0.37426	-0.35112
A549	seqOutBias_corrected	A549_MA1128.1	all	30	0.2689	0.26265	-0.00624
A549	HINT-ATAC_corrected	A549_MA1128.1	all	30	0.28962	0.31999	0.03037
A549	TOBIAS-PWM_uncorrected	A549_MA1129.1	all	30	0.71637	0.46266	-0.25371
A549	TOBIAS-DWM_uncorrected	A549_MA1129.1	all	30	0.71637	0.46266	-0.25371
A549	seqOutBias_uncorrected	A549_MA1129.1	all	30	0.71742	0.46315	-0.25427
A549	HINT-ATAC_uncorrected	A549_MA1129.1	all	30	0.7208	0.4368	-0.284
A549	TOBIAS-PWM_expected	A549_MA1129.1	all	30	0.5731	0.46236	-0.11073
A549	TOBIAS-DWM_expected	A549_MA1129.1	all	30	0.25386	0.36187	0.10801
A549	TOBIAS-PWM_corrected	A549_MA1129.1	all	30	0.5651	0.3791	-0.186
A549	TOBIAS-DWM_corrected	A549_MA1129.1	all	30	0.80376	0.44597	-0.35779
A549	seqOutBias_corrected	A549_MA1129.1	all	30	0.41964	0.28535	-0.13428
A549	HINT-ATAC_corrected	A549_MA1129.1	all	30	0.43806	0.37215	-0.06591
A549	TOBIAS-PWM_uncorrected	A549_MA1137.1	all	30	0.36757	0.37329	0.00572
A549	TOBIAS-DWM_uncorrected	A549_MA1137.1	all	30	0.36757	0.37329	0.00572
A549	seqOutBias_uncorrected	A549_MA1137.1	all	30	0.36762	0.37335	0.00574
A549	HINT-ATAC_uncorrected	A549_MA1137.1	all	30	0.52939	0.54201	0.01263
A549	TOBIAS-PWM_expected	A549_MA1137.1	all	30	0.34941	0.36562	0.01621
A549	TOBIAS-DWM_expected	A549_MA1137.1	all	30	0.26413	0.37651	0.11238
A549	TOBIAS-PWM_corrected	A549_MA1137.1	all	30	0.57204	0.55439	-0.01765
A549	TOBIAS-DWM_corrected	A549_MA1137.1	all	30	0.717	0.35959	-0.35741
A549	seqOutBias_corrected	A549_MA1137.1	all	30	0.27281	0.26761	-0.0052
A549	HINT-ATAC_corrected	A549_MA1137.1	all	30	0.29176	0.32322	0.03146
A549	TOBIAS-PWM_uncorrected	A549_MA1142.1	all	30	0.39153	0.38638	-0.00515
A549	TOBIAS-DWM_uncorrected	A549_MA1142.1	all	30	0.39153	0.38638	-0.00515
A549	seqOutBias_uncorrected	A549_MA1142.1	all	30	0.39175	0.38661	-0.00514
A549	HINT-ATAC_uncorrected	A549_MA1142.1	all	30	0.56051	0.55331	-0.00721
A549	TOBIAS-PWM_expected	A549_MA1142.1	all	30	0.36521	0.37571	0.0105
A549	TOBIAS-DWM_expected	A549_MA1142.1	all	30	0.28025	0.38803	0.10778
A549	TOBIAS-PWM_corrected	A549_MA1142.1	all	30	0.59486	0.56816	-0.0267
A549	TOBIAS-DWM_corrected	A549_MA1142.1	all	30	0.7467	0.38618	-0.36052
A549	seqOutBias_corrected	A549_MA1142.1	all	30	0.2748	0.26281	-0.012
A549	HINT-ATAC_corrected	A549_MA1142.1	all	30	0.29854	0.32507	0.02652
A549	TOBIAS-PWM_uncorrected	A549_MA1143.1	all	30	0.6637	0.44043	-0.22327
A549	TOBIAS-DWM_uncorrected	A549_MA1143.1	all	30	0.6637	0.44043	-0.22327
A549	seqOutBias_uncorrected	A549_MA1143.1	all	30	0.66412	0.44068	-0.22344
A549	HINT-ATAC_uncorrected	A549_MA1143.1	all	30	0.74682	0.4819	-0.26493
A549	TOBIAS-PWM_expected	A549_MA1143.1	all	30	0.5953	0.48043	-0.11487
A549	TOBIAS-DWM_expected	A549_MA1143.1	all	30	0.29065	0.4033	0.11264
A549	TOBIAS-PWM_corrected	A549_MA1143.1	all	30	0.49601	0.36603	-0.12998
A549	TOBIAS-DWM_corrected	A549_MA1143.1	all	30	0.82059	0.46881	-0.35178
A549	seqOutBias_corrected	A549_MA1143.1	all	30	0.30186	0.20695	-0.09491
A549	HINT-ATAC_corrected	A549_MA1143.1	all	30	0.40779	0.36444	-0.04334
A549	TOBIAS-PWM_uncorrected	A549_MA0478.1	all	30	0.3239	0.34718	0.02328
A549	TOBIAS-DWM_uncorrected	A549_MA0478.1	all	30	0.3239	0.34718	0.02328
A549	seqOutBias_uncorrected	A549_MA0478.1	all	30	0.32387	0.34717	0.0233
A549	HINT-ATAC_uncorrected	A549_MA0478.1	all	30	0.3749	0.4149	0.04
A549	TOBIAS-PWM_expected	A549_MA0478.1	all	30	0.32218	0.34637	0.02419
A549	TOBIAS-DWM_expected	A549_MA0478.1	all	30	0.2447	0.34936	0.10466
A549	TOBIAS-PWM_corrected	A549_MA0478.1	all	30	0.39441	0.39303	-0.00137
A549	TOBIAS-DWM_corrected	A549_MA0478.1	all	30	0.69943	0.30964	-0.38978
A549	seqOutBias_corrected	A549_MA0478.1	all	30	0.34825	0.34547	-0.00278
A549	HINT-ATAC_corrected	A549_MA0478.1	all	30	0.24154	0.27184	0.0303
A549	TOBIAS-PWM_uncorrected	A549_MA1130.1	all	30	0.38535	0.38722	0.00187
A549	TOBIAS-DWM_uncorrected	A549_MA1130.1	all	30	0.38535	0.38722	0.00187
A549	seqOutBias_uncorrected	A549_MA1130.1	all	30	0.38555	0.38743	0.00188
A549	HINT-ATAC_uncorrected	A549_MA1130.1	all	30	0.53257	0.53919	0.00662
A549	TOBIAS-PWM_expected	A549_MA1130.1	all	30	0.36069	0.37544	0.01475
A549	TOBIAS-DWM_expected	A549_MA1130.1	all	30	0.27761	0.38825	0.11064
A549	TOBIAS-PWM_corrected	A549_MA1130.1	all	30	0.57168	0.55034	-0.02135
A549	TOBIAS-DWM_corrected	A549_MA1130.1	all	30	0.727	0.38483	-0.34217
A549	seqOutBias_corrected	A549_MA1130.1	all	30	0.27262	0.26389	-0.00873
A549	HINT-ATAC_corrected	A549_MA1130.1	all	30	0.28646	0.31497	0.02851
A549	TOBIAS-PWM_uncorrected	A549_MA1131.1	all	30	0.40857	0.31908	-0.08949
A549	TOBIAS-DWM_uncorrected	A549_MA1131.1	all	30	0.40857	0.31908	-0.08949
A549	seqOutBias_uncorrected	A549_MA1131.1	all	30	0.40865	0.31902	-0.08963
A549	HINT-ATAC_uncorrected	A549_MA1131.1	all	30	0.55048	0.40848	-0.14199
A549	TOBIAS-PWM_expected	A549_MA1131.1	all	30	0.40094	0.34444	-0.05651
A549	TOBIAS-DWM_expected	A549_MA1131.1	all	30	0.21042	0.29611	0.08569
A549	TOBIAS-PWM_corrected	A549_MA1131.1	all	30	0.44359	0.35257	-0.09102
A549	TOBIAS-DWM_corrected	A549_MA1131.1	all	30	0.7671	0.3977	-0.3694
A549	seqOutBias_corrected	A549_MA1131.1	all	30	0.42036	0.34877	-0.07159
A549	HINT-ATAC_corrected	A549_MA1131.1	all	30	0.42369	0.3868	-0.03689
A549	TOBIAS-PWM_uncorrected	A549_MA1138.1	all	30	0.37123	0.36495	-0.00628
A549	TOBIAS-DWM_uncorrected	A549_MA1138.1	all	30	0.37123	0.36495	-0.00628
A549	seqOutBias_uncorrected	A549_MA1138.1	all	30	0.3715	0.36523	-0.00627
A549	HINT-ATAC_uncorrected	A549_MA1138.1	all	30	0.47759	0.46995	-0.00764
A549	TOBIAS-PWM_expected	A549_MA1138.1	all	30	0.34987	0.35844	0.00857
A549	TOBIAS-DWM_expected	A549_MA1138.1	all	30	0.25027	0.36691	0.11664
A549	TOBIAS-PWM_corrected	A549_MA1138.1	all	30	0.51841	0.49388	-0.02453
A549	TOBIAS-DWM_corrected	A549_MA1138.1	all	30	0.70679	0.31379	-0.393
A549	seqOutBias_corrected	A549_MA1138.1	all	30	0.30275	0.29421	-0.00855
A549	HINT-ATAC_corrected	A549_MA1138.1	all	30	0.27121	0.29495	0.02374
A549	TOBIAS-PWM_uncorrected	A549_MA1139.1	all	30	0.57938	0.41949	-0.15989
A549	TOBIAS-DWM_uncorrected	A549_MA1139.1	all	30	0.57938	0.41949	-0.15989
A549	seqOutBias_uncorrected	A549_MA1139.1	all	30	0.57995	0.4199	-0.16005
A549	HINT-ATAC_uncorrected	A549_MA1139.1	all	30	0.70939	0.47307	-0.23632
A549	TOBIAS-PWM_expected	A549_MA1139.1	all	30	0.51233	0.42691	-0.08541
A549	TOBIAS-DWM_expected	A549_MA1139.1	all	30	0.27597	0.38169	0.10572
A549	TOBIAS-PWM_corrected	A549_MA1139.1	all	30	0.40344	0.27352	-0.12992
A549	TOBIAS-DWM_corrected	A549_MA1139.1	all	30	0.76388	0.409	-0.35487
A549	seqOutBias_corrected	A549_MA1139.1	all	30	0.44242	0.3495	-0.09292
A549	HINT-ATAC_corrected	A549_MA1139.1	all	30	0.41825	0.36724	-0.05101
A549	TOBIAS-PWM_uncorrected	A549_MA1144.1	all	30	0.36914	0.36574	-0.0034
A549	TOBIAS-DWM_uncorrected	A549_MA1144.1	all	30	0.36914	0.36574	-0.0034
A549	seqOutBias_uncorrected	A549_MA1144.1	all	30	0.36928	0.36589	-0.00339
A549	HINT-ATAC_uncorrected	A549_MA1144.1	all	30	0.48529	0.48234	-0.00294
A549	TOBIAS-PWM_expected	A549_MA1144.1	all	30	0.35294	0.36354	0.01059
A549	TOBIAS-DWM_expected	A549_MA1144.1	all	30	0.24994	0.37091	0.12097
A549	TOBIAS-PWM_corrected	A549_MA1144.1	all	30	0.54451	0.52106	-0.02344
A549	TOBIAS-DWM_corrected	A549_MA1144.1	all	30	0.70466	0.31308	-0.39158
A549	seqOutBias_corrected	A549_MA1144.1	all	30	0.30324	0.29456	-0.00868
A549	HINT-ATAC_corrected	A549_MA1144.1	all	30	0.27421	0.29926	0.02505
A549	TOBIAS-PWM_uncorrected	A549_MA1145.1	all	30	0.51814	0.41753	-0.10062
A549	TOBIAS-DWM_uncorrected	A549_MA1145.1	all	30	0.51814	0.41753	-0.10062
A549	seqOutBias_uncorrected	A549_MA1145.1	all	30	0.51831	0.4176	-0.1007
A549	HINT-ATAC_uncorrected	A549_MA1145.1	all	30	0.69421	0.51077	-0.18344
A549	TOBIAS-PWM_expected	A549_MA1145.1	all	30	0.46067	0.40168	-0.05899
A549	TOBIAS-DWM_expected	A549_MA1145.1	all	30	0.28989	0.39027	0.10038
A549	TOBIAS-PWM_corrected	A549_MA1145.1	all	30	0.37304	0.30026	-0.07278
A549	TOBIAS-DWM_corrected	A549_MA1145.1	all	30	0.79839	0.42647	-0.37193
A549	seqOutBias_corrected	A549_MA1145.1	all	30	0.3876	0.3317	-0.0559
A549	HINT-ATAC_corrected	A549_MA1145.1	all	30	0.31185	0.29179	-0.02005
A549	TOBIAS-PWM_uncorrected	A549_MA0148.4	all	30	0.27121	0.27394	0.00272
A549	TOBIAS-DWM_uncorrected	A549_MA0148.4	all	30	0.27121	0.27394	0.00272
A549	seqOutBias_uncorrected	A549_MA0148.4	all	30	0.27102	0.27386	0.00284
A549	HINT-ATAC_uncorrected	A549_MA0148.4	all	30	0.26866	0.27977	0.01111
A549	TOBIAS-PWM_expected	A549_MA0148.4	all	30	0.48079	0.37032	-0.11047
A549	TOBIAS-DWM_expected	A549_MA0148.4	all	30	0.23889	0.25584	0.01696
A549	TOBIAS-PWM_corrected	A549_MA0148.4	all	30	0.12494	0.28394	0.15901
A549	TOBIAS-DWM_corrected	A549_MA0148.4	all	30	0.30383	0.23011	-0.07371
A549	seqOutBias_corrected	A549_MA0148.4	all	30	0.13957	0.21205	0.07249
A549	HINT-ATAC_corrected	A549_MA0148.4	all	30	0.25465	0.25395	-0.0007
A549	TOBIAS-PWM_uncorrected	A549_MA0047.3	all	30	0.26122	0.2581	-0.00312
A549	TOBIAS-DWM_uncorrected	A549_MA0047.3	all	30	0.26122	0.2581	-0.00312
A549	seqOutBias_uncorrected	A549_MA0047.3	all	30	0.26125	0.2581	-0.00316
A549	HINT-ATAC_uncorrected	A549_MA0047.3	all	30	0.27986	0.28399	0.00414
A549	TOBIAS-PWM_expected	A549_MA0047.3	all	30	0.46164	0.35197	-0.10966
A549	TOBIAS-DWM_expected	A549_MA0047.3	all	30	0.22859	0.23905	0.01047
A549	TOBIAS-PWM_corrected	A549_MA0047.3	all	30	0.15397	0.29841	0.14444
A549	TOBIAS-DWM_corrected	A549_MA0047.3	all	30	0.3459	0.27718	-0.06872
A549	seqOutBias_corrected	A549_MA0047.3	all	30	0.13446	0.20285	0.06839
A549	HINT-ATAC_corrected	A549_MA0047.3	all	30	0.26265	0.26033	-0.00232
A549	TOBIAS-PWM_uncorrected	A549_MA1683.1	all	30	0.21574	0.23199	0.01625
A549	TOBIAS-DWM_uncorrected	A549_MA1683.1	all	30	0.21574	0.23199	0.01625
A549	seqOutBias_uncorrected	A549_MA1683.1	all	30	0.21571	0.23196	0.01625
A549	HINT-ATAC_uncorrected	A549_MA1683.1	all	30	0.22825	0.26809	0.03984
A549	TOBIAS-PWM_expected	A549_MA1683.1	all	30	0.41462	0.33337	-0.08125
A549	TOBIAS-DWM_expected	A549_MA1683.1	all	30	0.20062	0.22945	0.02883
A549	TOBIAS-PWM_corrected	A549_MA1683.1	all	30	0.08864	0.22019	0.13155
A549	TOBIAS-DWM_corrected	A549_MA1683.1	all	30	0.30863	0.23976	-0.06887
A549	seqOutBias_corrected	A549_MA1683.1	all	30	0.1241	0.19247	0.06837
A549	HINT-ATAC_corrected	A549_MA1683.1	all	30	0.22917	0.23971	0.01054
A549	TOBIAS-PWM_uncorrected	A549_MA0845.1	all	30	0.32212	0.25448	-0.06765
A549	TOBIAS-DWM_uncorrected	A549_MA0845.1	all	30	0.32212	0.25448	-0.06765
A549	seqOutBias_uncorrected	A549_MA0845.1	all	30	0.32291	0.25514	-0.06776
A549	HINT-ATAC_uncorrected	A549_MA0845.1	all	30	0.45503	0.34617	-0.10886
A549	TOBIAS-PWM_expected	A549_MA0845.1	all	30	0.51463	0.32566	-0.18897
A549	TOBIAS-DWM_expected	A549_MA0845.1	all	30	0.29487	0.24633	-0.04854
A549	TOBIAS-PWM_corrected	A549_MA0845.1	all	30	0.14979	0.28042	0.13063
A549	TOBIAS-DWM_corrected	A549_MA0845.1	all	30	0.50002	0.41238	-0.08764
A549	seqOutBias_corrected	A549_MA0845.1	all	30	0.14588	0.18554	0.03966
A549	HINT-ATAC_corrected	A549_MA0845.1	all	30	0.36398	0.31391	-0.05007
A549	TOBIAS-PWM_uncorrected	A549_MA0032.2	all	30	0.35198	0.26881	-0.08317
A549	TOBIAS-DWM_uncorrected	A549_MA0032.2	all	30	0.35198	0.26881	-0.08317
A549	seqOutBias_uncorrected	A549_MA0032.2	all	30	0.35158	0.2685	-0.08307
A549	HINT-ATAC_uncorrected	A549_MA0032.2	all	30	0.5194	0.37748	-0.14192
A549	TOBIAS-PWM_expected	A549_MA0032.2	all	30	0.52884	0.33424	-0.19459
A549	TOBIAS-DWM_expected	A549_MA0032.2	all	30	0.34313	0.26849	-0.07464
A549	TOBIAS-PWM_corrected	A549_MA0032.2	all	30	0.19089	0.31371	0.12282
A549	TOBIAS-DWM_corrected	A549_MA0032.2	all	30	0.43113	0.37151	-0.05962
A549	seqOutBias_corrected	A549_MA0032.2	all	30	0.16427	0.20494	0.04067
A549	HINT-ATAC_corrected	A549_MA0032.2	all	30	0.39428	0.32449	-0.06979
A549	TOBIAS-PWM_uncorrected	A549_MA0846.1	all	30	0.48264	0.28747	-0.19516
A549	TOBIAS-DWM_uncorrected	A549_MA0846.1	all	30	0.48264	0.28747	-0.19516
A549	seqOutBias_uncorrected	A549_MA0846.1	all	30	0.48343	0.2879	-0.19553
A549	HINT-ATAC_uncorrected	A549_MA0846.1	all	30	0.78576	0.46226	-0.32349
A549	TOBIAS-PWM_expected	A549_MA0846.1	all	30	0.63083	0.35995	-0.27089
A549	TOBIAS-DWM_expected	A549_MA0846.1	all	30	0.4813	0.28695	-0.19435
A549	TOBIAS-PWM_corrected	A549_MA0846.1	all	30	0.32639	0.38045	0.05407
A549	TOBIAS-DWM_corrected	A549_MA0846.1	all	30	0.37099	0.30848	-0.06251
A549	seqOutBias_corrected	A549_MA0846.1	all	30	0.28613	0.28279	-0.00335
A549	HINT-ATAC_corrected	A549_MA0846.1	all	30	0.55799	0.402	-0.156
A549	TOBIAS-PWM_uncorrected	A549_MA0031.1	all	30	0.24114	0.24703	0.00589
A549	TOBIAS-DWM_uncorrected	A549_MA0031.1	all	30	0.24114	0.24703	0.00589
A549	seqOutBias_uncorrected	A549_MA0031.1	all	30	0.24095	0.24698	0.00603
A549	HINT-ATAC_uncorrected	A549_MA0031.1	all	30	0.27325	0.28895	0.0157
A549	TOBIAS-PWM_expected	A549_MA0031.1	all	30	0.41789	0.32915	-0.08873
A549	TOBIAS-DWM_expected	A549_MA0031.1	all	30	0.21459	0.23405	0.01946
A549	TOBIAS-PWM_corrected	A549_MA0031.1	all	30	0.14753	0.28866	0.14112
A549	TOBIAS-DWM_corrected	A549_MA0031.1	all	30	0.36659	0.28811	-0.07848
A549	seqOutBias_corrected	A549_MA0031.1	all	30	0.12667	0.19536	0.0687
A549	HINT-ATAC_corrected	A549_MA0031.1	all	30	0.23898	0.24211	0.00313
A549	TOBIAS-PWM_uncorrected	A549_MA0847.2	all	30	0.34808	0.28477	-0.06331
A549	TOBIAS-DWM_uncorrected	A549_MA0847.2	all	30	0.34808	0.28477	-0.06331
A549	seqOutBias_uncorrected	A549_MA0847.2	all	30	0.34796	0.28466	-0.0633
A549	HINT-ATAC_uncorrected	A549_MA0847.2	all	30	0.48978	0.37939	-0.11039
A549	TOBIAS-PWM_expected	A549_MA0847.2	all	30	0.47387	0.33524	-0.13863
A549	TOBIAS-DWM_expected	A549_MA0847.2	all	30	0.34227	0.28838	-0.05389
A549	TOBIAS-PWM_corrected	A549_MA0847.2	all	30	0.16678	0.26548	0.0987
A549	TOBIAS-DWM_corrected	A549_MA0847.2	all	30	0.38156	0.31964	-0.06192
A549	seqOutBias_corrected	A549_MA0847.2	all	30	0.21855	0.25645	0.0379
A549	HINT-ATAC_corrected	A549_MA0847.2	all	30	0.37576	0.31872	-0.05704
A549	TOBIAS-PWM_uncorrected	A549_MA0041.1	all	30	0.86106	0.32749	-0.53356
A549	TOBIAS-DWM_uncorrected	A549_MA0041.1	all	30	0.86106	0.32749	-0.53356
A549	seqOutBias_uncorrected	A549_MA0041.1	all	30	0.86066	0.3272	-0.53345
A549	HINT-ATAC_uncorrected	A549_MA0041.1	all	30	0.84674	0.31713	-0.52961
A549	TOBIAS-PWM_expected	A549_MA0041.1	all	30	0.82195	0.36422	-0.45773
A549	TOBIAS-DWM_expected	A549_MA0041.1	all	30	0.80683	0.30955	-0.49728
A549	TOBIAS-PWM_corrected	A549_MA0041.1	all	30	0.81335	0.58843	-0.22492
A549	TOBIAS-DWM_corrected	A549_MA0041.1	all	30	0.51886	0.34356	-0.1753
A549	seqOutBias_corrected	A549_MA0041.1	all	30	0.37092	0.2637	-0.10722
A549	HINT-ATAC_corrected	A549_MA0041.1	all	30	0.8344	0.48398	-0.35043
A549	TOBIAS-PWM_uncorrected	A549_MA1487.1	all	30	0.41306	0.32087	-0.09218
A549	TOBIAS-DWM_uncorrected	A549_MA1487.1	all	30	0.41306	0.32087	-0.09218
A549	seqOutBias_uncorrected	A549_MA1487.1	all	30	0.41318	0.32102	-0.09216
A549	HINT-ATAC_uncorrected	A549_MA1487.1	all	30	0.60622	0.44608	-0.16014
A549	TOBIAS-PWM_expected	A549_MA1487.1	all	30	0.4655	0.32612	-0.13938
A549	TOBIAS-DWM_expected	A549_MA1487.1	all	30	0.40314	0.31464	-0.0885
A549	TOBIAS-PWM_corrected	A549_MA1487.1	all	30	0.26499	0.35359	0.0886
A549	TOBIAS-DWM_corrected	A549_MA1487.1	all	30	0.38966	0.34905	-0.04061
A549	seqOutBias_corrected	A549_MA1487.1	all	30	0.26463	0.30762	0.04299
A549	HINT-ATAC_corrected	A549_MA1487.1	all	30	0.29708	0.25202	-0.04506
A549	TOBIAS-PWM_uncorrected	A549_MA1606.1	all	30	0.23104	0.23496	0.00391
A549	TOBIAS-DWM_uncorrected	A549_MA1606.1	all	30	0.23104	0.23496	0.00391
A549	seqOutBias_uncorrected	A549_MA1606.1	all	30	0.23096	0.23487	0.00391
A549	HINT-ATAC_uncorrected	A549_MA1606.1	all	30	0.26211	0.27821	0.0161
A549	TOBIAS-PWM_expected	A549_MA1606.1	all	30	0.41539	0.32171	-0.09369
A549	TOBIAS-DWM_expected	A549_MA1606.1	all	30	0.20919	0.22212	0.01294
A549	TOBIAS-PWM_corrected	A549_MA1606.1	all	30	0.14655	0.27547	0.12891
A549	TOBIAS-DWM_corrected	A549_MA1606.1	all	30	0.34968	0.29781	-0.05187
A549	seqOutBias_corrected	A549_MA1606.1	all	30	0.11615	0.17649	0.06035
A549	HINT-ATAC_corrected	A549_MA1606.1	all	30	0.24004	0.24192	0.00188
A549	TOBIAS-PWM_uncorrected	A549_MA0030.1	all	30	0.35604	0.31126	-0.04478
A549	TOBIAS-DWM_uncorrected	A549_MA0030.1	all	30	0.35604	0.31126	-0.04478
A549	seqOutBias_uncorrected	A549_MA0030.1	all	30	0.35566	0.31088	-0.04478
A549	HINT-ATAC_uncorrected	A549_MA0030.1	all	30	0.45382	0.39041	-0.06342
A549	TOBIAS-PWM_expected	A549_MA0030.1	all	30	0.48722	0.35078	-0.13644
A549	TOBIAS-DWM_expected	A549_MA0030.1	all	30	0.31783	0.28906	-0.02877
A549	TOBIAS-PWM_corrected	A549_MA0030.1	all	30	0.24165	0.36506	0.12341
A549	TOBIAS-DWM_corrected	A549_MA0030.1	all	30	0.45242	0.36569	-0.08673
A549	seqOutBias_corrected	A549_MA0030.1	all	30	0.12839	0.17523	0.04684
A549	HINT-ATAC_corrected	A549_MA0030.1	all	30	0.31237	0.28193	-0.03044
A549	TOBIAS-PWM_uncorrected	A549_MA0613.1	all	30	0.34167	0.32954	-0.01213
A549	TOBIAS-DWM_uncorrected	A549_MA0613.1	all	30	0.34167	0.32954	-0.01213
A549	seqOutBias_uncorrected	A549_MA0613.1	all	30	0.34131	0.32951	-0.0118
A549	HINT-ATAC_uncorrected	A549_MA0613.1	all	30	0.33248	0.32197	-0.01051
A549	TOBIAS-PWM_expected	A549_MA0613.1	all	30	0.53252	0.40342	-0.12911
A549	TOBIAS-DWM_expected	A549_MA0613.1	all	30	0.27167	0.27893	0.00725
A549	TOBIAS-PWM_corrected	A549_MA0613.1	all	30	0.2005	0.32953	0.12904
A549	TOBIAS-DWM_corrected	A549_MA0613.1	all	30	0.44874	0.39298	-0.05576
A549	seqOutBias_corrected	A549_MA0613.1	all	30	0.13335	0.20217	0.06882
A549	HINT-ATAC_corrected	A549_MA0613.1	all	30	0.31299	0.30624	-0.00675
A549	TOBIAS-PWM_uncorrected	A549_MA0479.1	all	30	0.31368	0.32176	0.00808
A549	TOBIAS-DWM_uncorrected	A549_MA0479.1	all	30	0.31368	0.32176	0.00808
A549	seqOutBias_uncorrected	A549_MA0479.1	all	30	0.31348	0.32159	0.00811
A549	HINT-ATAC_uncorrected	A549_MA0479.1	all	30	0.29047	0.31853	0.02806
A549	TOBIAS-PWM_expected	A549_MA0479.1	all	30	0.39469	0.35285	-0.04184
A549	TOBIAS-DWM_expected	A549_MA0479.1	all	30	0.29792	0.33393	0.03601
A549	TOBIAS-PWM_corrected	A549_MA0479.1	all	30	0.3586	0.44652	0.08793
A549	TOBIAS-DWM_corrected	A549_MA0479.1	all	30	0.54962	0.3604	-0.18922
A549	seqOutBias_corrected	A549_MA0479.1	all	30	0.14802	0.18617	0.03815
A549	HINT-ATAC_corrected	A549_MA0479.1	all	30	0.28029	0.28047	0.00019
A549	TOBIAS-PWM_uncorrected	A549_MA0042.2	all	30	0.24192	0.24542	0.00349
A549	TOBIAS-DWM_uncorrected	A549_MA0042.2	all	30	0.24192	0.24542	0.00349
A549	seqOutBias_uncorrected	A549_MA0042.2	all	30	0.24185	0.24535	0.0035
A549	HINT-ATAC_uncorrected	A549_MA0042.2	all	30	0.27324	0.2883	0.01506
A549	TOBIAS-PWM_expected	A549_MA0042.2	all	30	0.41801	0.32826	-0.08975
A549	TOBIAS-DWM_expected	A549_MA0042.2	all	30	0.21525	0.23214	0.01689
A549	TOBIAS-PWM_corrected	A549_MA0042.2	all	30	0.14943	0.28631	0.13688
A549	TOBIAS-DWM_corrected	A549_MA0042.2	all	30	0.36918	0.29102	-0.07816
A549	seqOutBias_corrected	A549_MA0042.2	all	30	0.12752	0.19324	0.06572
A549	HINT-ATAC_corrected	A549_MA0042.2	all	30	0.23831	0.24198	0.00367
A549	TOBIAS-PWM_uncorrected	A549_MA0614.1	all	30	0.4422	0.32473	-0.11747
A549	TOBIAS-DWM_uncorrected	A549_MA0614.1	all	30	0.4422	0.32473	-0.11747
A549	seqOutBias_uncorrected	A549_MA0614.1	all	30	0.44213	0.32467	-0.11746
A549	HINT-ATAC_uncorrected	A549_MA0614.1	all	30	0.61643	0.44004	-0.17639
A549	TOBIAS-PWM_expected	A549_MA0614.1	all	30	0.67244	0.43205	-0.24039
A549	TOBIAS-DWM_expected	A549_MA0614.1	all	30	0.43772	0.32398	-0.11373
A549	TOBIAS-PWM_corrected	A549_MA0614.1	all	30	0.37177	0.46104	0.08926
A549	TOBIAS-DWM_corrected	A549_MA0614.1	all	30	0.36888	0.33084	-0.03804
A549	seqOutBias_corrected	A549_MA0614.1	all	30	0.12577	0.1645	0.03872
A549	HINT-ATAC_corrected	A549_MA0614.1	all	30	0.57066	0.45076	-0.1199
A549	TOBIAS-PWM_uncorrected	A549_MA0851.1	all	30	0.35486	0.27355	-0.08131
A549	TOBIAS-DWM_uncorrected	A549_MA0851.1	all	30	0.35486	0.27355	-0.08131
A549	seqOutBias_uncorrected	A549_MA0851.1	all	30	0.35493	0.2736	-0.08133
A549	HINT-ATAC_uncorrected	A549_MA0851.1	all	30	0.57315	0.44063	-0.13252
A549	TOBIAS-PWM_expected	A549_MA0851.1	all	30	0.53786	0.35816	-0.1797
A549	TOBIAS-DWM_expected	A549_MA0851.1	all	30	0.33969	0.26478	-0.07491
A549	TOBIAS-PWM_corrected	A549_MA0851.1	all	30	0.28647	0.37716	0.09069
A549	TOBIAS-DWM_corrected	A549_MA0851.1	all	30	0.45044	0.37442	-0.07602
A549	seqOutBias_corrected	A549_MA0851.1	all	30	0.14	0.17395	0.03395
A549	HINT-ATAC_corrected	A549_MA0851.1	all	30	0.54522	0.45066	-0.09456
A549	TOBIAS-PWM_uncorrected	A549_MA0852.2	all	30	0.26117	0.25236	-0.00881
A549	TOBIAS-DWM_uncorrected	A549_MA0852.2	all	30	0.26117	0.25236	-0.00881
A549	seqOutBias_uncorrected	A549_MA0852.2	all	30	0.26108	0.25239	-0.00869
A549	HINT-ATAC_uncorrected	A549_MA0852.2	all	30	0.33253	0.32022	-0.01231
A549	TOBIAS-PWM_expected	A549_MA0852.2	all	30	0.41729	0.32797	-0.08932
A549	TOBIAS-DWM_expected	A549_MA0852.2	all	30	0.24705	0.24895	0.0019
A549	TOBIAS-PWM_corrected	A549_MA0852.2	all	30	0.23608	0.33716	0.10108
A549	TOBIAS-DWM_corrected	A549_MA0852.2	all	30	0.3989	0.33314	-0.06576
A549	seqOutBias_corrected	A549_MA0852.2	all	30	0.14063	0.19523	0.0546
A549	HINT-ATAC_corrected	A549_MA0852.2	all	30	0.25642	0.2481	-0.00833
A549	TOBIAS-PWM_uncorrected	A549_MA1103.2	all	30	0.23825	0.24196	0.00371
A549	TOBIAS-DWM_uncorrected	A549_MA1103.2	all	30	0.23825	0.24196	0.00371
A549	seqOutBias_uncorrected	A549_MA1103.2	all	30	0.23818	0.24189	0.00372
A549	HINT-ATAC_uncorrected	A549_MA1103.2	all	30	0.27288	0.28846	0.01558
A549	TOBIAS-PWM_expected	A549_MA1103.2	all	30	0.41656	0.32691	-0.08965
A549	TOBIAS-DWM_expected	A549_MA1103.2	all	30	0.21496	0.23153	0.01657
A549	TOBIAS-PWM_corrected	A549_MA1103.2	all	30	0.14438	0.27821	0.13383
A549	TOBIAS-DWM_corrected	A549_MA1103.2	all	30	0.36851	0.29441	-0.07409
A549	seqOutBias_corrected	A549_MA1103.2	all	30	0.12542	0.18867	0.06325
A549	HINT-ATAC_corrected	A549_MA1103.2	all	30	0.23612	0.23977	0.00364
A549	TOBIAS-PWM_uncorrected	A549_MA0033.2	all	30	0.24192	0.24542	0.00349
A549	TOBIAS-DWM_uncorrected	A549_MA0033.2	all	30	0.24192	0.24542	0.00349
A549	seqOutBias_uncorrected	A549_MA0033.2	all	30	0.24185	0.24535	0.0035
A549	HINT-ATAC_uncorrected	A549_MA0033.2	all	30	0.27324	0.2883	0.01506
A549	TOBIAS-PWM_expected	A549_MA0033.2	all	30	0.41801	0.32826	-0.08975
A549	TOBIAS-DWM_expected	A549_MA0033.2	all	30	0.21525	0.23214	0.01689
A549	TOBIAS-PWM_corrected	A549_MA0033.2	all	30	0.14943	0.28631	0.13688
A549	TOBIAS-DWM_corrected	A549_MA0033.2	all	30	0.36918	0.29102	-0.07816
A549	seqOutBias_corrected	A549_MA0033.2	all	30	0.12752	0.19324	0.06572
A549	HINT-ATAC_corrected	A549_MA0033.2	all	30	0.23831	0.24198	0.00367
A549	TOBIAS-PWM_uncorrected	A549_MA1607.1	all	30	0.28263	0.26789	-0.01474
A549	TOBIAS-DWM_uncorrected	A549_MA1607.1	all	30	0.28263	0.26789	-0.01474
A549	seqOutBias_uncorrected	A549_MA1607.1	all	30	0.28251	0.26782	-0.0147
A549	HINT-ATAC_uncorrected	A549_MA1607.1	all	30	0.30254	0.28175	-0.02079
A549	TOBIAS-PWM_expected	A549_MA1607.1	all	30	0.51585	0.37988	-0.13597
A549	TOBIAS-DWM_expected	A549_MA1607.1	all	30	0.2436	0.24307	-0.00053
A549	TOBIAS-PWM_corrected	A549_MA1607.1	all	30	0.17612	0.30631	0.13019
A549	TOBIAS-DWM_corrected	A549_MA1607.1	all	30	0.3707	0.30094	-0.06976
A549	seqOutBias_corrected	A549_MA1607.1	all	30	0.14644	0.21118	0.06475
A549	HINT-ATAC_corrected	A549_MA1607.1	all	30	0.25697	0.24349	-0.01348
A549	TOBIAS-PWM_uncorrected	A549_MA1489.1	all	30	0.33863	0.30443	-0.0342
A549	TOBIAS-DWM_uncorrected	A549_MA1489.1	all	30	0.33863	0.30443	-0.0342
A549	seqOutBias_uncorrected	A549_MA1489.1	all	30	0.33862	0.30449	-0.03413
A549	HINT-ATAC_uncorrected	A549_MA1489.1	all	30	0.45378	0.39679	-0.05699
A549	TOBIAS-PWM_expected	A549_MA1489.1	all	30	0.54876	0.4196	-0.12917
A549	TOBIAS-DWM_expected	A549_MA1489.1	all	30	0.32006	0.30372	-0.01634
A549	TOBIAS-PWM_corrected	A549_MA1489.1	all	30	0.19022	0.30449	0.11427
A549	TOBIAS-DWM_corrected	A549_MA1489.1	all	30	0.42003	0.29971	-0.12032
A549	seqOutBias_corrected	A549_MA1489.1	all	30	0.16439	0.22662	0.06222
A549	HINT-ATAC_corrected	A549_MA1489.1	all	30	0.42871	0.38845	-0.04026
A549	TOBIAS-PWM_uncorrected	A549_MA0480.1	all	30	0.32399	0.27076	-0.05323
A549	TOBIAS-DWM_uncorrected	A549_MA0480.1	all	30	0.32399	0.27076	-0.05323
A549	seqOutBias_uncorrected	A549_MA0480.1	all	30	0.32404	0.2708	-0.05324
A549	HINT-ATAC_uncorrected	A549_MA0480.1	all	30	0.477	0.37567	-0.10133
A549	TOBIAS-PWM_expected	A549_MA0480.1	all	30	0.41469	0.32575	-0.08894
A549	TOBIAS-DWM_expected	A549_MA0480.1	all	30	0.29771	0.26544	-0.03227
A549	TOBIAS-PWM_corrected	A549_MA0480.1	all	30	0.43548	0.47262	0.03714
A549	TOBIAS-DWM_corrected	A549_MA0480.1	all	30	0.71366	0.58511	-0.12856
A549	seqOutBias_corrected	A549_MA0480.1	all	30	0.14817	0.18722	0.03905
A549	HINT-ATAC_corrected	A549_MA0480.1	all	30	0.24466	0.22164	-0.02302
A549	TOBIAS-PWM_uncorrected	A549_MA0157.2	all	30	0.24114	0.24703	0.00589
A549	TOBIAS-DWM_uncorrected	A549_MA0157.2	all	30	0.24114	0.24703	0.00589
A549	seqOutBias_uncorrected	A549_MA0157.2	all	30	0.24095	0.24698	0.00603
A549	HINT-ATAC_uncorrected	A549_MA0157.2	all	30	0.27325	0.28895	0.0157
A549	TOBIAS-PWM_expected	A549_MA0157.2	all	30	0.41789	0.32915	-0.08873
A549	TOBIAS-DWM_expected	A549_MA0157.2	all	30	0.21459	0.23405	0.01946
A549	TOBIAS-PWM_corrected	A549_MA0157.2	all	30	0.14753	0.28866	0.14112
A549	TOBIAS-DWM_corrected	A549_MA0157.2	all	30	0.36659	0.28811	-0.07848
A549	seqOutBias_corrected	A549_MA0157.2	all	30	0.12667	0.19536	0.0687
A549	HINT-ATAC_corrected	A549_MA0157.2	all	30	0.23898	0.24211	0.00313
A549	TOBIAS-PWM_uncorrected	A549_MA0848.1	all	30	0.24192	0.24542	0.00349
A549	TOBIAS-DWM_uncorrected	A549_MA0848.1	all	30	0.24192	0.24542	0.00349
A549	seqOutBias_uncorrected	A549_MA0848.1	all	30	0.24185	0.24535	0.0035
A549	HINT-ATAC_uncorrected	A549_MA0848.1	all	30	0.27324	0.2883	0.01506
A549	TOBIAS-PWM_expected	A549_MA0848.1	all	30	0.41801	0.32826	-0.08975
A549	TOBIAS-DWM_expected	A549_MA0848.1	all	30	0.21525	0.23214	0.01689
A549	TOBIAS-PWM_corrected	A549_MA0848.1	all	30	0.14943	0.28631	0.13688
A549	TOBIAS-DWM_corrected	A549_MA0848.1	all	30	0.36918	0.29102	-0.07816
A549	seqOutBias_corrected	A549_MA0848.1	all	30	0.12752	0.19324	0.06572
A549	HINT-ATAC_corrected	A549_MA0848.1	all	30	0.23831	0.24198	0.00367
A549	TOBIAS-PWM_uncorrected	A549_MA0849.1	all	30	0.24192	0.24542	0.00349
A549	TOBIAS-DWM_uncorrected	A549_MA0849.1	all	30	0.24192	0.24542	0.00349
A549	seqOutBias_uncorrected	A549_MA0849.1	all	30	0.24185	0.24535	0.0035
A549	HINT-ATAC_uncorrected	A549_MA0849.1	all	30	0.27324	0.2883	0.01506
A549	TOBIAS-PWM_expected	A549_MA0849.1	all	30	0.41801	0.32826	-0.08975
A549	TOBIAS-DWM_expected	A549_MA0849.1	all	30	0.21525	0.23214	0.01689
A549	TOBIAS-PWM_corrected	A549_MA0849.1	all	30	0.14943	0.28631	0.13688
A549	TOBIAS-DWM_corrected	A549_MA0849.1	all	30	0.36918	0.29102	-0.07816
A549	seqOutBias_corrected	A549_MA0849.1	all	30	0.12752	0.19324	0.06572
A549	HINT-ATAC_corrected	A549_MA0849.1	all	30	0.23831	0.24198	0.00367
A549	TOBIAS-PWM_uncorrected	A549_MA0481.3	all	30	0.24129	0.24484	0.00355
A549	TOBIAS-DWM_uncorrected	A549_MA0481.3	all	30	0.24129	0.24484	0.00355
A549	seqOutBias_uncorrected	A549_MA0481.3	all	30	0.24122	0.24477	0.00355
A549	HINT-ATAC_uncorrected	A549_MA0481.3	all	30	0.27135	0.2866	0.01526
A549	TOBIAS-PWM_expected	A549_MA0481.3	all	30	0.42081	0.32969	-0.09112
A549	TOBIAS-DWM_expected	A549_MA0481.3	all	30	0.21283	0.23006	0.01722
A549	TOBIAS-PWM_corrected	A549_MA0481.3	all	30	0.14861	0.28735	0.13874
A549	TOBIAS-DWM_corrected	A549_MA0481.3	all	30	0.37457	0.29462	-0.07995
A549	seqOutBias_corrected	A549_MA0481.3	all	30	0.12957	0.19528	0.06572
A549	HINT-ATAC_corrected	A549_MA0481.3	all	30	0.2404	0.24362	0.00322
A549	TOBIAS-PWM_uncorrected	A549_MA0593.1	all	30	0.28277	0.24432	-0.03846
A549	TOBIAS-DWM_uncorrected	A549_MA0593.1	all	30	0.28277	0.24432	-0.03846
A549	seqOutBias_uncorrected	A549_MA0593.1	all	30	0.2827	0.24421	-0.03849
A549	HINT-ATAC_uncorrected	A549_MA0593.1	all	30	0.38447	0.31894	-0.06552
A549	TOBIAS-PWM_expected	A549_MA0593.1	all	30	0.43502	0.31605	-0.11898
A549	TOBIAS-DWM_expected	A549_MA0593.1	all	30	0.26348	0.23417	-0.02931
A549	TOBIAS-PWM_corrected	A549_MA0593.1	all	30	0.26514	0.35932	0.09418
A549	TOBIAS-DWM_corrected	A549_MA0593.1	all	30	0.45493	0.39764	-0.05729
A549	seqOutBias_corrected	A549_MA0593.1	all	30	0.11542	0.15514	0.03971
A549	HINT-ATAC_corrected	A549_MA0593.1	all	30	0.27391	0.24721	-0.0267
A549	TOBIAS-PWM_uncorrected	A549_MA0850.1	all	30	0.24192	0.24542	0.00349
A549	TOBIAS-DWM_uncorrected	A549_MA0850.1	all	30	0.24192	0.24542	0.00349
A549	seqOutBias_uncorrected	A549_MA0850.1	all	30	0.24185	0.24535	0.0035
A549	HINT-ATAC_uncorrected	A549_MA0850.1	all	30	0.27324	0.2883	0.01506
A549	TOBIAS-PWM_expected	A549_MA0850.1	all	30	0.41801	0.32826	-0.08975
A549	TOBIAS-DWM_expected	A549_MA0850.1	all	30	0.21525	0.23214	0.01689
A549	TOBIAS-PWM_corrected	A549_MA0850.1	all	30	0.14943	0.28631	0.13688
A549	TOBIAS-DWM_corrected	A549_MA0850.1	all	30	0.36918	0.29102	-0.07816
A549	seqOutBias_corrected	A549_MA0850.1	all	30	0.12752	0.19324	0.06572
A549	HINT-ATAC_corrected	A549_MA0850.1	all	30	0.23831	0.24198	0.00367
A549	TOBIAS-PWM_uncorrected	A549_MA0040.1	all	30	0.3098	0.20569	-0.10411
A549	TOBIAS-DWM_uncorrected	A549_MA0040.1	all	30	0.3098	0.20569	-0.10411
A549	seqOutBias_uncorrected	A549_MA0040.1	all	30	0.30975	0.20555	-0.1042
A549	HINT-ATAC_uncorrected	A549_MA0040.1	all	30	0.46237	0.27974	-0.18263
A549	TOBIAS-PWM_expected	A549_MA0040.1	all	30	0.40552	0.24995	-0.15557
A549	TOBIAS-DWM_expected	A549_MA0040.1	all	30	0.29977	0.20994	-0.08984
A549	TOBIAS-PWM_corrected	A549_MA0040.1	all	30	0.32834	0.3743	0.04596
A549	TOBIAS-DWM_corrected	A549_MA0040.1	all	30	0.43178	0.29084	-0.14094
A549	seqOutBias_corrected	A549_MA0040.1	all	30	0.08591	0.10355	0.01764
A549	HINT-ATAC_corrected	A549_MA0040.1	all	30	0.34267	0.25472	-0.08796
A549	TOBIAS-PWM_uncorrected	A549_MA0062.3	all	30	0.34044	0.33641	-0.00403
A549	TOBIAS-DWM_uncorrected	A549_MA0062.3	all	30	0.34044	0.33641	-0.00403
A549	seqOutBias_uncorrected	A549_MA0062.3	all	30	0.34023	0.33616	-0.00407
A549	HINT-ATAC_uncorrected	A549_MA0062.3	all	30	0.28303	0.28239	-0.00064
A549	TOBIAS-PWM_expected	A549_MA0062.3	all	30	0.41285	0.38503	-0.02782
A549	TOBIAS-DWM_expected	A549_MA0062.3	all	30	0.36908	0.37796	0.00889
A549	TOBIAS-PWM_corrected	A549_MA0062.3	all	30	0.43697	0.4862	0.04923
A549	TOBIAS-DWM_corrected	A549_MA0062.3	all	30	0.5656	0.50686	-0.05874
A549	seqOutBias_corrected	A549_MA0062.3	all	30	0.17664	0.20536	0.02872
A549	HINT-ATAC_corrected	A549_MA0062.3	all	30	0.45699	0.44564	-0.01135
A549	TOBIAS-PWM_uncorrected	A549_MA0035.4	all	30	0.22215	0.19684	-0.0253
A549	TOBIAS-DWM_uncorrected	A549_MA0035.4	all	30	0.22215	0.19684	-0.0253
A549	seqOutBias_uncorrected	A549_MA0035.4	all	30	0.22153	0.19618	-0.02535
A549	HINT-ATAC_uncorrected	A549_MA0035.4	all	30	0.29536	0.25837	-0.037
A549	TOBIAS-PWM_expected	A549_MA0035.4	all	30	0.2675	0.21494	-0.05256
A549	TOBIAS-DWM_expected	A549_MA0035.4	all	30	0.21095	0.20794	-0.00301
A549	TOBIAS-PWM_corrected	A549_MA0035.4	all	30	0.20229	0.28054	0.07826
A549	TOBIAS-DWM_corrected	A549_MA0035.4	all	30	0.64688	0.37724	-0.26965
A549	seqOutBias_corrected	A549_MA0035.4	all	30	0.23705	0.26205	0.02501
A549	HINT-ATAC_corrected	A549_MA0035.4	all	30	0.36814	0.32578	-0.04237
A549	TOBIAS-PWM_uncorrected	A549_MA0140.2	all	30	0.34793	0.38516	0.03723
A549	TOBIAS-DWM_uncorrected	A549_MA0140.2	all	30	0.34793	0.38516	0.03723
A549	seqOutBias_uncorrected	A549_MA0140.2	all	30	0.34806	0.38541	0.03735
A549	HINT-ATAC_uncorrected	A549_MA0140.2	all	30	0.36848	0.4468	0.07832
A549	TOBIAS-PWM_expected	A549_MA0140.2	all	30	0.30346	0.29946	-0.00399
A549	TOBIAS-DWM_expected	A549_MA0140.2	all	30	0.31929	0.38054	0.06125
A549	TOBIAS-PWM_corrected	A549_MA0140.2	all	30	0.3263	0.42637	0.10008
A549	TOBIAS-DWM_corrected	A549_MA0140.2	all	30	0.45308	0.34343	-0.10965
A549	seqOutBias_corrected	A549_MA0140.2	all	30	0.30122	0.35997	0.05875
A549	HINT-ATAC_corrected	A549_MA0140.2	all	30	0.21799	0.23847	0.02048
A549	TOBIAS-PWM_uncorrected	A549_MA0036.3	all	30	0.29089	0.28806	-0.00282
A549	TOBIAS-DWM_uncorrected	A549_MA0036.3	all	30	0.29089	0.28806	-0.00282
A549	seqOutBias_uncorrected	A549_MA0036.3	all	30	0.29119	0.28832	-0.00287
A549	HINT-ATAC_uncorrected	A549_MA0036.3	all	30	0.37485	0.37855	0.00371
A549	TOBIAS-PWM_expected	A549_MA0036.3	all	30	0.38083	0.31304	-0.06779
A549	TOBIAS-DWM_expected	A549_MA0036.3	all	30	0.32504	0.33039	0.00536
A549	TOBIAS-PWM_corrected	A549_MA0036.3	all	30	0.08491	0.18669	0.10179
A549	TOBIAS-DWM_corrected	A549_MA0036.3	all	30	0.26403	0.23538	-0.02865
A549	seqOutBias_corrected	A549_MA0036.3	all	30	0.20336	0.25645	0.05309
A549	HINT-ATAC_corrected	A549_MA0036.3	all	30	0.33222	0.31263	-0.01959
A549	TOBIAS-PWM_uncorrected	A549_MA0037.3	all	30	0.28604	0.27648	-0.00956
A549	TOBIAS-DWM_uncorrected	A549_MA0037.3	all	30	0.28604	0.27648	-0.00956
A549	seqOutBias_uncorrected	A549_MA0037.3	all	30	0.28614	0.27659	-0.00955
A549	HINT-ATAC_uncorrected	A549_MA0037.3	all	30	0.33396	0.3279	-0.00605
A549	TOBIAS-PWM_expected	A549_MA0037.3	all	30	0.37473	0.29378	-0.08095
A549	TOBIAS-DWM_expected	A549_MA0037.3	all	30	0.32262	0.31229	-0.01034
A549	TOBIAS-PWM_corrected	A549_MA0037.3	all	30	0.07886	0.16001	0.08115
A549	TOBIAS-DWM_corrected	A549_MA0037.3	all	30	0.21534	0.20053	-0.01481
A549	seqOutBias_corrected	A549_MA0037.3	all	30	0.23072	0.27826	0.04754
A549	HINT-ATAC_corrected	A549_MA0037.3	all	30	0.41061	0.37761	-0.033
A549	TOBIAS-PWM_uncorrected	A549_MA0482.2	all	30	0.29548	0.29003	-0.00546
A549	TOBIAS-DWM_uncorrected	A549_MA0482.2	all	30	0.29548	0.29003	-0.00546
A549	seqOutBias_uncorrected	A549_MA0482.2	all	30	0.29553	0.29008	-0.00544
A549	HINT-ATAC_uncorrected	A549_MA0482.2	all	30	0.34005	0.34029	0.00024
A549	TOBIAS-PWM_expected	A549_MA0482.2	all	30	0.38341	0.31276	-0.07065
A549	TOBIAS-DWM_expected	A549_MA0482.2	all	30	0.32253	0.31407	-0.00846
A549	TOBIAS-PWM_corrected	A549_MA0482.2	all	30	0.11226	0.22016	0.1079
A549	TOBIAS-DWM_corrected	A549_MA0482.2	all	30	0.28286	0.28604	0.00317
A549	seqOutBias_corrected	A549_MA0482.2	all	30	0.21584	0.27427	0.05843
A549	HINT-ATAC_corrected	A549_MA0482.2	all	30	0.37052	0.33275	-0.03777
A549	TOBIAS-PWM_uncorrected	A549_MA0766.2	all	30	0.29186	0.29581	0.00395
A549	TOBIAS-DWM_uncorrected	A549_MA0766.2	all	30	0.29186	0.29581	0.00395
A549	seqOutBias_uncorrected	A549_MA0766.2	all	30	0.29216	0.29608	0.00392
A549	HINT-ATAC_uncorrected	A549_MA0766.2	all	30	0.3793	0.39199	0.01269
A549	TOBIAS-PWM_expected	A549_MA0766.2	all	30	0.39675	0.32927	-0.06748
A549	TOBIAS-DWM_expected	A549_MA0766.2	all	30	0.30235	0.32634	0.02399
A549	TOBIAS-PWM_corrected	A549_MA0766.2	all	30	0.09365	0.20511	0.11146
A549	TOBIAS-DWM_corrected	A549_MA0766.2	all	30	0.45636	0.37303	-0.08333
A549	seqOutBias_corrected	A549_MA0766.2	all	30	0.22592	0.29221	0.06628
A549	HINT-ATAC_corrected	A549_MA0766.2	all	30	0.22866	0.23238	0.00372
A549	TOBIAS-PWM_uncorrected	A549_MA1104.2	all	30	0.30689	0.28702	-0.01987
A549	TOBIAS-DWM_uncorrected	A549_MA1104.2	all	30	0.30689	0.28702	-0.01987
A549	seqOutBias_uncorrected	A549_MA1104.2	all	30	0.30707	0.2871	-0.01997
A549	HINT-ATAC_uncorrected	A549_MA1104.2	all	30	0.36471	0.34505	-0.01966
A549	TOBIAS-PWM_expected	A549_MA1104.2	all	30	0.41189	0.31972	-0.09218
A549	TOBIAS-DWM_expected	A549_MA1104.2	all	30	0.32714	0.31638	-0.01076
A549	TOBIAS-PWM_corrected	A549_MA1104.2	all	30	0.09207	0.18172	0.08965
A549	TOBIAS-DWM_corrected	A549_MA1104.2	all	30	0.25371	0.20622	-0.04748
A549	seqOutBias_corrected	A549_MA1104.2	all	30	0.21028	0.25733	0.04705
A549	HINT-ATAC_corrected	A549_MA1104.2	all	30	0.36601	0.32883	-0.03718
A549	TOBIAS-PWM_uncorrected	A549_MA0889.1	all	30	0.43102	0.3203	-0.11072
A549	TOBIAS-DWM_uncorrected	A549_MA0889.1	all	30	0.43102	0.3203	-0.11072
A549	seqOutBias_uncorrected	A549_MA0889.1	all	30	0.4366	0.32674	-0.10986
A549	HINT-ATAC_uncorrected	A549_MA0889.1	all	30	0.52518	0.37341	-0.15177
A549	TOBIAS-PWM_expected	A549_MA0889.1	all	30	0.54689	0.36156	-0.18533
A549	TOBIAS-DWM_expected	A549_MA0889.1	all	30	0.39528	0.37586	-0.01943
A549	TOBIAS-PWM_corrected	A549_MA0889.1	all	30	0.17304	0.23179	0.05875
A549	TOBIAS-DWM_corrected	A549_MA0889.1	all	30	0.62873	0.37527	-0.25346
A549	seqOutBias_corrected	A549_MA0889.1	all	30	0.21335	0.24043	0.02708
[truncated: 32,181 more rows]

## Sheet: Supp Figure 2g
celltype	motif	z-score	p-value	corrected-p-value	significance
GM12878	MA0002.2	-3.41	0.000327	0.000464	Significant footprint
GM12878	MA0003.4	6.91	2.49e-12	1.06e-11	Not significant
GM12878	MA0004.1	-8.6	4.15e-18	4.62e-17	Significant footprint
GM12878	MA0006.1	-4.06	2.5e-05	4.11e-05	Significant footprint
GM12878	MA0007.3	3.99	3.33e-05	5.4e-05	Not significant
GM12878	MA0009.2	-7.44	4.85e-14	2.79e-13	Significant footprint
GM12878	MA0014.3	0.42	0.338	0.346	Not significant
GM12878	MA0017.2	-3.62	0.000149	0.000222	Significant footprint
GM12878	MA0018.4	-8.92	2.33e-19	3.95e-18	Significant footprint
GM12878	MA0019.1	-4.87	5.61e-07	1.17e-06	Significant footprint
GM12878	MA0024.3	0.76	0.222	0.234	Not significant
GM12878	MA0025.2	-8.85	4.56e-19	6.95e-18	Significant footprint
GM12878	MA0027.2	-4.03	2.78e-05	4.55e-05	Significant footprint
GM12878	MA0028.2	-2.74	0.00308	0.004	Significant footprint
GM12878	MA0029.1	0.48	0.315	0.325	Not significant
GM12878	MA0030.1	-4.42	4.97e-06	8.88e-06	Significant footprint
GM12878	MA0031.1	-3.58	0.000173	0.000255	Significant footprint
GM12878	MA0032.2	-4.74	1.09e-06	2.17e-06	Significant footprint
GM12878	MA0033.2	-3.65	0.000133	0.000199	Significant footprint
GM12878	MA0035.4	-4.23	1.19e-05	2.05e-05	Significant footprint
GM12878	MA0036.3	-0.47	0.319	0.328	Not significant
GM12878	MA0037.3	-1.01	0.157	0.169	Not significant
GM12878	MA0038.2	-6.53	3.22e-11	1.14e-10	Significant footprint
GM12878	MA0039.4	4.96	3.6e-07	7.69e-07	Not significant
GM12878	MA0040.1	-1.02	0.155	0.166	Not significant
GM12878	MA0041.1	-1.93	0.0271	0.0319	Not significant
GM12878	MA0042.2	-3.76	8.54e-05	0.00013	Significant footprint
GM12878	MA0043.3	-8.25	7.75e-17	6.8e-16	Significant footprint
GM12878	MA0046.2	-8.15	1.78e-16	1.46e-15	Significant footprint
GM12878	MA0047.3	-3.36	0.000395	0.000556	Significant footprint
GM12878	MA0048.2	-0.59	0.279	0.29	Not significant
GM12878	MA0050.2	-6.65	1.48e-11	5.53e-11	Significant footprint
GM12878	MA0051.1	-7.22	2.59e-13	1.35e-12	Significant footprint
GM12878	MA0052.4	-5.2	9.87e-08	2.27e-07	Significant footprint
GM12878	MA0056.2	1.68	0.0461	0.0529	Not significant
GM12878	MA0057.1	3.46	0.00027	0.000387	Not significant
GM12878	MA0058.3	-8.48	1.11e-17	1.16e-16	Significant footprint
GM12878	MA0059.1	-7.32	1.2e-13	6.49e-13	Significant footprint
GM12878	MA0060.3	-4.59	2.24e-06	4.26e-06	Significant footprint
GM12878	MA0062.3	-2.59	0.00486	0.0062	Significant footprint
GM12878	MA0063.2	-5.32	5.15e-08	1.24e-07	Significant footprint
GM12878	MA0065.2	6.23	2.27e-10	7.44e-10	Not significant
GM12878	MA0066.1	1.81	0.0355	0.0414	Not significant
GM12878	MA0067.1	-8.6	3.94e-18	4.45e-17	Significant footprint
GM12878	MA0068.2	-6.37	9.52e-11	3.23e-10	Significant footprint
GM12878	MA0069.1	-7.8	3.09e-15	2.12e-14	Significant footprint
GM12878	MA0070.1	-7.03	1.02e-12	4.64e-12	Significant footprint
GM12878	MA0071.1	-4.64	1.73e-06	3.34e-06	Significant footprint
GM12878	MA0072.1	-4.26	1.02e-05	1.78e-05	Significant footprint
GM12878	MA0073.1	5.24	8.04e-08	1.9e-07	Not significant
GM12878	MA0074.1	-1.7	0.0442	0.0507	Not significant
GM12878	MA0075.3	-7.44	5.14e-14	2.9e-13	Significant footprint
GM12878	MA0076.2	-0.68	0.249	0.261	Not significant
GM12878	MA0077.1	-0.04	0.486	0.487	Not significant
GM12878	MA0078.1	-3.15	0.000824	0.00112	Significant footprint
GM12878	MA0079.4	2.35	0.00931	0.0114	Not significant
GM12878	MA0080.5	-1.78	0.0378	0.0438	Not significant
GM12878	MA0081.2	-2.52	0.00592	0.00744	Significant footprint
GM12878	MA0083.3	0.56	0.287	0.298	Not significant
GM12878	MA0084.1	-1.83	0.0335	0.039	Not significant
GM12878	MA0087.1	-3.36	0.000392	0.000552	Significant footprint
GM12878	MA0088.2	-3.14	0.000855	0.00116	Significant footprint
GM12878	MA0089.2	-8.5	9.38e-18	1e-16	Significant footprint
GM12878	MA0090.3	-6.07	6.36e-10	1.97e-09	Significant footprint
GM12878	MA0091.1	-6.67	1.3e-11	4.95e-11	Significant footprint
GM12878	MA0092.1	0.23	0.411	0.418	Not significant
GM12878	MA0093.3	-8.11	2.44e-16	1.98e-15	Significant footprint
GM12878	MA0095.2	-5.06	2.09e-07	4.61e-07	Significant footprint
GM12878	MA0098.3	-3.1	0.000975	0.00131	Significant footprint
GM12878	MA0099.3	-9.32	5.57e-21	2.99e-19	Significant footprint
GM12878	MA0100.3	-3.8	7.12e-05	0.000109	Significant footprint
GM12878	MA0101.1	-3.58	0.000172	0.000254	Significant footprint
GM12878	MA0102.4	-5.87	2.22e-09	6.6e-09	Significant footprint
GM12878	MA0103.3	-0.89	0.186	0.197	Not significant
GM12878	MA0104.4	-4.39	5.67e-06	1e-05	Significant footprint
GM12878	MA0105.4	2.26	0.012	0.0146	Not significant
GM12878	MA0106.3	0.17	0.431	0.436	Not significant
GM12878	MA0107.1	-4.83	6.87e-07	1.41e-06	Significant footprint
GM12878	MA0108.2	-4.04	2.72e-05	4.47e-05	Significant footprint
GM12878	MA0109.1	1.52	0.0647	0.0732	Not significant
GM12878	MA0111.1	2.56	0.00525	0.00666	Not significant
GM12878	MA0112.3	-1.44	0.0753	0.0846	Not significant
GM12878	MA0113.3	0.91	0.18	0.192	Not significant
GM12878	MA0114.4	-0.83	0.203	0.215	Not significant
GM12878	MA0115.1	-2.71	0.00335	0.00433	Significant footprint
GM12878	MA0116.1	4.84	6.65e-07	1.37e-06	Not significant
GM12878	MA0117.2	-7.61	1.33e-14	8.37e-14	Significant footprint
GM12878	MA0119.1	0.4	0.343	0.35	Not significant
GM12878	MA0122.3	-5.07	2.01e-07	4.47e-07	Significant footprint
GM12878	MA0124.2	-4.67	1.48e-06	2.92e-06	Significant footprint
GM12878	MA0125.1	-4.66	1.55e-06	3.04e-06	Significant footprint
GM12878	MA0130.1	0.48	0.317	0.327	Not significant
GM12878	MA0131.2	5.19	1.04e-07	2.38e-07	Not significant
GM12878	MA0132.2	-4.57	2.44e-06	4.58e-06	Significant footprint
GM12878	MA0135.1	-5.86	2.27e-09	6.7e-09	Significant footprint
GM12878	MA0136.2	-3.95	3.96e-05	6.33e-05	Significant footprint
GM12878	MA0137.3	-5.74	4.76e-09	1.34e-08	Significant footprint
GM12878	MA0138.2	4.54	2.85e-06	5.28e-06	Not significant
GM12878	MA0139.1	-3.97	3.57e-05	5.74e-05	Significant footprint
GM12878	MA0140.2	-3.37	0.00037	0.000523	Significant footprint
GM12878	MA0141.3	-1.56	0.0597	0.0677	Not significant
GM12878	MA0142.1	-5.77	3.91e-09	1.13e-08	Significant footprint
GM12878	MA0143.4	-1.36	0.0872	0.0976	Not significant
GM12878	MA0144.2	-6.29	1.58e-10	5.23e-10	Significant footprint
GM12878	MA0145.3	-5.76	4.28e-09	1.22e-08	Significant footprint
GM12878	MA0146.2	7.19	3.18e-13	1.62e-12	Not significant
GM12878	MA0147.3	-5.13	1.43e-07	3.24e-07	Significant footprint
GM12878	MA0148.4	-2.93	0.00172	0.00227	Significant footprint
GM12878	MA0149.1	5.72	5.4e-09	1.51e-08	Not significant
GM12878	MA0150.2	-8.04	4.37e-16	3.26e-15	Significant footprint
GM12878	MA0151.1	-6.82	4.69e-12	1.9e-11	Significant footprint
GM12878	MA0152.1	-7.82	2.71e-15	1.89e-14	Significant footprint
GM12878	MA0153.2	-8.27	6.68e-17	5.94e-16	Significant footprint
GM12878	MA0154.4	6.49	4.36e-11	1.53e-10	Not significant
GM12878	MA0155.1	4.85	6.29e-07	1.3e-06	Not significant
GM12878	MA0156.2	-3.31	0.000463	0.000649	Significant footprint
GM12878	MA0157.2	-3.72	9.82e-05	0.000148	Significant footprint
GM12878	MA0158.2	-6.1	5.47e-10	1.71e-09	Significant footprint
GM12878	MA0159.1	2.49	0.00644	0.00804	Not significant
GM12878	MA0160.1	-3.73	9.5e-05	0.000144	Significant footprint
GM12878	MA0161.2	4.19	1.38e-05	2.34e-05	Not significant
GM12878	MA0162.4	5.53	1.57e-08	4.14e-08	Not significant
GM12878	MA0163.1	6.75	7.51e-12	2.95e-11	Not significant
GM12878	MA0164.1	-3.92	4.49e-05	7.1e-05	Significant footprint
GM12878	MA0258.2	5.39	3.53e-08	8.84e-08	Not significant
GM12878	MA0259.1	-4.65	1.65e-06	3.2e-06	Significant footprint
GM12878	MA0442.2	3.9	4.89e-05	7.7e-05	Not significant
GM12878	MA0461.2	-5.73	4.89e-09	1.37e-08	Significant footprint
GM12878	MA0462.2	-9.15	2.85e-20	7.51e-19	Significant footprint
GM12878	MA0463.2	-4.07	2.35e-05	3.88e-05	Significant footprint
GM12878	MA0464.2	-8.44	1.58e-17	1.62e-16	Significant footprint
GM12878	MA0465.2	-3.24	0.000598	0.000826	Significant footprint
GM12878	MA0466.2	-8.29	5.64e-17	5.13e-16	Significant footprint
GM12878	MA0467.1	-1.91	0.0281	0.033	Not significant
GM12878	MA0468.1	-8.09	3.1e-16	2.43e-15	Significant footprint
GM12878	MA0469.3	-4.11	2.01e-05	3.38e-05	Significant footprint
GM12878	MA0470.2	-1.32	0.093	0.103	Not significant
GM12878	MA0471.2	5.86	2.26e-09	6.69e-09	Not significant
GM12878	MA0472.2	1.33	0.0916	0.102	Not significant
GM12878	MA0473.3	-2.56	0.00527	0.00667	Significant footprint
GM12878	MA0474.2	-3.61	0.000154	0.000228	Significant footprint
GM12878	MA0475.2	-3.36	0.000385	0.000544	Significant footprint
GM12878	MA0476.1	-9.32	5.86e-21	2.99e-19	Significant footprint
GM12878	MA0477.2	-9.31	6.41e-21	2.99e-19	Significant footprint
GM12878	MA0478.1	-8.82	5.67e-19	8.14e-18	Significant footprint
GM12878	MA0479.1	-4.07	2.35e-05	3.88e-05	Significant footprint
GM12878	MA0480.1	-1.87	0.0311	0.0364	Not significant
GM12878	MA0481.3	-3.93	4.18e-05	6.65e-05	Significant footprint
GM12878	MA0482.2	0.29	0.385	0.392	Not significant
GM12878	MA0483.1	-7.59	1.62e-14	9.96e-14	Significant footprint
GM12878	MA0484.2	0.08	0.467	0.469	Not significant
GM12878	MA0485.2	-6.21	2.59e-10	8.36e-10	Significant footprint
GM12878	MA0486.2	-7.26	1.89e-13	1.01e-12	Significant footprint
GM12878	MA0488.1	-8.97	1.5e-19	2.73e-18	Significant footprint
GM12878	MA0489.1	-8.7	1.7e-18	2.02e-17	Significant footprint
GM12878	MA0490.2	-9.29	7.67e-21	3.37e-19	Significant footprint
GM12878	MA0491.2	-9.55	6.65e-22	9.92e-20	Significant footprint
GM12878	MA0492.1	-8.76	1e-18	1.29e-17	Significant footprint
GM12878	MA0493.1	1.21	0.114	0.125	Not significant
GM12878	MA0494.1	-1.34	0.0904	0.101	Not significant
GM12878	MA0495.3	-6.81	4.86e-12	1.96e-11	Significant footprint
GM12878	MA0496.3	-5.96	1.28e-09	3.93e-09	Significant footprint
GM12878	MA0497.1	-4.45	4.22e-06	7.62e-06	Significant footprint
GM12878	MA0498.2	-3.55	0.000194	0.000284	Significant footprint
GM12878	MA0499.2	1.76	0.0392	0.0454	Not significant
GM12878	MA0500.2	-1.67	0.0471	0.0539	Not significant
GM12878	MA0501.1	-8.84	4.85e-19	7.24e-18	Significant footprint
GM12878	MA0502.2	-1.79	0.0367	0.0426	Not significant
GM12878	MA0503.1	1.78	0.0377	0.0438	Not significant
GM12878	MA0504.1	5.2	9.97e-08	2.28e-07	Not significant
GM12878	MA0505.1	3.53	0.000207	0.0003	Not significant
GM12878	MA0506.1	5.17	1.16e-07	2.63e-07	Not significant
GM12878	MA0507.1	-7.46	4.39e-14	2.54e-13	Significant footprint
GM12878	MA0508.3	-1.72	0.0428	0.0493	Not significant
GM12878	MA0509.2	-1.17	0.12	0.131	Not significant
GM12878	MA0510.2	-5.22	9.07e-08	2.1e-07	Significant footprint
GM12878	MA0511.2	-8.17	1.48e-16	1.23e-15	Significant footprint
GM12878	MA0512.2	-2.97	0.00151	0.002	Significant footprint
GM12878	MA0513.1	2.09	0.0182	0.0217	Not significant
GM12878	MA0514.1	4.2	1.32e-05	2.26e-05	Not significant
GM12878	MA0515.1	3.45	0.000279	0.000399	Not significant
GM12878	MA0516.2	2.96	0.00151	0.002	Not significant
GM12878	MA0517.1	-6.89	2.84e-12	1.2e-11	Significant footprint
GM12878	MA0518.1	-4.93	4.17e-07	8.84e-07	Significant footprint
GM12878	MA0519.1	-5.48	2.19e-08	5.67e-08	Significant footprint
GM12878	MA0520.1	-6.75	7.34e-12	2.91e-11	Significant footprint
GM12878	MA0521.1	-2.21	0.0137	0.0165	Not significant
GM12878	MA0522.3	2.3	0.0107	0.0131	Not significant
GM12878	MA0523.1	-3.28	0.000524	0.000726	Significant footprint
GM12878	MA0524.2	7.54	2.42e-14	1.45e-13	Not significant
GM12878	MA0525.2	-6.83	4.34e-12	1.78e-11	Significant footprint
GM12878	MA0526.3	-8.18	1.36e-16	1.14e-15	Significant footprint
GM12878	MA0527.1	3.31	0.000465	0.000649	Not significant
GM12878	MA0528.2	6.69	1.13e-11	4.34e-11	Not significant
GM12878	MA0591.1	-6.42	6.64e-11	2.28e-10	Significant footprint
GM12878	MA0592.3	-0.09	0.464	0.467	Not significant
GM12878	MA0593.1	-1.35	0.0886	0.0988	Not significant
GM12878	MA0594.2	-5.59	1.12e-08	3.02e-08	Significant footprint
GM12878	MA0595.1	-7.33	1.17e-13	6.39e-13	Significant footprint
GM12878	MA0596.1	-4.57	2.48e-06	4.66e-06	Significant footprint
GM12878	MA0597.1	5.06	2.12e-07	4.67e-07	Not significant
GM12878	MA0598.3	-4.5	3.41e-06	6.21e-06	Significant footprint
GM12878	MA0599.1	3.05	0.00116	0.00155	Not significant
GM12878	MA0600.2	-6.28	1.65e-10	5.44e-10	Significant footprint
GM12878	MA0601.1	-5.93	1.51e-09	4.59e-09	Significant footprint
GM12878	MA0602.1	-3.91	4.61e-05	7.27e-05	Significant footprint
GM12878	MA0603.1	-8.29	5.62e-17	5.13e-16	Significant footprint
GM12878	MA0604.1	-9.13	3.38e-20	7.65e-19	Significant footprint
GM12878	MA0605.2	-9	1.14e-19	2.13e-18	Significant footprint
GM12878	MA0606.1	-8.32	4.27e-17	3.98e-16	Significant footprint
GM12878	MA0607.1	-3.45	0.000276	0.000396	Significant footprint
GM12878	MA0608.1	-8.33	4.02e-17	3.85e-16	Significant footprint
GM12878	MA0609.2	-8.81	6.28e-19	8.83e-18	Significant footprint
GM12878	MA0610.1	-5.13	1.46e-07	3.3e-07	Significant footprint
GM12878	MA0611.1	-6.7	1.03e-11	4e-11	Significant footprint
GM12878	MA0612.2	-5.48	2.19e-08	5.67e-08	Significant footprint
GM12878	MA0613.1	-2.9	0.00188	0.00247	Significant footprint
GM12878	MA0614.1	-0.91	0.182	0.194	Not significant
GM12878	MA0615.1	-3.28	0.000515	0.000716	Significant footprint
GM12878	MA0616.2	-3.95	3.83e-05	6.14e-05	Significant footprint
GM12878	MA0618.1	-6.35	1.08e-10	3.63e-10	Significant footprint
GM12878	MA0619.1	-7.59	1.59e-14	9.89e-14	Significant footprint
GM12878	MA0620.3	-9.14	3.12e-20	7.51e-19	Significant footprint
GM12878	MA0621.1	-7.78	3.5e-15	2.38e-14	Significant footprint
GM12878	MA0622.1	-8.48	1.12e-17	1.16e-16	Significant footprint
GM12878	MA0623.2	-1	0.158	0.169	Not significant
GM12878	MA0624.1	-7.18	3.61e-13	1.79e-12	Significant footprint
GM12878	MA0625.1	-8.08	3.34e-16	2.55e-15	Significant footprint
GM12878	MA0626.1	-7.74	5.16e-15	3.41e-14	Significant footprint
GM12878	MA0627.2	-7.21	2.77e-13	1.44e-12	Significant footprint
GM12878	MA0628.1	-7.44	5.1e-14	2.9e-13	Significant footprint
GM12878	MA0629.1	-3.41	0.00033	0.000467	Significant footprint
GM12878	MA0630.1	-4.57	2.43e-06	4.58e-06	Significant footprint
GM12878	MA0631.1	-2.19	0.0143	0.0172	Not significant
GM12878	MA0632.2	-0.52	0.302	0.312	Not significant
GM12878	MA0633.1	-4.7	1.3e-06	2.58e-06	Significant footprint
GM12878	MA0634.1	-4.79	8.17e-07	1.66e-06	Significant footprint
GM12878	MA0635.1	-4.21	1.27e-05	2.17e-05	Significant footprint
GM12878	MA0636.1	-8.71	1.49e-18	1.89e-17	Significant footprint
GM12878	MA0637.1	2.56	0.0052	0.00661	Not significant
GM12878	MA0638.1	-8.28	6.28e-17	5.65e-16	Significant footprint
GM12878	MA0639.1	-9.01	9.86e-20	1.94e-18	Significant footprint
GM12878	MA0640.2	-2.2	0.0139	0.0168	Not significant
GM12878	MA0641.1	-3.63	0.000142	0.000212	Significant footprint
GM12878	MA0642.1	-4.34	7.11e-06	1.25e-05	Significant footprint
GM12878	MA0643.1	-0.35	0.363	0.369	Not significant
GM12878	MA0644.1	-4.7	1.31e-06	2.59e-06	Significant footprint
GM12878	MA0645.1	-3.34	0.000413	0.00058	Significant footprint
GM12878	MA0646.1	3.16	0.000778	0.00106	Not significant
GM12878	MA0647.1	-4.62	1.88e-06	3.6e-06	Significant footprint
GM12878	MA0648.1	-4.59	2.26e-06	4.29e-06	Significant footprint
GM12878	MA0649.1	-4.92	4.35e-07	9.19e-07	Significant footprint
GM12878	MA0650.2	-2.22	0.0133	0.0162	Not significant
GM12878	MA0651.1	-5.43	2.83e-08	7.22e-08	Significant footprint
GM12878	MA0652.1	-7.05	8.93e-13	4.16e-12	Significant footprint
GM12878	MA0653.1	-6.57	2.48e-11	8.94e-11	Significant footprint
GM12878	MA0654.1	-4.39	5.66e-06	1e-05	Significant footprint
GM12878	MA0655.1	-9.12	3.68e-20	8.07e-19	Significant footprint
GM12878	MA0656.1	-9.38	3.4e-21	2.54e-19	Significant footprint
GM12878	MA0657.1	-2.81	0.00249	0.00325	Significant footprint
GM12878	MA0658.1	-6.65	1.5e-11	5.54e-11	Significant footprint
GM12878	MA0659.2	-7.06	8.04e-13	3.77e-12	Significant footprint
GM12878	MA0660.1	-6.47	4.98e-11	1.72e-10	Significant footprint
GM12878	MA0661.1	-7.15	4.49e-13	2.19e-12	Significant footprint
GM12878	MA0662.1	-4.76	9.53e-07	1.92e-06	Significant footprint
GM12878	MA0663.1	-8.88	3.43e-19	5.56e-18	Significant footprint
GM12878	MA0664.1	-8.62	3.43e-18	3.99e-17	Significant footprint
GM12878	MA0665.1	-6.28	1.66e-10	5.44e-10	Significant footprint
GM12878	MA0666.1	-4.09	2.15e-05	3.57e-05	Significant footprint
GM12878	MA0667.1	-4.75	1e-06	2.01e-06	Significant footprint
GM12878	MA0668.1	-5.8	3.25e-09	9.45e-09	Significant footprint
GM12878	MA0669.1	-6.48	4.69e-11	1.63e-10	Significant footprint
GM12878	MA0670.1	-2.04	0.0208	0.0246	Not significant
GM12878	MA0671.1	1.89	0.0296	0.0347	Not significant
GM12878	MA0672.1	-3.73	9.66e-05	0.000146	Significant footprint
GM12878	MA0673.1	-1.33	0.0924	0.102	Not significant
GM12878	MA0674.1	-7.15	4.31e-13	2.12e-12	Significant footprint
GM12878	MA0675.1	-5.42	3.02e-08	7.67e-08	Significant footprint
GM12878	MA0676.1	-6.19	3.1e-10	9.88e-10	Significant footprint
GM12878	MA0677.1	-1.1	0.135	0.147	Not significant
GM12878	MA0678.1	-1.36	0.0872	0.0976	Not significant
GM12878	MA0679.2	-5.54	1.51e-08	3.98e-08	Significant footprint
GM12878	MA0680.1	-5.65	8.2e-09	2.26e-08	Significant footprint
GM12878	MA0681.2	-5.21	9.37e-08	2.16e-07	Significant footprint
GM12878	MA0682.2	-5.38	3.64e-08	9.07e-08	Significant footprint
GM12878	MA0683.1	-7.7	6.95e-15	4.51e-14	Significant footprint
GM12878	MA0684.2	-7.55	2.11e-14	1.29e-13	Significant footprint
GM12878	MA0685.1	2.74	0.0031	0.00401	Not significant
GM12878	MA0686.1	-3.14	0.000856	0.00116	Significant footprint
GM12878	MA0687.1	-2.5	0.00618	0.00773	Significant footprint
GM12878	MA0688.1	-6.92	2.25e-12	9.64e-12	Significant footprint
GM12878	MA0689.1	-4.01	3.03e-05	4.94e-05	Significant footprint
GM12878	MA0690.1	-7.03	1.02e-12	4.64e-12	Significant footprint
GM12878	MA0691.1	-5.05	2.18e-07	4.78e-07	Significant footprint
GM12878	MA0692.1	-8.7	1.59e-18	1.95e-17	Significant footprint
GM12878	MA0693.2	-4.75	1.01e-06	2.02e-06	Significant footprint
GM12878	MA0694.1	4.27	9.85e-06	1.72e-05	Not significant
GM12878	MA0695.1	4.39	5.58e-06	9.9e-06	Not significant
GM12878	MA0696.1	6.82	4.68e-12	1.9e-11	Not significant
GM12878	MA0697.1	7.02	1.09e-12	4.88e-12	Not significant
GM12878	MA0698.1	-3.83	6.49e-05	0.000101	Significant footprint
GM12878	MA0699.1	-4.41	5.12e-06	9.12e-06	Significant footprint
GM12878	MA0700.2	-3.84	6.07e-05	9.5e-05	Significant footprint
GM12878	MA0701.2	-5.05	2.27e-07	4.94e-07	Significant footprint
GM12878	MA0702.2	-5.68	6.64e-09	1.84e-08	Significant footprint
GM12878	MA0703.2	-5.84	2.59e-09	7.57e-09	Significant footprint
GM12878	MA0704.1	-7.03	1e-12	4.6e-12	Significant footprint
GM12878	MA0705.1	-4.24	1.11e-05	1.92e-05	Significant footprint
GM12878	MA0706.1	-7.2	2.93e-13	1.51e-12	Significant footprint
GM12878	MA0707.1	-7.26	1.93e-13	1.02e-12	Significant footprint
GM12878	MA0708.1	-4.2	1.35e-05	2.3e-05	Significant footprint
GM12878	MA0709.1	-4.1	2.11e-05	3.52e-05	Significant footprint
GM12878	MA0710.1	-5.37	4.04e-08	1e-07	Significant footprint
GM12878	MA0711.1	-4.14	1.74e-05	2.94e-05	Significant footprint
GM12878	MA0712.2	-5.63	8.82e-09	2.41e-08	Significant footprint
GM12878	MA0713.1	-6.72	8.96e-12	3.48e-11	Significant footprint
GM12878	MA0714.1	-2.69	0.00354	0.00456	Significant footprint
GM12878	MA0715.1	-5.26	7.22e-08	1.71e-07	Significant footprint
GM12878	MA0716.1	-4.46	4.06e-06	7.35e-06	Significant footprint
GM12878	MA0717.1	-4.45	4.28e-06	7.71e-06	Significant footprint
GM12878	MA0718.1	-6.03	8.37e-10	2.58e-09	Significant footprint
GM12878	MA0719.1	0.09	0.464	0.467	Not significant
GM12878	MA0720.1	-4.75	1.03e-06	2.06e-06	Significant footprint
GM12878	MA0721.1	-4.66	1.58e-06	3.09e-06	Significant footprint
GM12878	MA0722.1	-6.65	1.47e-11	5.52e-11	Significant footprint
GM12878	MA0723.1	-6.63	1.63e-11	5.98e-11	Significant footprint
GM12878	MA0724.1	-3.29	0.000505	0.000703	Significant footprint
GM12878	MA0725.1	-5.36	4.27e-08	1.06e-07	Significant footprint
GM12878	MA0726.1	-5.29	6e-08	1.44e-07	Significant footprint
GM12878	MA0727.1	0.97	0.165	0.177	Not significant
GM12878	MA0728.1	-2.69	0.00354	0.00456	Significant footprint
GM12878	MA0729.1	-2.54	0.00554	0.007	Significant footprint
GM12878	MA0730.1	1.93	0.0269	0.0318	Not significant
GM12878	MA0731.1	-6.48	4.46e-11	1.56e-10	Significant footprint
GM12878	MA0732.1	4.1	2.07e-05	3.47e-05	Not significant
GM12878	MA0733.1	4.3	8.71e-06	1.52e-05	Not significant
GM12878	MA0734.2	6.53	3.22e-11	1.14e-10	Not significant
GM12878	MA0735.1	5.01	2.74e-07	5.92e-07	Not significant
GM12878	MA0736.1	7.5	3.21e-14	1.9e-13	Not significant
GM12878	MA0737.1	5.85	2.52e-09	7.4e-09	Not significant
GM12878	MA0738.1	4.77	9.29e-07	1.88e-06	Not significant
GM12878	MA0739.1	-0.06	0.477	0.479	Not significant
GM12878	MA0740.1	1.65	0.0493	0.0562	Not significant
GM12878	MA0741.1	3.23	0.000623	0.000856	Not significant
GM12878	MA0742.1	1.47	0.0709	0.0799	Not significant
GM12878	MA0743.2	-5.56	1.34e-08	3.59e-08	Significant footprint
GM12878	MA0744.2	-4.57	2.44e-06	4.58e-06	Significant footprint
GM12878	MA0745.2	0.66	0.256	0.268	Not significant
GM12878	MA0746.2	3.08	0.00102	0.00137	Not significant
GM12878	MA0747.1	2.25	0.0124	0.015	Not significant
GM12878	MA0748.2	3.12	0.000897	0.00121	Not significant
GM12878	MA0749.1	-7.02	1.11e-12	4.97e-12	Significant footprint
GM12878	MA0750.2	4.48	3.76e-06	6.82e-06	Not significant
GM12878	MA0751.1	6.92	2.21e-12	9.55e-12	Not significant
GM12878	MA0752.1	-0.64	0.261	0.273	Not significant
GM12878	MA0753.2	4.64	1.72e-06	3.34e-06	Not significant
GM12878	MA0754.1	-6.31	1.42e-10	4.75e-10	Significant footprint
GM12878	MA0755.1	-6.85	3.65e-12	1.52e-11	Significant footprint
GM12878	MA0756.1	-5.89	1.97e-09	5.92e-09	Significant footprint
GM12878	MA0757.1	-5.76	4.11e-09	1.18e-08	Significant footprint
GM12878	MA0758.1	-4.85	6.25e-07	1.3e-06	Significant footprint
GM12878	MA0759.1	-2.77	0.00284	0.0037	Significant footprint
GM12878	MA0760.1	-3.75	8.77e-05	0.000133	Significant footprint
GM12878	MA0761.2	-2.59	0.00485	0.0062	Significant footprint
GM12878	MA0762.1	-4.53	2.9e-06	5.37e-06	Significant footprint
GM12878	MA0763.1	-3.52	0.00022	0.000317	Significant footprint
GM12878	MA0764.2	0.92	0.178	0.19	Not significant
GM12878	MA0765.2	-0.78	0.216	0.228	Not significant
GM12878	MA0766.2	-2.45	0.00709	0.00883	Significant footprint
GM12878	MA0767.1	2.53	0.00563	0.00709	Not significant
GM12878	MA0768.1	-3.67	0.000121	0.000181	Significant footprint
GM12878	MA0769.2	-3.55	0.000191	0.00028	Significant footprint
GM12878	MA0770.1	-7.87	1.84e-15	1.35e-14	Significant footprint
GM12878	MA0771.1	-7.43	5.43e-14	3.02e-13	Significant footprint
GM12878	MA0772.1	-7.19	3.29e-13	1.66e-12	Significant footprint
GM12878	MA0773.1	-6.49	4.25e-11	1.49e-10	Significant footprint
GM12878	MA0774.1	-3	0.00136	0.00182	Significant footprint
GM12878	MA0775.1	-2.97	0.00149	0.00198	Significant footprint
GM12878	MA0776.1	-4.84	6.43e-07	1.33e-06	Significant footprint
GM12878	MA0777.1	-4	3.14e-05	5.11e-05	Significant footprint
GM12878	MA0778.1	3.24	0.000605	0.000835	Not significant
GM12878	MA0779.1	-4.71	1.26e-06	2.51e-06	Significant footprint
GM12878	MA0780.1	-5.35	4.34e-08	1.07e-07	Significant footprint
GM12878	MA0781.1	-6.35	1.05e-10	3.55e-10	Significant footprint
GM12878	MA0782.2	-4.26	1.03e-05	1.79e-05	Significant footprint
GM12878	MA0783.1	-4.86	5.74e-07	1.2e-06	Significant footprint
GM12878	MA0784.1	-8.62	3.48e-18	4e-17	Significant footprint
GM12878	MA0785.1	-7.83	2.52e-15	1.78e-14	Significant footprint
GM12878	MA0786.1	-8.42	1.84e-17	1.85e-16	Significant footprint
GM12878	MA0787.1	-8.22	9.98e-17	8.55e-16	Significant footprint
GM12878	MA0788.1	-8.85	4.3e-19	6.82e-18	Significant footprint
GM12878	MA0789.1	-7.62	1.23e-14	7.84e-14	Significant footprint
GM12878	MA0790.1	-7.63	1.22e-14	7.84e-14	Significant footprint
GM12878	MA0791.1	-8.41	2.03e-17	2.02e-16	Significant footprint
GM12878	MA0792.1	-7.33	1.14e-13	6.24e-13	Significant footprint
GM12878	MA0793.1	-6.56	2.75e-11	9.85e-11	Significant footprint
GM12878	MA0794.1	1.43	0.0761	0.0854	Not significant
GM12878	MA0795.1	0.59	0.279	0.29	Not significant
GM12878	MA0796.1	-6.65	1.5e-11	5.54e-11	Significant footprint
GM12878	MA0797.1	-4.64	1.78e-06	3.42e-06	Significant footprint
GM12878	MA0798.2	-1.04	0.148	0.159	Not significant
GM12878	MA0799.1	-4.97	3.43e-07	7.34e-07	Significant footprint
GM12878	MA0800.1	-6.96	1.68e-12	7.33e-12	Significant footprint
GM12878	MA0801.1	-6.73	8.34e-12	3.26e-11	Significant footprint
GM12878	MA0802.1	-7.47	4.05e-14	2.36e-13	Significant footprint
GM12878	MA0803.1	-4.55	2.71e-06	5.05e-06	Significant footprint
GM12878	MA0804.1	-7.71	6.47e-15	4.23e-14	Significant footprint
GM12878	MA0805.1	-8.11	2.55e-16	2.05e-15	Significant footprint
GM12878	MA0806.1	-6.83	4.15e-12	1.71e-11	Significant footprint
GM12878	MA0807.1	-5.12	1.55e-07	3.48e-07	Significant footprint
GM12878	MA0808.1	-7.08	7.01e-13	3.33e-12	Significant footprint
GM12878	MA0809.2	-7.61	1.33e-14	8.37e-14	Significant footprint
GM12878	MA0810.1	7.85	2.12e-15	1.52e-14	Not significant
GM12878	MA0811.1	7.54	2.3e-14	1.38e-13	Not significant
GM12878	MA0812.1	8.11	2.6e-16	2.06e-15	Not significant
GM12878	MA0813.1	8.39	2.33e-17	2.29e-16	Not significant
GM12878	MA0814.2	7.85	2.03e-15	1.47e-14	Not significant
GM12878	MA0815.1	8.85	4.56e-19	6.95e-18	Not significant
GM12878	MA0816.1	-3.18	0.000731	0.001	Significant footprint
GM12878	MA0817.1	-0.76	0.223	0.235	Not significant
GM12878	MA0818.1	-1.74	0.0409	0.0471	Not significant
GM12878	MA0819.1	-6.14	4.15e-10	1.3e-09	Significant footprint
GM12878	MA0820.1	-4.23	1.17e-05	2.01e-05	Significant footprint
GM12878	MA0821.1	1.67	0.0473	0.054	Not significant
GM12878	MA0822.1	2.3	0.0106	0.013	Not significant
GM12878	MA0823.1	-6.07	6.24e-10	1.94e-09	Significant footprint
GM12878	MA0825.1	-8.34	3.67e-17	3.56e-16	Significant footprint
GM12878	MA0826.1	-2.31	0.0105	0.0128	Not significant
GM12878	MA0827.1	-3.79	7.46e-05	0.000114	Significant footprint
GM12878	MA0828.1	-9.57	5.45e-22	9.92e-20	Significant footprint
GM12878	MA0829.2	-8.94	1.87e-19	3.33e-18	Significant footprint
GM12878	MA0830.2	3.98	3.45e-05	5.58e-05	Not significant
GM12878	MA0831.2	-8.81	6.39e-19	8.83e-18	Significant footprint
GM12878	MA0832.1	-6.3	1.5e-10	4.98e-10	Significant footprint
GM12878	MA0833.2	-8.79	7.29e-19	9.87e-18	Significant footprint
GM12878	MA0834.1	-9.39	2.89e-21	2.54e-19	Significant footprint
GM12878	MA0835.2	-9.64	2.67e-22	9.92e-20	Significant footprint
GM12878	MA0836.2	-5.26	7.12e-08	1.69e-07	Significant footprint
GM12878	MA0837.1	-8.2	1.18e-16	9.97e-16	Significant footprint
GM12878	MA0838.1	-8.24	8.78e-17	7.62e-16	Significant footprint
GM12878	MA0839.1	-5.35	4.47e-08	1.1e-07	Significant footprint
GM12878	MA0840.1	-9.79	6.36e-23	4.74e-20	Significant footprint
GM12878	MA0841.1	-9.14	3.03e-20	7.51e-19	Significant footprint
GM12878	MA0842.2	-7.28	1.64e-13	8.8e-13	Significant footprint
GM12878	MA0843.1	-9.02	9.62e-20	1.94e-18	Significant footprint
GM12878	MA0844.1	-7.08	7.27e-13	3.43e-12	Significant footprint
GM12878	MA0845.1	-5.02	2.62e-07	5.68e-07	Significant footprint
GM12878	MA0846.1	-2.39	0.00844	0.0104	Not significant
GM12878	MA0847.2	-2.45	0.00714	0.00888	Significant footprint
GM12878	MA0848.1	-3.92	4.43e-05	7.03e-05	Significant footprint
GM12878	MA0849.1	-3.82	6.56e-05	0.000102	Significant footprint
GM12878	MA0850.1	-3.81	6.86e-05	0.000106	Significant footprint
GM12878	MA0851.1	-2.43	0.0075	0.0093	Significant footprint
GM12878	MA0852.2	-1.27	0.102	0.113	Not significant
GM12878	MA0853.1	-4.94	3.88e-07	8.27e-07	Significant footprint
GM12878	MA0854.1	-6.21	2.57e-10	8.34e-10	Significant footprint
GM12878	MA0855.1	-3.57	0.000182	0.000267	Significant footprint
GM12878	MA0856.1	-4.14	1.7e-05	2.89e-05	Significant footprint
GM12878	MA0857.1	-2.14	0.0161	0.0193	Not significant
GM12878	MA0858.1	-2.76	0.0029	0.00377	Significant footprint
GM12878	MA0859.1	-2.12	0.0169	0.0202	Not significant
GM12878	MA0860.1	-4.34	7.12e-06	1.25e-05	Significant footprint
GM12878	MA0861.1	-2.63	0.00424	0.00544	Significant footprint
GM12878	MA0862.1	-8.77	9.28e-19	1.21e-17	Significant footprint
GM12878	MA0863.1	1.92	0.0275	0.0323	Not significant
GM12878	MA0864.2	-1.27	0.103	0.113	Not significant
GM12878	MA0865.1	-2.51	0.00611	0.00766	Significant footprint
GM12878	MA0866.1	-2.83	0.00236	0.00309	Significant footprint
GM12878	MA0867.2	3.98	3.5e-05	5.65e-05	Not significant
GM12878	MA0868.2	1.18	0.119	0.13	Not significant
GM12878	MA0869.1	-4.48	3.73e-06	6.79e-06	Significant footprint
GM12878	MA0870.1	-3.82	6.81e-05	0.000105	Significant footprint
GM12878	MA0871.2	-8.08	3.12e-16	2.43e-15	Significant footprint
GM12878	MA0872.1	8.7	1.63e-18	1.96e-17	Not significant
GM12878	MA0873.1	-6.59	2.22e-11	8.1e-11	Significant footprint
GM12878	MA0874.1	-5.55	1.42e-08	3.78e-08	Significant footprint
GM12878	MA0875.1	-2.97	0.00151	0.002	Significant footprint
GM12878	MA0876.1	-0.44	0.331	0.34	Not significant
GM12878	MA0877.2	-3.61	0.000155	0.00023	Significant footprint
GM12878	MA0878.2	-3.87	5.41e-05	8.48e-05	Significant footprint
GM12878	MA0879.1	-5.46	2.43e-08	6.26e-08	Significant footprint
GM12878	MA0880.1	-4.61	2.05e-06	3.91e-06	Significant footprint
GM12878	MA0881.1	-3.89	4.96e-05	7.79e-05	Significant footprint
GM12878	MA0882.1	-4.84	6.44e-07	1.33e-06	Significant footprint
GM12878	MA0883.1	-3.23	0.000614	0.000845	Significant footprint
GM12878	MA0884.1	-8.33	4.1e-17	3.87e-16	Significant footprint
GM12878	MA0885.1	-4.52	3.11e-06	5.71e-06	Significant footprint
GM12878	MA0886.1	-4.66	1.61e-06	3.14e-06	Significant footprint
GM12878	MA0887.1	-5.18	1.1e-07	2.5e-07	Significant footprint
GM12878	MA0888.1	-4.9	4.86e-07	1.02e-06	Significant footprint
GM12878	MA0889.1	-4.82	7.33e-07	1.5e-06	Significant footprint
GM12878	MA0890.1	-5.23	8.28e-08	1.94e-07	Significant footprint
GM12878	MA0891.1	-3.92	4.48e-05	7.1e-05	Significant footprint
GM12878	MA0892.1	-3.41	0.000326	0.000464	Significant footprint
GM12878	MA0893.2	-5.75	4.48e-09	1.27e-08	Significant footprint
GM12878	MA0894.1	-5.64	8.47e-09	2.32e-08	Significant footprint
GM12878	MA0895.1	-2.39	0.0084	0.0104	Not significant
GM12878	MA0896.1	-5.23	8.65e-08	2.02e-07	Significant footprint
GM12878	MA0897.1	-4.08	2.3e-05	3.81e-05	Significant footprint
GM12878	MA0898.1	-4.63	1.81e-06	3.48e-06	Significant footprint
GM12878	MA0899.1	-3.61	0.000155	0.000229	Significant footprint
GM12878	MA0900.2	-5.95	1.33e-09	4.07e-09	Significant footprint
GM12878	MA0901.2	-2.35	0.00942	0.0116	Not significant
GM12878	MA0902.2	-4.11	1.95e-05	3.27e-05	Significant footprint
GM12878	MA0903.1	-4.44	4.5e-06	8.08e-06	Significant footprint
GM12878	MA0904.2	-5.34	4.63e-08	1.13e-07	Significant footprint
GM12878	MA0905.1	-5.27	6.69e-08	1.59e-07	Significant footprint
GM12878	MA0906.1	-5.52	1.72e-08	4.51e-08	Significant footprint
GM12878	MA0907.1	-5.22	9.04e-08	2.09e-07	Significant footprint
GM12878	MA0908.1	-5.39	3.52e-08	8.84e-08	Significant footprint
GM12878	MA0909.2	0.51	0.306	0.316	Not significant
GM12878	MA0910.2	-5.33	4.97e-08	1.2e-07	Significant footprint
GM12878	MA0911.1	-6.59	2.27e-11	8.21e-11	Significant footprint
GM12878	MA0912.2	-6.21	2.69e-10	8.64e-10	Significant footprint
GM12878	MA0913.2	-3.83	6.4e-05	9.94e-05	Significant footprint
GM12878	MA0914.1	-5.23	8.39e-08	1.96e-07	Significant footprint
GM12878	MA1099.2	-0.96	0.168	0.179	Not significant
GM12878	MA1100.2	0.89	0.187	0.198	Not significant
GM12878	MA1101.2	-9.24	1.18e-20	4.61e-19	Significant footprint
GM12878	MA1102.2	5.08	1.88e-07	4.18e-07	Not significant
GM12878	MA1103.2	-3.5	0.000232	0.000334	Significant footprint
GM12878	MA1104.2	-1.6	0.0544	0.0619	Not significant
GM12878	MA1105.2	-2.59	0.00483	0.00618	Significant footprint
GM12878	MA1106.1	-5.54	1.49e-08	3.94e-08	Significant footprint
GM12878	MA1107.2	4.35	6.75e-06	1.19e-05	Not significant
GM12878	MA1108.2	-6.18	3.24e-10	1.03e-09	Significant footprint
GM12878	MA1109.1	-3.7	0.00011	0.000165	Significant footprint
GM12878	MA1110.1	-4.04	2.68e-05	4.4e-05	Significant footprint
GM12878	MA1111.1	-4.23	1.17e-05	2.01e-05	Significant footprint
GM12878	MA1112.2	-2.58	0.0049	0.00623	Significant footprint
GM12878	MA1113.2	-6.79	5.6e-12	2.23e-11	Significant footprint
GM12878	MA1114.1	-1.14	0.127	0.138	Not significant
GM12878	MA1115.1	-7.03	1.05e-12	4.77e-12	Significant footprint
GM12878	MA1116.1	-6.67	1.24e-11	4.73e-11	Significant footprint
GM12878	MA1117.1	0.58	0.28	0.291	Not significant
GM12878	MA1118.1	-4.63	1.87e-06	3.59e-06	Significant footprint
GM12878	MA1119.1	-5.61	1.04e-08	2.81e-08	Significant footprint
GM12878	MA1120.1	-1.25	0.105	0.116	Not significant
GM12878	MA1121.1	-5.93	1.52e-09	4.61e-09	Significant footprint
GM12878	MA1122.1	4.52	3.07e-06	5.63e-06	Not significant
GM12878	MA1123.2	-4.69	1.39e-06	2.75e-06	Significant footprint
GM12878	MA1124.1	-7.48	3.77e-14	2.21e-13	Significant footprint
GM12878	MA1125.1	-5.93	1.54e-09	4.64e-09	Significant footprint
GM12878	MA1126.1	-9.06	6.64e-20	1.37e-18	Significant footprint
GM12878	MA1127.1	-9.39	2.91e-21	2.54e-19	Significant footprint
GM12878	MA1128.1	-9	1.1e-19	2.11e-18	Significant footprint
GM12878	MA1129.1	-9.34	4.77e-21	2.97e-19	Significant footprint
GM12878	MA1130.1	-9.21	1.63e-20	5.29e-19	Significant footprint
GM12878	MA1131.1	-9.32	6.04e-21	2.99e-19	Significant footprint
GM12878	MA1132.1	-9.38	3.22e-21	2.54e-19	Significant footprint
GM12878	MA1133.1	-8.83	5.36e-19	7.84e-18	Significant footprint
GM12878	MA1134.1	-9.6	4.01e-22	9.92e-20	Significant footprint
GM12878	MA1135.1	-9.39	3.11e-21	2.54e-19	Significant footprint
GM12878	MA1136.1	-9.24	1.23e-20	4.61e-19	Significant footprint
GM12878	MA1137.1	-9.14	3.22e-20	7.51e-19	Significant footprint
GM12878	MA1138.1	-9.21	1.6e-20	5.29e-19	Significant footprint
GM12878	MA1139.1	-9.18	2.11e-20	6.05e-19	Significant footprint
GM12878	MA1140.2	-9.18	2.08e-20	6.05e-19	Significant footprint
GM12878	MA1141.1	-9.14	3.1e-20	7.51e-19	Significant footprint
GM12878	MA1142.1	-9.17	2.42e-20	6.68e-19	Significant footprint
GM12878	MA1143.1	-9.11	4.22e-20	8.99e-19	Significant footprint
GM12878	MA1144.1	-9.2	1.71e-20	5.32e-19	Significant footprint
GM12878	MA1145.1	-9.35	4.46e-21	2.97e-19	Significant footprint
GM12878	MA1146.1	1.6	0.0546	0.062	Not significant
GM12878	MA1147.1	4.03	2.78e-05	4.55e-05	Not significant
GM12878	MA1148.1	2.11	0.0173	0.0206	Not significant
GM12878	MA1149.1	4.65	1.69e-06	3.28e-06	Not significant
GM12878	MA1150.1	-3	0.00134	0.00179	Significant footprint
GM12878	MA1151.1	-1.74	0.0408	0.047	Not significant
GM12878	MA1152.1	3.08	0.00104	0.00139	Not significant
GM12878	MA1153.1	2.52	0.00588	0.0074	Not significant
GM12878	MA1154.1	1.83	0.0334	0.039	Not significant
GM12878	MA1155.1	-4.51	3.29e-06	6.02e-06	Significant footprint
GM12878	MA1418.1	-4.56	2.58e-06	4.82e-06	Significant footprint
GM12878	MA1419.1	-7.13	4.98e-13	2.4e-12	Significant footprint
GM12878	MA1420.1	-6.65	1.47e-11	5.52e-11	Significant footprint
GM12878	MA1421.1	-0.17	0.431	0.436	Not significant
GM12878	MA1463.1	-7.43	5.37e-14	3.01e-13	Significant footprint
GM12878	MA1464.1	-8.55	6.07e-18	6.56e-17	Significant footprint
GM12878	MA1466.1	-6.42	7e-11	2.39e-10	Significant footprint
GM12878	MA1467.1	-4.07	2.31e-05	3.83e-05	Significant footprint
GM12878	MA1468.1	-6.95	1.83e-12	7.95e-12	Significant footprint
GM12878	MA1470.1	-8.71	1.52e-18	1.89e-17	Significant footprint
GM12878	MA1471.1	-6.16	3.59e-10	1.13e-09	Significant footprint
GM12878	MA1472.1	-2.35	0.0093	0.0114	Not significant
GM12878	MA1473.1	-3.84	6.21e-05	9.67e-05	Significant footprint
GM12878	MA1474.1	-5.06	2.14e-07	4.69e-07	Significant footprint
GM12878	MA1475.1	-8.79	7.41e-19	9.87e-18	Significant footprint
GM12878	MA1476.1	-5.03	2.4e-07	5.21e-07	Significant footprint
GM12878	MA1478.1	-6.59	2.16e-11	7.89e-11	Significant footprint
GM12878	MA1479.1	-5.28	6.39e-08	1.53e-07	Significant footprint
GM12878	MA1480.1	-5.57	1.28e-08	3.44e-08	Significant footprint
GM12878	MA1481.1	-4.55	2.68e-06	5e-06	Significant footprint
GM12878	MA1483.1	-2.87	0.00208	0.00273	Significant footprint
GM12878	MA1484.1	-2.55	0.00533	0.00674	Significant footprint
GM12878	MA1485.1	0.01	0.498	0.498	Not significant
GM12878	MA1487.1	-0.46	0.321	0.33	Not significant
GM12878	MA1489.1	-2.8	0.00255	0.00333	Significant footprint
GM12878	MA1491.1	6.87	3.25e-12	1.36e-11	Not significant
GM12878	MA1493.1	-2.41	0.00805	0.00996	Significant footprint
GM12878	MA1494.1	-0.03	0.488	0.489	Not significant
GM12878	MA1495.1	-5.46	2.35e-08	6.06e-08	Significant footprint
GM12878	MA1496.1	-6.75	7.44e-12	2.94e-11	Significant footprint
GM12878	MA1497.1	-4.89	5.04e-07	1.06e-06	Significant footprint
GM12878	MA1498.1	-4.89	5.15e-07	1.08e-06	Significant footprint
GM12878	MA1499.1	-7.19	3.16e-13	1.61e-12	Significant footprint
GM12878	MA1500.1	-4.14	1.72e-05	2.91e-05	Significant footprint
GM12878	MA1501.1	-4.52	3.06e-06	5.63e-06	Significant footprint
GM12878	MA1502.1	-4.8	7.93e-07	1.61e-06	Significant footprint
GM12878	MA1503.1	-5.51	1.77e-08	4.64e-08	Significant footprint
GM12878	MA1504.1	-7.18	3.42e-13	1.71e-12	Significant footprint
GM12878	MA1505.1	-5.1	1.68e-07	3.77e-07	Significant footprint
GM12878	MA1506.1	-6.22	2.56e-10	8.32e-10	Significant footprint
GM12878	MA1507.1	-7.05	9.21e-13	4.27e-12	Significant footprint
GM12878	MA1508.1	-0.43	0.332	0.34	Not significant
GM12878	MA1509.1	-4.42	4.94e-06	8.83e-06	Significant footprint
GM12878	MA1511.1	1.84	0.033	0.0386	Not significant
GM12878	MA1512.1	2.1	0.018	0.0214	Not significant
GM12878	MA1513.1	5.24	8.17e-08	1.92e-07	Not significant
GM12878	MA1514.1	6.84	3.88e-12	1.61e-11	Not significant
GM12878	MA1515.1	3.8	7.37e-05	0.000113	Not significant
GM12878	MA1516.1	3.42	0.000312	0.000445	Not significant
GM12878	MA1517.1	3.3	0.00049	0.000683	Not significant
GM12878	MA1518.1	-4.81	7.53e-07	1.54e-06	Significant footprint
GM12878	MA1519.1	-7.13	4.93e-13	2.39e-12	Significant footprint
GM12878	MA1520.1	-5	2.81e-07	6.07e-07	Significant footprint
GM12878	MA1521.1	-2.07	0.0193	0.0229	Not significant
GM12878	MA1522.1	6.18	3.29e-10	1.04e-09	Not significant
GM12878	MA1523.1	-2.97	0.00147	0.00196	Significant footprint
GM12878	MA1524.1	-4.43	4.78e-06	8.56e-06	Significant footprint
GM12878	MA1525.1	-8.06	3.76e-16	2.83e-15	Significant footprint
GM12878	MA1527.1	2.82	0.00243	0.00318	Not significant
GM12878	MA1528.1	6.91	2.46e-12	1.05e-11	Not significant
GM12878	MA1529.1	1.62	0.0529	0.0602	Not significant
GM12878	MA1530.1	-5.33	4.85e-08	1.18e-07	Significant footprint
GM12878	MA1531.1	3.31	0.000464	0.000649	Not significant
GM12878	MA1532.1	3.46	0.000269	0.000387	Not significant
GM12878	MA1533.1	6.39	8.54e-11	2.91e-10	Not significant
GM12878	MA1534.1	-5.74	4.81e-09	1.35e-08	Significant footprint
GM12878	MA1535.1	-1.95	0.0255	0.0302	Not significant
GM12878	MA1536.1	-3.53	0.000204	0.000297	Significant footprint
GM12878	MA1537.1	1.07	0.143	0.154	Not significant
GM12878	MA1538.1	1.1	0.136	0.147	Not significant
GM12878	MA1539.1	2.97	0.00151	0.002	Not significant
GM12878	MA1540.1	4.35	6.96e-06	1.22e-05	Not significant
GM12878	MA1541.1	-0.59	0.278	0.29	Not significant
GM12878	MA1542.1	-3.73	9.49e-05	0.000144	Significant footprint
GM12878	MA1544.1	-3.94	4.08e-05	6.5e-05	Significant footprint
GM12878	MA1545.1	-3.47	0.000263	0.000378	Significant footprint
GM12878	MA1546.1	-7.8	3e-15	2.08e-14	Significant footprint
GM12878	MA1547.1	-5.38	3.67e-08	9.13e-08	Significant footprint
GM12878	MA1548.1	7.87	1.83e-15	1.35e-14	Not significant
GM12878	MA1549.1	-5.83	2.81e-09	8.18e-09	Significant footprint
GM12878	MA1550.1	-2.34	0.00964	0.0118	Not significant
GM12878	MA1552.1	-1.11	0.133	0.144	Not significant
GM12878	MA1553.1	-1.35	0.0877	0.098	Not significant
GM12878	MA1554.1	-3.14	0.000857	0.00116	Significant footprint
GM12878	MA1555.1	0.72	0.234	0.246	Not significant
GM12878	MA1556.1	-2.42	0.00776	0.00962	Significant footprint
GM12878	MA1557.1	0.78	0.217	0.229	Not significant
GM12878	MA1558.1	-1.75	0.0399	0.0461	Not significant
GM12878	MA1559.1	-1.13	0.129	0.141	Not significant
GM12878	MA1560.1	-7.83	2.52e-15	1.78e-14	Significant footprint
GM12878	MA1561.1	2.22	0.0134	0.0162	Not significant
GM12878	MA1562.1	0.14	0.444	0.448	Not significant
GM12878	MA1563.1	-3.55	0.000193	0.000282	Significant footprint
GM12878	MA1564.1	3.12	0.000916	0.00124	Not significant
GM12878	MA1565.1	-3.11	0.000931	0.00126	Significant footprint
GM12878	MA1566.1	-2.17	0.015	0.018	Not significant
GM12878	MA1567.1	-3.53	0.000205	0.000297	Significant footprint
GM12878	MA1568.1	-6.66	1.39e-11	5.25e-11	Significant footprint
GM12878	MA1569.1	7.76	4.22e-15	2.84e-14	Not significant
GM12878	MA1570.1	-7.75	4.52e-15	3.01e-14	Significant footprint
GM12878	MA1571.1	-5.7	5.94e-09	1.65e-08	Significant footprint
GM12878	MA1572.1	-5.87	2.15e-09	6.42e-09	Significant footprint
GM12878	MA1573.1	-2.12	0.0172	0.0206	Not significant
GM12878	MA1574.1	2.69	0.00362	0.00466	Not significant
GM12878	MA1575.1	7.35	1.01e-13	5.6e-13	Not significant
GM12878	MA1576.1	-1.24	0.107	0.117	Not significant
GM12878	MA1577.1	-4.53	2.95e-06	5.45e-06	Significant footprint
GM12878	MA1578.1	5.06	2.08e-07	4.6e-07	Not significant
GM12878	MA1579.1	-0.18	0.43	0.436	Not significant
GM12878	MA1580.1	1.04	0.149	0.16	Not significant
GM12878	MA1581.1	4.24	1.1e-05	1.91e-05	Not significant
GM12878	MA1583.1	5.34	4.74e-08	1.15e-07	Not significant
GM12878	MA1584.1	7	1.28e-12	5.67e-12	Not significant
GM12878	MA1585.1	-3.67	0.000123	0.000185	Significant footprint
GM12878	MA1587.1	4.93	4.16e-07	8.84e-07	Not significant
GM12878	MA1588.1	-1.33	0.0912	0.101	Not significant
GM12878	MA1589.1	-1.44	0.0749	0.0843	Not significant
GM12878	MA1592.1	-0.59	0.279	0.29	Not significant
GM12878	MA1593.1	-7.16	3.94e-13	1.95e-12	Significant footprint
GM12878	MA1594.1	-1.31	0.0947	0.105	Not significant
GM12878	MA1596.1	8.57	5.38e-18	5.9e-17	Not significant
GM12878	MA1597.1	5.56	1.36e-08	3.63e-08	Not significant
GM12878	MA1599.1	5.34	4.65e-08	1.13e-07	Not significant
GM12878	MA1600.1	3.97	3.58e-05	5.75e-05	Not significant
GM12878	MA1601.1	-4.58	2.34e-06	4.43e-06	Significant footprint
GM12878	MA1602.1	0.21	0.416	0.422	Not significant
GM12878	MA1603.1	-5.45	2.46e-08	6.29e-08	Significant footprint
GM12878	MA1604.1	6.8	5.4e-12	2.16e-11	Not significant
GM12878	MA1606.1	-3.55	0.000196	0.000286	Significant footprint
GM12878	MA1607.1	-3.57	0.000181	0.000267	Significant footprint
GM12878	MA1608.1	-2.6	0.00462	0.00593	Significant footprint
GM12878	MA1615.1	7.12	5.36e-13	2.56e-12	Not significant
GM12878	MA1616.1	1.09	0.137	0.148	Not significant
GM12878	MA1618.1	-6.2	2.78e-10	8.9e-10	Significant footprint
GM12878	MA1619.1	-1.48	0.0697	0.0787	Not significant
GM12878	MA1620.1	-1.13	0.13	0.141	Not significant
GM12878	MA1621.1	-1.18	0.119	0.131	Not significant
GM12878	MA1622.1	-9.24	1.22e-20	4.61e-19	Significant footprint
GM12878	MA1623.1	-5.4	3.35e-08	8.48e-08	Significant footprint
GM12878	MA1624.1	-5.22	8.87e-08	2.06e-07	Significant footprint
GM12878	MA1625.1	-5.51	1.78e-08	4.65e-08	Significant footprint
GM12878	MA1627.1	5.76	4.28e-09	1.22e-08	Not significant
GM12878	MA1628.1	5.9	1.77e-09	5.31e-09	Not significant
GM12878	MA1629.1	5.45	2.55e-08	6.51e-08	Not significant
GM12878	MA1630.1	5.61	1.03e-08	2.81e-08	Not significant
GM12878	MA1631.1	4.12	1.92e-05	3.24e-05	Not significant
GM12878	MA1632.1	-8.91	2.59e-19	4.3e-18	Significant footprint
GM12878	MA1633.1	-8.08	3.27e-16	2.51e-15	Significant footprint
GM12878	MA1634.1	-8.93	2.08e-19	3.61e-18	Significant footprint
GM12878	MA1635.1	-1.99	0.0235	0.0278	Not significant
GM12878	MA1636.1	-9.23	1.41e-20	5.01e-19	Significant footprint
GM12878	MA1637.1	7.24	2.18e-13	1.15e-12	Not significant
GM12878	MA1638.1	-5.79	3.55e-09	1.03e-08	Significant footprint
GM12878	MA1639.1	-7.54	2.28e-14	1.38e-13	Significant footprint
GM12878	MA1640.1	-6.54	3.16e-11	1.13e-10	Significant footprint
GM12878	MA1641.1	-1.5	0.0665	0.0752	Not significant
GM12878	MA1642.1	-3.98	3.46e-05	5.58e-05	Significant footprint
GM12878	MA1643.1	7	1.23e-12	5.48e-12	Not significant
GM12878	MA1644.1	-4.99	3.07e-07	6.59e-07	Significant footprint
GM12878	MA1645.1	-1.17	0.122	0.133	Not significant
GM12878	MA1646.1	2.47	0.00676	0.00843	Not significant
GM12878	MA1647.1	-3.79	7.49e-05	0.000114	Significant footprint
GM12878	MA1648.1	3.19	0.000713	0.000977	Not significant
GM12878	MA1649.1	0.37	0.355	0.363	Not significant
GM12878	MA1650.1	5.1	1.72e-07	3.83e-07	Not significant
GM12878	MA1651.1	-2.1	0.0181	0.0216	Not significant
GM12878	MA1652.1	-0.79	0.216	0.228	Not significant
GM12878	MA1653.1	6.98	1.48e-12	6.5e-12	Not significant
GM12878	MA1654.1	5.68	6.65e-09	1.84e-08	Not significant
GM12878	MA1655.1	3.27	0.000532	0.000736	Not significant
GM12878	MA1656.1	5.39	3.5e-08	8.81e-08	Not significant
GM12878	MA1657.1	-3.81	7.06e-05	0.000109	Significant footprint
GM12878	MA1683.1	-3.84	6.19e-05	9.67e-05	Significant footprint
A549	MA0002.2	2.61	0.00456	0.00554	Not significant
A549	MA0003.4	7.22	2.56e-13	9.79e-13	Not significant
A549	MA0004.1	-9.01	9.95e-20	2.56e-18	Significant footprint
A549	MA0006.1	-2.54	0.00556	0.00668	Significant footprint
A549	MA0007.3	3.79	7.41e-05	0.000107	Not significant
A549	MA0009.2	-7.72	5.85e-15	2.91e-14	Significant footprint
A549	MA0014.3	1.93	0.0271	0.0304	Not significant
A549	MA0017.2	-6.3	1.47e-10	3.58e-10	Significant footprint
A549	MA0018.4	-9.19	2.01e-20	9.81e-19	Significant footprint
A549	MA0019.1	-6.86	3.52e-12	1.1e-11	Significant footprint
A549	MA0024.3	0.4	0.344	0.352	Not significant
A549	MA0025.2	-8.75	1.09e-18	1.48e-17	Significant footprint
A549	MA0027.2	-6.72	8.85e-12	2.51e-11	Significant footprint
A549	MA0028.2	-2.09	0.0185	0.0211	Not significant
A549	MA0029.1	-1.53	0.0625	0.0676	Not significant
A549	MA0030.1	-3.27	0.000546	0.000727	Significant footprint
A549	MA0031.1	-3.37	0.000374	0.000509	Significant footprint
A549	MA0032.2	-2.67	0.00383	0.00469	Significant footprint
A549	MA0033.2	-3.37	0.000369	0.000506	Significant footprint
A549	MA0035.4	-6.45	5.43e-11	1.42e-10	Significant footprint
A549	MA0036.3	-1.23	0.109	0.116	Not significant
A549	MA0037.3	-0.6	0.274	0.284	Not significant
A549	MA0038.2	-7.01	1.22e-12	4.19e-12	Significant footprint
A549	MA0039.4	5.45	2.55e-08	4.99e-08	Not significant
A549	MA0040.1	-3.6	0.00016	0.000227	Significant footprint
A549	MA0041.1	-4.18	1.46e-05	2.21e-05	Significant footprint
A549	MA0042.2	-3.39	0.000349	0.00048	Significant footprint
A549	MA0043.3	-8.86	3.94e-19	6.54e-18	Significant footprint
A549	MA0046.2	-8.24	8.61e-17	6.3e-16	Significant footprint
A549	MA0047.3	-3.07	0.00108	0.0014	Significant footprint
A549	MA0048.2	-2.24	0.0124	0.0144	Not significant
A549	MA0050.2	-7.37	8.42e-14	3.53e-13	Significant footprint
A549	MA0051.1	-6.87	3.22e-12	1.02e-11	Significant footprint
A549	MA0052.4	-5.44	2.64e-08	5.14e-08	Significant footprint
A549	MA0056.2	3.01	0.00131	0.00167	Not significant
A549	MA0057.1	1.71	0.0441	0.0487	Not significant
A549	MA0058.3	-8.59	4.41e-18	4.64e-17	Significant footprint
A549	MA0059.1	-6.87	3.19e-12	1.02e-11	Significant footprint
A549	MA0060.3	-4.8	8.03e-07	1.36e-06	Significant footprint
A549	MA0062.3	-1.97	0.0242	0.0274	Not significant
A549	MA0063.2	-5.7	6e-09	1.24e-08	Significant footprint
A549	MA0065.2	5.38	3.8e-08	7.19e-08	Not significant
A549	MA0066.1	3.34	0.00042	0.000568	Not significant
A549	MA0067.1	-8.17	1.54e-16	1.03e-15	Significant footprint
A549	MA0068.2	-6.4	7.79e-11	1.98e-10	Significant footprint
A549	MA0069.1	-6.68	1.21e-11	3.4e-11	Significant footprint
A549	MA0070.1	-7.96	8.93e-16	5.25e-15	Significant footprint
A549	MA0071.1	-6.56	2.76e-11	7.38e-11	Significant footprint
A549	MA0072.1	-4.71	1.27e-06	2.11e-06	Significant footprint
A549	MA0073.1	5.09	1.75e-07	3.13e-07	Not significant
A549	MA0074.1	-3.37	0.000372	0.000508	Significant footprint
A549	MA0075.3	-6.6	2.11e-11	5.71e-11	Significant footprint
A549	MA0076.2	-1.12	0.131	0.137	Not significant
A549	MA0077.1	-2.75	0.00302	0.00372	Significant footprint
A549	MA0078.1	-4.48	3.67e-06	5.9e-06	Significant footprint
A549	MA0079.4	2.53	0.00563	0.00675	Not significant
A549	MA0080.5	-2.43	0.00745	0.00882	Significant footprint
A549	MA0081.2	-2.64	0.00414	0.00505	Significant footprint
A549	MA0083.3	-0.45	0.326	0.334	Not significant
A549	MA0084.1	-4.13	1.79e-05	2.7e-05	Significant footprint
A549	MA0087.1	-6.33	1.19e-10	2.95e-10	Significant footprint
A549	MA0088.2	-2.51	0.00596	0.00711	Significant footprint
A549	MA0089.2	-8.65	2.67e-18	2.97e-17	Significant footprint
A549	MA0090.3	-6.47	4.83e-11	1.27e-10	Significant footprint
A549	MA0091.1	-6.61	1.95e-11	5.33e-11	Significant footprint
A549	MA0092.1	-3.15	0.000808	0.00106	Significant footprint
A549	MA0093.3	-8.93	2.19e-19	4.09e-18	Significant footprint
A549	MA0095.2	-5.05	2.23e-07	3.93e-07	Significant footprint
A549	MA0098.3	-2.82	0.00241	0.00303	Significant footprint
A549	MA0099.3	-8.63	3.08e-18	3.33e-17	Significant footprint
A549	MA0100.3	-6.1	5.23e-10	1.21e-09	Significant footprint
A549	MA0101.1	-2.25	0.0123	0.0143	Not significant
A549	MA0102.4	-8.92	2.43e-19	4.42e-18	Significant footprint
A549	MA0103.3	-3.32	0.000444	0.000597	Significant footprint
A549	MA0104.4	-2.7	0.00348	0.00427	Significant footprint
A549	MA0105.4	5.01	2.66e-07	4.65e-07	Not significant
A549	MA0106.3	1.79	0.037	0.0411	Not significant
A549	MA0107.1	-2.81	0.00244	0.00305	Significant footprint
A549	MA0108.2	-5.02	2.63e-07	4.63e-07	Significant footprint
A549	MA0109.1	1.51	0.0655	0.0706	Not significant
A549	MA0111.1	1.6	0.0547	0.0597	Not significant
A549	MA0112.3	0.22	0.414	0.419	Not significant
A549	MA0113.3	-0.23	0.411	0.416	Not significant
A549	MA0114.4	-1.94	0.0259	0.0291	Not significant
A549	MA0115.1	-5.94	1.45e-09	3.12e-09	Significant footprint
A549	MA0116.1	3.84	6.22e-05	9.04e-05	Not significant
A549	MA0117.2	-8.14	1.9e-16	1.27e-15	Significant footprint
A549	MA0119.1	-6.02	8.75e-10	1.94e-09	Significant footprint
A549	MA0122.3	-5.64	8.62e-09	1.76e-08	Significant footprint
A549	MA0124.2	-4.23	1.16e-05	1.78e-05	Significant footprint
A549	MA0125.1	-7.08	7.25e-13	2.58e-12	Significant footprint
A549	MA0130.1	1.4	0.081	0.0867	Not significant
A549	MA0131.2	5.56	1.34e-08	2.68e-08	Not significant
A549	MA0132.2	-6.66	1.36e-11	3.81e-11	Significant footprint
A549	MA0135.1	-5.92	1.66e-09	3.56e-09	Significant footprint
A549	MA0136.2	-3.1	0.000983	0.00129	Significant footprint
A549	MA0137.3	-6.86	3.56e-12	1.11e-11	Significant footprint
A549	MA0138.2	4.91	4.65e-07	8.03e-07	Not significant
A549	MA0139.1	-4.31	8.13e-06	1.26e-05	Significant footprint
A549	MA0140.2	-3.43	0.000307	0.000426	Significant footprint
A549	MA0141.3	-6.36	1.03e-10	2.57e-10	Significant footprint
A549	MA0142.1	-7.37	8.57e-14	3.57e-13	Significant footprint
A549	MA0143.4	-4.15	1.67e-05	2.52e-05	Significant footprint
A549	MA0144.2	-7.28	1.67e-13	6.68e-13	Significant footprint
A549	MA0145.3	-5.18	1.08e-07	1.98e-07	Significant footprint
A549	MA0146.2	7.67	8.35e-15	4.12e-14	Not significant
A549	MA0147.3	-3.94	4.06e-05	5.95e-05	Significant footprint
A549	MA0148.4	-3.05	0.00116	0.0015	Significant footprint
A549	MA0149.1	4.08	2.24e-05	3.34e-05	Not significant
A549	MA0150.2	-8.54	6.6e-18	6.48e-17	Significant footprint
A549	MA0151.1	-7.83	2.45e-15	1.31e-14	Significant footprint
A549	MA0152.1	-8.35	3.52e-17	2.85e-16	Significant footprint
A549	MA0153.2	-8.11	2.58e-16	1.69e-15	Significant footprint
A549	MA0154.4	6.43	6.34e-11	1.64e-10	Not significant
A549	MA0155.1	4.55	2.71e-06	4.4e-06	Not significant
A549	MA0156.2	-2.75	0.00298	0.00368	Significant footprint
A549	MA0157.2	-3.35	0.000405	0.000551	Significant footprint
A549	MA0158.2	-7.75	4.7e-15	2.44e-14	Significant footprint
A549	MA0159.1	2.58	0.0049	0.00593	Not significant
A549	MA0160.1	-6.07	6.47e-10	1.46e-09	Significant footprint
A549	MA0161.2	-1.25	0.105	0.111	Not significant
A549	MA0162.4	5.92	1.61e-09	3.46e-09	Not significant
A549	MA0163.1	6.25	2.11e-10	5.08e-10	Not significant
A549	MA0164.1	-5.58	1.2e-08	2.42e-08	Significant footprint
A549	MA0258.2	5.2	9.75e-08	1.79e-07	Not significant
A549	MA0259.1	-3.02	0.00127	0.00164	Significant footprint
A549	MA0442.2	-1.46	0.072	0.0771	Not significant
A549	MA0461.2	-6.15	3.9e-10	9.08e-10	Significant footprint
A549	MA0462.2	-8.65	2.53e-18	2.9e-17	Significant footprint
A549	MA0463.2	-4.9	4.7e-07	8.1e-07	Significant footprint
A549	MA0464.2	-8.24	8.33e-17	6.22e-16	Significant footprint
A549	MA0465.2	-7.15	4.28e-13	1.58e-12	Significant footprint
A549	MA0466.2	-9.18	2.1e-20	9.81e-19	Significant footprint
A549	MA0467.1	-2.54	0.00551	0.00663	Significant footprint
A549	MA0468.1	-8.44	1.58e-17	1.32e-16	Significant footprint
A549	MA0469.3	-5.02	2.65e-07	4.65e-07	Significant footprint
A549	MA0470.2	-2.4	0.00809	0.00955	Significant footprint
A549	MA0471.2	5.87	2.13e-09	4.52e-09	Not significant
A549	MA0472.2	3.27	0.000538	0.000718	Not significant
A549	MA0473.3	-1.9	0.0284	0.0318	Not significant
A549	MA0474.2	-2.97	0.00149	0.00189	Significant footprint
A549	MA0475.2	-2.71	0.00334	0.00411	Significant footprint
A549	MA0476.1	-8.65	2.64e-18	2.97e-17	Significant footprint
A549	MA0477.2	-8.63	3.07e-18	3.33e-17	Significant footprint
A549	MA0478.1	-8.49	9.97e-18	9.15e-17	Significant footprint
A549	MA0479.1	-5.44	2.72e-08	5.27e-08	Significant footprint
A549	MA0480.1	-4.16	1.6e-05	2.43e-05	Significant footprint
A549	MA0481.3	-3.42	0.000308	0.000427	Significant footprint
A549	MA0482.2	0.15	0.442	0.445	Not significant
A549	MA0483.1	-7.12	5.43e-13	1.95e-12	Significant footprint
A549	MA0484.2	-1.05	0.146	0.153	Not significant
A549	MA0485.2	-7.75	4.63e-15	2.41e-14	Significant footprint
A549	MA0486.2	-8.24	8.5e-17	6.28e-16	Significant footprint
A549	MA0488.1	-9.15	2.94e-20	1.1e-18	Significant footprint
A549	MA0489.1	-8.71	1.51e-18	1.84e-17	Significant footprint
A549	MA0490.2	-8.93	2.17e-19	4.09e-18	Significant footprint
A549	MA0491.2	-8.96	1.57e-19	3.25e-18	Significant footprint
A549	MA0492.1	-8.9	2.88e-19	4.99e-18	Significant footprint
A549	MA0493.1	1.04	0.15	0.156	Not significant
A549	MA0494.1	-2.21	0.0135	0.0156	Not significant
A549	MA0495.3	-8.46	1.28e-17	1.11e-16	Significant footprint
A549	MA0496.3	-7.8	3.06e-15	1.63e-14	Significant footprint
A549	MA0497.1	-5.11	1.59e-07	2.86e-07	Significant footprint
A549	MA0498.2	-4.38	5.81e-06	9.19e-06	Significant footprint
A549	MA0499.2	0.06	0.477	0.477	Not significant
A549	MA0500.2	-3.03	0.00121	0.00155	Significant footprint
A549	MA0501.1	-8.97	1.44e-19	3.18e-18	Significant footprint
A549	MA0502.2	-1.21	0.113	0.119	Not significant
A549	MA0503.1	1.68	0.0466	0.0513	Not significant
A549	MA0504.1	4.38	5.98e-06	9.41e-06	Not significant
A549	MA0505.1	2.82	0.00243	0.00305	Not significant
A549	MA0506.1	5.6	1.04e-08	2.11e-08	Not significant
A549	MA0507.1	-7.75	4.75e-15	2.44e-14	Significant footprint
A549	MA0508.3	-3.57	0.000178	0.000251	Significant footprint
A549	MA0509.2	-1.74	0.0405	0.0448	Not significant
A549	MA0510.2	-4.26	1.04e-05	1.59e-05	Significant footprint
A549	MA0511.2	-2.53	0.00576	0.0069	Significant footprint
A549	MA0512.2	-5.18	1.1e-07	2e-07	Significant footprint
A549	MA0513.1	0.53	0.299	0.309	Not significant
A549	MA0514.1	-1.54	0.0615	0.0666	Not significant
A549	MA0515.1	-2.27	0.0115	0.0135	Not significant
A549	MA0516.2	3.06	0.00109	0.00142	Not significant
A549	MA0517.1	-7.27	1.84e-13	7.25e-13	Significant footprint
A549	MA0518.1	-7.15	4.34e-13	1.59e-12	Significant footprint
A549	MA0519.1	-6.08	5.9e-10	1.35e-09	Significant footprint
A549	MA0520.1	-7.94	9.73e-16	5.67e-15	Significant footprint
A549	MA0521.1	-4.52	3.02e-06	4.88e-06	Significant footprint
A549	MA0522.3	1.63	0.0513	0.0562	Not significant
A549	MA0523.1	-5.38	3.74e-08	7.1e-08	Significant footprint
A549	MA0524.2	7.37	8.39e-14	3.53e-13	Not significant
A549	MA0525.2	-6.77	6.38e-12	1.9e-11	Significant footprint
A549	MA0526.3	-8.58	4.78e-18	4.88e-17	Significant footprint
A549	MA0527.1	3.29	0.000501	0.00067	Not significant
A549	MA0528.2	6.01	9.41e-10	2.08e-09	Not significant
A549	MA0591.1	-7.96	8.81e-16	5.21e-15	Significant footprint
A549	MA0592.3	-3.35	0.00041	0.000556	Significant footprint
A549	MA0593.1	-2.81	0.00246	0.00307	Significant footprint
A549	MA0594.2	-6.21	2.66e-10	6.35e-10	Significant footprint
A549	MA0595.1	-6.84	3.86e-12	1.19e-11	Significant footprint
A549	MA0596.1	-4.02	2.96e-05	4.37e-05	Significant footprint
A549	MA0597.1	4.74	1.09e-06	1.83e-06	Not significant
A549	MA0598.3	-3.81	7.06e-05	0.000102	Significant footprint
A549	MA0599.1	3.09	0.00102	0.00132	Not significant
A549	MA0600.2	-4.77	9.07e-07	1.53e-06	Significant footprint
A549	MA0601.1	-6.65	1.45e-11	4.01e-11	Significant footprint
A549	MA0602.1	-6.08	6e-10	1.37e-09	Significant footprint
A549	MA0603.1	-8.47	1.2e-17	1.05e-16	Significant footprint
A549	MA0604.1	-9.14	3.21e-20	1.14e-18	Significant footprint
A549	MA0605.2	-9.33	5.05e-21	7.54e-19	Significant footprint
A549	MA0606.1	-8.49	1.05e-17	9.46e-17	Significant footprint
A549	MA0607.1	-4.98	3.12e-07	5.42e-07	Significant footprint
A549	MA0608.1	-8.29	5.47e-17	4.25e-16	Significant footprint
A549	MA0609.2	-8.72	1.36e-18	1.72e-17	Significant footprint
A549	MA0610.1	-2.4	0.00816	0.00961	Significant footprint
A549	MA0611.1	-7	1.32e-12	4.47e-12	Significant footprint
A549	MA0612.2	-6.61	1.97e-11	5.36e-11	Significant footprint
A549	MA0613.1	-2.8	0.00255	0.00317	Significant footprint
A549	MA0614.1	-1.55	0.0601	0.0653	Not significant
A549	MA0615.1	-1.24	0.108	0.115	Not significant
A549	MA0616.2	-2.46	0.00689	0.0082	Significant footprint
A549	MA0618.1	-5.54	1.54e-08	3.08e-08	Significant footprint
A549	MA0619.1	-7.88	1.58e-15	8.7e-15	Significant footprint
A549	MA0620.3	-9.13	3.51e-20	1.14e-18	Significant footprint
A549	MA0621.1	-7.34	1.04e-13	4.23e-13	Significant footprint
A549	MA0622.1	-8.89	3.05e-19	5.16e-18	Significant footprint
A549	MA0623.2	-3.33	0.000437	0.000589	Significant footprint
A549	MA0624.1	-7.35	1.01e-13	4.15e-13	Significant footprint
A549	MA0625.1	-8.34	3.72e-17	2.99e-16	Significant footprint
A549	MA0626.1	-8.31	4.82e-17	3.79e-16	Significant footprint
A549	MA0627.2	-8.22	9.85e-17	6.87e-16	Significant footprint
A549	MA0628.1	-6.77	6.62e-12	1.95e-11	Significant footprint
A549	MA0629.1	-4.44	4.42e-06	7.04e-06	Significant footprint
A549	MA0630.1	-5.82	3.01e-09	6.35e-09	Significant footprint
A549	MA0631.1	-3.4	0.000335	0.000463	Significant footprint
A549	MA0632.2	0.45	0.326	0.334	Not significant
A549	MA0633.1	-4.67	1.53e-06	2.53e-06	Significant footprint
A549	MA0634.1	-6.37	9.6e-11	2.42e-10	Significant footprint
A549	MA0635.1	-5.54	1.55e-08	3.09e-08	Significant footprint
A549	MA0636.1	-8.75	1.08e-18	1.48e-17	Significant footprint
A549	MA0637.1	3.04	0.0012	0.00155	Not significant
A549	MA0638.1	-8	6.21e-16	3.83e-15	Significant footprint
A549	MA0639.1	-8.99	1.25e-19	3.01e-18	Significant footprint
A549	MA0640.2	-2.27	0.0117	0.0137	Not significant
A549	MA0641.1	-2.63	0.00426	0.00519	Significant footprint
A549	MA0642.1	-4.68	1.47e-06	2.43e-06	Significant footprint
A549	MA0643.1	-4.57	2.43e-06	3.97e-06	Significant footprint
A549	MA0644.1	-6.37	9.66e-11	2.43e-10	Significant footprint
A549	MA0645.1	-3.24	0.000599	0.000792	Significant footprint
A549	MA0646.1	3.57	0.00018	0.000254	Not significant
A549	MA0647.1	-4.22	1.22e-05	1.87e-05	Significant footprint
A549	MA0648.1	-5.09	1.81e-07	3.21e-07	Significant footprint
A549	MA0649.1	-5.08	1.94e-07	3.43e-07	Significant footprint
A549	MA0650.2	-5.51	1.82e-08	3.59e-08	Significant footprint
A549	MA0651.1	-7.12	5.36e-13	1.94e-12	Significant footprint
A549	MA0652.1	-7.61	1.4e-14	6.65e-14	Significant footprint
A549	MA0653.1	-6.85	3.61e-12	1.12e-11	Significant footprint
A549	MA0654.1	-5.21	9.33e-08	1.72e-07	Significant footprint
A549	MA0655.1	-8.78	8.2e-19	1.2e-17	Significant footprint
A549	MA0656.1	-9.3	7.15e-21	7.68e-19	Significant footprint
A549	MA0657.1	-3.75	8.99e-05	0.000129	Significant footprint
A549	MA0658.1	-6.87	3.19e-12	1.02e-11	Significant footprint
A549	MA0659.2	-8.29	5.87e-17	4.47e-16	Significant footprint
A549	MA0660.1	-6.6	2.1e-11	5.7e-11	Significant footprint
A549	MA0661.1	-7.89	1.53e-15	8.54e-15	Significant footprint
A549	MA0662.1	-6.04	7.75e-10	1.73e-09	Significant footprint
A549	MA0663.1	-9.35	4.47e-21	7.54e-19	Significant footprint
A549	MA0664.1	-8.45	1.41e-17	1.2e-16	Significant footprint
A549	MA0665.1	-7.64	1.05e-14	5.04e-14	Significant footprint
A549	MA0666.1	-6.4	7.83e-11	1.99e-10	Significant footprint
A549	MA0667.1	-6.44	6.09e-11	1.58e-10	Significant footprint
A549	MA0668.1	-6.18	3.17e-10	7.5e-10	Significant footprint
A549	MA0669.1	-7.12	5.45e-13	1.95e-12	Significant footprint
A549	MA0670.1	-7.98	7.18e-16	4.35e-15	Significant footprint
A549	MA0671.1	-4.09	2.16e-05	3.23e-05	Significant footprint
A549	MA0672.1	-4.32	7.74e-06	1.21e-05	Significant footprint
A549	MA0673.1	-2.67	0.00377	0.00462	Significant footprint
A549	MA0674.1	-6.66	1.39e-11	3.86e-11	Significant footprint
A549	MA0675.1	-5.79	3.52e-09	7.42e-09	Significant footprint
A549	MA0676.1	-7.14	4.59e-13	1.68e-12	Significant footprint
A549	MA0677.1	-3.01	0.00131	0.00167	Significant footprint
A549	MA0678.1	-2.06	0.0197	0.0224	Not significant
A549	MA0679.2	-7.48	3.65e-14	1.61e-13	Significant footprint
A549	MA0680.1	-5.56	1.32e-08	2.64e-08	Significant footprint
A549	MA0681.2	-5.68	6.92e-09	1.43e-08	Significant footprint
A549	MA0682.2	-4.32	7.76e-06	1.21e-05	Significant footprint
A549	MA0683.1	-8.24	8.76e-17	6.34e-16	Significant footprint
A549	MA0684.2	-5.66	7.49e-09	1.54e-08	Significant footprint
A549	MA0685.1	2.79	0.00265	0.0033	Not significant
A549	MA0686.1	-1.48	0.0699	0.0753	Not significant
A549	MA0687.1	-2.66	0.0039	0.00477	Significant footprint
A549	MA0688.1	-6.86	3.48e-12	1.1e-11	Significant footprint
A549	MA0689.1	-3.62	0.000148	0.000211	Significant footprint
A549	MA0690.1	-6.91	2.36e-12	7.66e-12	Significant footprint
A549	MA0691.1	-5.29	6.27e-08	1.18e-07	Significant footprint
A549	MA0692.1	-9.13	3.46e-20	1.14e-18	Significant footprint
A549	MA0693.2	-6.83	4.29e-12	1.31e-11	Significant footprint
A549	MA0694.1	2.08	0.0189	0.0215	Not significant
A549	MA0695.1	2.9	0.00185	0.00233	Not significant
A549	MA0696.1	5.23	8.45e-08	1.56e-07	Not significant
A549	MA0697.1	5.18	1.09e-07	1.99e-07	Not significant
A549	MA0698.1	-4.89	5.07e-07	8.67e-07	Significant footprint
A549	MA0699.1	-6.26	1.89e-10	4.58e-10	Significant footprint
A549	MA0700.2	-5.74	4.67e-09	9.7e-09	Significant footprint
A549	MA0701.2	-5.89	1.92e-09	4.09e-09	Significant footprint
A549	MA0702.2	-5.32	5.09e-08	9.59e-08	Significant footprint
A549	MA0703.2	-5.1	1.69e-07	3.02e-07	Significant footprint
A549	MA0704.1	-6.45	5.71e-11	1.49e-10	Significant footprint
A549	MA0705.1	-5.47	2.23e-08	4.37e-08	Significant footprint
A549	MA0706.1	-8.21	1.13e-16	7.83e-16	Significant footprint
A549	MA0707.1	-7.07	7.87e-13	2.76e-12	Significant footprint
A549	MA0708.1	-6.36	9.96e-11	2.49e-10	Significant footprint
A549	MA0709.1	-6.33	1.22e-10	3.01e-10	Significant footprint
A549	MA0710.1	-6.08	6.13e-10	1.39e-09	Significant footprint
A549	MA0711.1	-5.26	7.38e-08	1.37e-07	Significant footprint
A549	MA0712.2	-4.47	3.88e-06	6.23e-06	Significant footprint
A549	MA0713.1	-6.41	7.51e-11	1.92e-10	Significant footprint
A549	MA0714.1	-2.34	0.00972	0.0114	Not significant
A549	MA0715.1	-6.37	9.48e-11	2.4e-10	Significant footprint
A549	MA0716.1	-5.42	2.91e-08	5.63e-08	Significant footprint
A549	MA0717.1	-5.96	1.29e-09	2.79e-09	Significant footprint
A549	MA0718.1	-6.52	3.57e-11	9.44e-11	Significant footprint
A549	MA0719.1	-0.18	0.429	0.433	Not significant
A549	MA0720.1	-6	1.01e-09	2.21e-09	Significant footprint
A549	MA0721.1	-6.07	6.23e-10	1.41e-09	Significant footprint
A549	MA0722.1	-8.06	3.9e-16	2.44e-15	Significant footprint
A549	MA0723.1	-7.77	3.99e-15	2.1e-14	Significant footprint
A549	MA0724.1	-6.36	9.93e-11	2.49e-10	Significant footprint
A549	MA0725.1	-6.99	1.34e-12	4.52e-12	Significant footprint
A549	MA0726.1	-6.87	3.22e-12	1.02e-11	Significant footprint
A549	MA0727.1	-0.17	0.434	0.437	Not significant
A549	MA0728.1	-5.21	9.42e-08	1.74e-07	Significant footprint
A549	MA0729.1	-5.11	1.62e-07	2.91e-07	Significant footprint
A549	MA0730.1	1.63	0.0513	0.0562	Not significant
A549	MA0731.1	-7.87	1.77e-15	9.68e-15	Significant footprint
A549	MA0732.1	4.9	4.85e-07	8.34e-07	Not significant
A549	MA0733.1	4.89	4.95e-07	8.48e-07	Not significant
A549	MA0734.2	6.53	3.32e-11	8.8e-11	Not significant
A549	MA0735.1	3.85	5.89e-05	8.59e-05	Not significant
A549	MA0736.1	5.96	1.26e-09	2.74e-09	Not significant
A549	MA0737.1	4.33	7.36e-06	1.15e-05	Not significant
A549	MA0738.1	3.83	6.43e-05	9.33e-05	Not significant
A549	MA0739.1	-2.93	0.00169	0.00215	Significant footprint
A549	MA0740.1	1.37	0.0847	0.0906	Not significant
A549	MA0741.1	3.14	0.000839	0.0011	Not significant
A549	MA0742.1	1.47	0.0707	0.0759	Not significant
A549	MA0743.2	-7.2	2.91e-13	1.11e-12	Significant footprint
A549	MA0744.2	-6.43	6.43e-11	1.65e-10	Significant footprint
A549	MA0745.2	-1.9	0.0288	0.0322	Not significant
A549	MA0746.2	3.3	0.000491	0.000659	Not significant
A549	MA0747.1	2.21	0.0135	0.0156	Not significant
A549	MA0748.2	3.27	0.000546	0.000727	Not significant
A549	MA0749.1	-6.79	5.67e-12	1.71e-11	Significant footprint
A549	MA0750.2	4.08	2.29e-05	3.41e-05	Not significant
A549	MA0751.1	6.2	2.82e-10	6.69e-10	Not significant
A549	MA0752.1	-1.83	0.0337	0.0374	Not significant
A549	MA0753.2	4.29	8.79e-06	1.35e-05	Not significant
A549	MA0754.1	-7.74	5.16e-15	2.6e-14	Significant footprint
A549	MA0755.1	-6.88	2.92e-12	9.38e-12	Significant footprint
A549	MA0756.1	-7.09	6.79e-13	2.42e-12	Significant footprint
A549	MA0757.1	-6.14	4.09e-10	9.5e-10	Significant footprint
A549	MA0758.1	-6.42	6.76e-11	1.73e-10	Significant footprint
A549	MA0759.1	-2.19	0.0141	0.0163	Not significant
A549	MA0760.1	-3.2	0.00068	0.000898	Significant footprint
A549	MA0761.2	-2.17	0.0151	0.0173	Not significant
A549	MA0762.1	-4.12	1.91e-05	2.87e-05	Significant footprint
A549	MA0763.1	-2.76	0.00293	0.00363	Significant footprint
A549	MA0764.2	-0.83	0.204	0.213	Not significant
A549	MA0765.2	-0.57	0.285	0.295	Not significant
A549	MA0766.2	-3.17	0.000757	0.000998	Significant footprint
A549	MA0767.1	3.38	0.000358	0.000491	Not significant
A549	MA0768.1	-6.59	2.16e-11	5.83e-11	Significant footprint
A549	MA0769.2	-6.25	2.03e-10	4.89e-10	Significant footprint
A549	MA0770.1	-8.11	2.62e-16	1.7e-15	Significant footprint
A549	MA0771.1	-8.32	4.5e-17	3.57e-16	Significant footprint
A549	MA0772.1	-7.74	4.84e-15	2.47e-14	Significant footprint
A549	MA0773.1	-6.24	2.12e-10	5.08e-10	Significant footprint
A549	MA0774.1	-4.63	1.85e-06	3.04e-06	Significant footprint
A549	MA0775.1	-5.4	3.25e-08	6.24e-08	Significant footprint
A549	MA0776.1	-5.52	1.68e-08	3.33e-08	Significant footprint
A549	MA0777.1	-5.19	1.04e-07	1.9e-07	Significant footprint
A549	MA0778.1	5.59	1.13e-08	2.28e-08	Not significant
A549	MA0779.1	0.36	0.359	0.366	Not significant
A549	MA0780.1	-5.76	4.22e-09	8.83e-09	Significant footprint
A549	MA0781.1	-2.27	0.0116	0.0135	Not significant
A549	MA0782.2	-5.78	3.82e-09	8.01e-09	Significant footprint
A549	MA0783.1	-7.67	8.52e-15	4.13e-14	Significant footprint
A549	MA0784.1	-8.2	1.18e-16	8.09e-16	Significant footprint
A549	MA0785.1	-8.62	3.46e-18	3.68e-17	Significant footprint
A549	MA0786.1	-8.46	1.37e-17	1.17e-16	Significant footprint
A549	MA0787.1	-8.48	1.14e-17	1.01e-16	Significant footprint
A549	MA0788.1	-7.99	6.96e-16	4.26e-15	Significant footprint
A549	MA0789.1	-7.58	1.69e-14	7.86e-14	Significant footprint
A549	MA0790.1	-8.06	3.81e-16	2.41e-15	Significant footprint
A549	MA0791.1	-8.55	6.2e-18	6.17e-17	Significant footprint
A549	MA0792.1	-7.93	1.06e-15	6.14e-15	Significant footprint
A549	MA0793.1	-7.98	7.45e-16	4.47e-15	Significant footprint
A549	MA0794.1	-0.43	0.335	0.343	Not significant
A549	MA0795.1	-0.01	0.496	0.496	Not significant
A549	MA0796.1	-7.93	1.07e-15	6.14e-15	Significant footprint
A549	MA0797.1	-7.54	2.38e-14	1.1e-13	Significant footprint
A549	MA0798.2	-0.09	0.465	0.466	Not significant
A549	MA0799.1	-3.3	0.000482	0.000647	Significant footprint
A549	MA0800.1	-7	1.26e-12	4.28e-12	Significant footprint
A549	MA0801.1	-5.16	1.26e-07	2.28e-07	Significant footprint
A549	MA0802.1	-7.17	3.77e-13	1.4e-12	Significant footprint
A549	MA0803.1	-4.16	1.61e-05	2.43e-05	Significant footprint
A549	MA0804.1	-8.51	8.89e-18	8.29e-17	Significant footprint
A549	MA0805.1	-7.86	1.86e-15	1.01e-14	Significant footprint
A549	MA0806.1	-5.84	2.62e-09	5.56e-09	Significant footprint
A549	MA0807.1	-4.72	1.16e-06	1.93e-06	Significant footprint
A549	MA0808.1	-7	1.26e-12	4.28e-12	Significant footprint
A549	MA0809.2	-6.85	3.74e-12	1.16e-11	Significant footprint
A549	MA0810.1	7.61	1.41e-14	6.65e-14	Not significant
A549	MA0811.1	7.32	1.21e-13	4.9e-13	Not significant
A549	MA0812.1	7.5	3.19e-14	1.43e-13	Not significant
A549	MA0813.1	8.53	7.5e-18	7.09e-17	Not significant
A549	MA0814.2	7.59	1.6e-14	7.53e-14	Not significant
A549	MA0815.1	8.19	1.33e-16	9.01e-16	Not significant
A549	MA0816.1	-5.96	1.25e-09	2.72e-09	Significant footprint
A549	MA0817.1	-1.95	0.0254	0.0286	Not significant
A549	MA0818.1	-1.64	0.0507	0.0558	Not significant
A549	MA0819.1	-7.52	2.76e-14	1.26e-13	Significant footprint
A549	MA0820.1	-6.11	4.85e-10	1.12e-09	Significant footprint
A549	MA0821.1	1.61	0.0542	0.0593	Not significant
A549	MA0822.1	2.75	0.00296	0.00366	Not significant
A549	MA0823.1	-5.29	5.98e-08	1.12e-07	Significant footprint
A549	MA0825.1	-8.58	4.6e-18	4.77e-17	Significant footprint
A549	MA0826.1	-2.92	0.00176	0.00222	Significant footprint
A549	MA0827.1	-4.27	9.7e-06	1.49e-05	Significant footprint
A549	MA0828.1	-9.99	8.05e-24	6e-21	Significant footprint
A549	MA0829.2	-9.24	1.28e-20	7.93e-19	Significant footprint
A549	MA0830.2	3.54	0.000196	0.000276	Not significant
A549	MA0831.2	-9.25	1.16e-20	7.93e-19	Significant footprint
A549	MA0832.1	-6.98	1.48e-12	4.92e-12	Significant footprint
A549	MA0833.2	-9.28	8.53e-21	7.93e-19	Significant footprint
A549	MA0834.1	-9.39	3.02e-21	7.5e-19	Significant footprint
A549	MA0835.2	-8.58	4.87e-18	4.91e-17	Significant footprint
A549	MA0836.2	-8.95	1.85e-19	3.73e-18	Significant footprint
A549	MA0837.1	-9.03	8.56e-20	2.37e-18	Significant footprint
A549	MA0838.1	-8.75	1.08e-18	1.48e-17	Significant footprint
A549	MA0839.1	-3.83	6.47e-05	9.37e-05	Significant footprint
A549	MA0840.1	-9.3	7.21e-21	7.68e-19	Significant footprint
A549	MA0841.1	-8.78	8.5e-19	1.22e-17	Significant footprint
A549	MA0842.2	-8.23	9.42e-17	6.69e-16	Significant footprint
A549	MA0843.1	-8.74	1.19e-18	1.53e-17	Significant footprint
A549	MA0844.1	-6.32	1.27e-10	3.12e-10	Significant footprint
A549	MA0845.1	-3.54	0.000202	0.000283	Significant footprint
A549	MA0846.1	-2.57	0.00508	0.00614	Significant footprint
A549	MA0847.2	-2.82	0.00239	0.003	Significant footprint
A549	MA0848.1	-3.43	0.000299	0.000416	Significant footprint
A549	MA0849.1	-3.39	0.000353	0.000485	Significant footprint
A549	MA0850.1	-3.35	0.00041	0.000556	Significant footprint
A549	MA0851.1	-2.6	0.00463	0.00562	Significant footprint
A549	MA0852.2	-2.65	0.00406	0.00495	Significant footprint
A549	MA0853.1	-6.75	7.6e-12	2.2e-11	Significant footprint
A549	MA0854.1	-7.18	3.51e-13	1.32e-12	Significant footprint
A549	MA0855.1	-5.35	4.39e-08	8.29e-08	Significant footprint
A549	MA0856.1	-5.97	1.21e-09	2.65e-09	Significant footprint
A549	MA0857.1	-4.45	4.35e-06	6.95e-06	Significant footprint
A549	MA0858.1	-3.85	6e-05	8.75e-05	Significant footprint
A549	MA0859.1	-5	2.84e-07	4.96e-07	Significant footprint
A549	MA0860.1	-4.89	5.13e-07	8.76e-07	Significant footprint
A549	MA0861.1	-1.97	0.0247	0.0279	Not significant
A549	MA0862.1	-8.79	7.27e-19	1.11e-17	Significant footprint
A549	MA0863.1	2.25	0.0122	0.0141	Not significant
A549	MA0864.2	-1.76	0.0393	0.0436	Not significant
A549	MA0865.1	-4.65	1.69e-06	2.8e-06	Significant footprint
A549	MA0866.1	-5.42	3.02e-08	5.83e-08	Significant footprint
A549	MA0867.2	-1.47	0.0702	0.0754	Not significant
A549	MA0868.2	-4.77	9.25e-07	1.55e-06	Significant footprint
A549	MA0869.1	-6.44	6.12e-11	1.58e-10	Significant footprint
A549	MA0870.1	-6.77	6.51e-12	1.93e-11	Significant footprint
A549	MA0871.2	-8.42	1.85e-17	1.53e-16	Significant footprint
A549	MA0872.1	8.1	2.75e-16	1.77e-15	Not significant
A549	MA0873.1	-7.28	1.71e-13	6.77e-13	Significant footprint
A549	MA0874.1	-4.95	3.76e-07	6.52e-07	Significant footprint
A549	MA0875.1	-5.96	1.29e-09	2.79e-09	Significant footprint
A549	MA0876.1	-3.66	0.000124	0.000177	Significant footprint
A549	MA0877.2	-4.78	8.67e-07	1.46e-06	Significant footprint
A549	MA0878.2	-6.16	3.62e-10	8.51e-10	Significant footprint
A549	MA0879.1	-6.32	1.29e-10	3.15e-10	Significant footprint
A549	MA0880.1	-6.75	7.36e-12	2.14e-11	Significant footprint
A549	MA0881.1	-7.01	1.19e-12	4.13e-12	Significant footprint
A549	MA0882.1	-6.8	5.07e-12	1.54e-11	Significant footprint
A549	MA0883.1	-4.07	2.31e-05	3.44e-05	Significant footprint
A549	MA0884.1	-8.02	5.33e-16	3.31e-15	Significant footprint
A549	MA0885.1	-7.67	8.52e-15	4.13e-14	Significant footprint
A549	MA0886.1	-6.21	2.58e-10	6.17e-10	Significant footprint
A549	MA0887.1	-6.83	4.17e-12	1.27e-11	Significant footprint
A549	MA0888.1	-6.93	2.13e-12	7e-12	Significant footprint
A549	MA0889.1	-6.69	1.12e-11	3.16e-11	Significant footprint
A549	MA0890.1	-6.79	5.5e-12	1.66e-11	Significant footprint
A549	MA0891.1	-3.98	3.43e-05	5.04e-05	Significant footprint
A549	MA0892.1	-4.74	1.08e-06	1.8e-06	Significant footprint
A549	MA0893.2	-7.38	8.18e-14	3.47e-13	Significant footprint
A549	MA0894.1	-6.64	1.52e-11	4.19e-11	Significant footprint
A549	MA0895.1	-3.25	0.000583	0.000772	Significant footprint
A549	MA0896.1	-7.54	2.26e-14	1.05e-13	Significant footprint
A549	MA0897.1	-6.58	2.28e-11	6.11e-11	Significant footprint
A549	MA0898.1	-7.38	8.12e-14	3.46e-13	Significant footprint
A549	MA0899.1	-6.96	1.71e-12	5.63e-12	Significant footprint
A549	MA0900.2	-7.83	2.41e-15	1.3e-14	Significant footprint
A549	MA0901.2	-5.71	5.49e-09	1.14e-08	Significant footprint
A549	MA0902.2	-7.16	4.13e-13	1.53e-12	Significant footprint
A549	MA0903.1	-6.06	6.83e-10	1.53e-09	Significant footprint
A549	MA0904.2	-7.25	2.11e-13	8.27e-13	Significant footprint
A549	MA0905.1	-7.22	2.55e-13	9.79e-13	Significant footprint
A549	MA0906.1	-7.25	2.16e-13	8.44e-13	Significant footprint
A549	MA0907.1	-6.76	6.74e-12	1.98e-11	Significant footprint
A549	MA0908.1	-7.07	7.78e-13	2.75e-12	Significant footprint
A549	MA0909.2	-2.97	0.00149	0.00189	Significant footprint
A549	MA0910.2	-6.2	2.86e-10	6.77e-10	Significant footprint
A549	MA0911.1	-7.78	3.6e-15	1.9e-14	Significant footprint
A549	MA0912.2	-8.22	9.81e-17	6.87e-16	Significant footprint
A549	MA0913.2	-6.71	9.63e-12	2.72e-11	Significant footprint
A549	MA0914.1	-5.05	2.2e-07	3.89e-07	Significant footprint
A549	MA1099.2	0.13	0.449	0.451	Not significant
A549	MA1100.2	-2.12	0.0172	0.0197	Not significant
A549	MA1101.2	-8.79	7.46e-19	1.11e-17	Significant footprint
A549	MA1102.2	4.63	1.87e-06	3.06e-06	Not significant
A549	MA1103.2	-3.3	0.000492	0.000659	Significant footprint
A549	MA1104.2	-1.91	0.028	0.0314	Not significant
A549	MA1105.2	-3.44	0.000293	0.000409	Significant footprint
A549	MA1106.1	-6.04	7.87e-10	1.75e-09	Significant footprint
A549	MA1107.2	5.27	6.72e-08	1.26e-07	Not significant
A549	MA1108.2	-5.97	1.15e-09	2.53e-09	Significant footprint
A549	MA1109.1	-4.83	6.89e-07	1.17e-06	Significant footprint
A549	MA1110.1	-4.41	5.07e-06	8.05e-06	Significant footprint
A549	MA1111.1	-6.99	1.36e-12	4.56e-12	Significant footprint
A549	MA1112.2	-5.11	1.59e-07	2.86e-07	Significant footprint
A549	MA1113.2	-7.45	4.57e-14	2e-13	Significant footprint
A549	MA1114.1	-2.3	0.0106	0.0124	Not significant
A549	MA1115.1	-7.92	1.18e-15	6.69e-15	Significant footprint
A549	MA1116.1	-5.18	1.13e-07	2.04e-07	Significant footprint
A549	MA1117.1	1.34	0.0909	0.097	Not significant
A549	MA1118.1	-7.42	5.85e-14	2.54e-13	Significant footprint
A549	MA1119.1	-7.32	1.23e-13	4.95e-13	Significant footprint
A549	MA1120.1	-4.46	4.09e-06	6.55e-06	Significant footprint
A549	MA1121.1	-5.51	1.84e-08	3.63e-08	Significant footprint
A549	MA1122.1	4.79	8.15e-07	1.38e-06	Not significant
A549	MA1123.2	-5.39	3.43e-08	6.54e-08	Significant footprint
A549	MA1124.1	-8.49	1.01e-17	9.15e-17	Significant footprint
A549	MA1125.1	-6.09	5.71e-10	1.31e-09	Significant footprint
A549	MA1126.1	-9.04	7.49e-20	2.23e-18	Significant footprint
A549	MA1127.1	-8.84	4.76e-19	7.72e-18	Significant footprint
A549	MA1128.1	-8.8	6.81e-19	1.08e-17	Significant footprint
A549	MA1129.1	-9.24	1.21e-20	7.93e-19	Significant footprint
A549	MA1130.1	-8.68	1.9e-18	2.29e-17	Significant footprint
A549	MA1131.1	-9.03	8.21e-20	2.36e-18	Significant footprint
A549	MA1132.1	-8.93	2.15e-19	4.09e-18	Significant footprint
A549	MA1133.1	-8.74	1.17e-18	1.53e-17	Significant footprint
A549	MA1134.1	-9.11	4.29e-20	1.33e-18	Significant footprint
A549	MA1135.1	-8.67	2.25e-18	2.62e-17	Significant footprint
A549	MA1136.1	-9.16	2.65e-20	1.1e-18	Significant footprint
A549	MA1137.1	-9.02	9.71e-20	2.56e-18	Significant footprint
A549	MA1138.1	-8.71	1.51e-18	1.84e-17	Significant footprint
A549	MA1139.1	-9	1.16e-19	2.88e-18	Significant footprint
A549	MA1140.2	-9.26	9.86e-21	7.93e-19	Significant footprint
A549	MA1141.1	-8.97	1.5e-19	3.2e-18	Significant footprint
A549	MA1142.1	-8.98	1.41e-19	3.18e-18	Significant footprint
A549	MA1143.1	-9.16	2.71e-20	1.1e-18	Significant footprint
A549	MA1144.1	-8.53	7.43e-18	7.09e-17	Significant footprint
A549	MA1145.1	-9.19	1.9e-20	9.81e-19	Significant footprint
A549	MA1146.1	0.64	0.263	0.273	Not significant
A549	MA1147.1	3.13	0.000859	0.00113	Not significant
A549	MA1148.1	0.59	0.279	0.289	Not significant
A549	MA1149.1	4.14	1.73e-05	2.6e-05	Not significant
A549	MA1150.1	-4.02	2.88e-05	4.26e-05	Significant footprint
A549	MA1151.1	-2.25	0.0123	0.0143	Not significant
A549	MA1152.1	-2.52	0.00579	0.00692	Significant footprint
A549	MA1153.1	1.88	0.0301	0.0336	Not significant
A549	MA1154.1	1.52	0.0647	0.0698	Not significant
A549	MA1155.1	-3.8	7.32e-05	0.000106	Significant footprint
A549	MA1418.1	-4.31	8.01e-06	1.24e-05	Significant footprint
A549	MA1419.1	-7.51	2.9e-14	1.32e-13	Significant footprint
A549	MA1420.1	-4.64	1.75e-06	2.89e-06	Significant footprint
A549	MA1421.1	-5.66	7.52e-09	1.54e-08	Significant footprint
A549	MA1463.1	-6.32	1.31e-10	3.19e-10	Significant footprint
A549	MA1464.1	-8.91	2.49e-19	4.42e-18	Significant footprint
A549	MA1466.1	-5.44	2.7e-08	5.25e-08	Significant footprint
A549	MA1467.1	-5.52	1.72e-08	3.41e-08	Significant footprint
A549	MA1468.1	-7.3	1.42e-13	5.69e-13	Significant footprint
A549	MA1470.1	-8.8	7.1e-19	1.1e-17	Significant footprint
A549	MA1471.1	-7.36	9.49e-14	3.91e-13	Significant footprint
A549	MA1472.1	-3.63	0.000142	0.000202	Significant footprint
A549	MA1473.1	-6.16	3.71e-10	8.71e-10	Significant footprint
A549	MA1474.1	-3.98	3.43e-05	5.04e-05	Significant footprint
A549	MA1475.1	-9.15	2.88e-20	1.1e-18	Significant footprint
A549	MA1476.1	-7.44	5.06e-14	2.21e-13	Significant footprint
A549	MA1478.1	-6.98	1.46e-12	4.88e-12	Significant footprint
A549	MA1479.1	-7.67	8.52e-15	4.13e-14	Significant footprint
A549	MA1480.1	-5.27	6.8e-08	1.27e-07	Significant footprint
A549	MA1481.1	-6.63	1.68e-11	4.62e-11	Significant footprint
A549	MA1483.1	-2.57	0.0051	0.00615	Significant footprint
A549	MA1484.1	-2.02	0.0215	0.0244	Not significant
A549	MA1485.1	-0.99	0.161	0.168	Not significant
A549	MA1487.1	-1.64	0.0501	0.0551	Not significant
A549	MA1489.1	-4.52	3.16e-06	5.09e-06	Significant footprint
A549	MA1491.1	6.79	5.75e-12	1.72e-11	Not significant
A549	MA1493.1	-3.86	5.77e-05	8.43e-05	Significant footprint
A549	MA1494.1	-2.81	0.00245	0.00306	Significant footprint
A549	MA1495.1	-7.13	4.97e-13	1.81e-12	Significant footprint
A549	MA1496.1	-7.38	7.9e-14	3.39e-13	Significant footprint
A549	MA1497.1	-6.15	3.78e-10	8.84e-10	Significant footprint
A549	MA1498.1	-6.73	8.49e-12	2.42e-11	Significant footprint
A549	MA1499.1	-8.29	5.79e-17	4.45e-16	Significant footprint
A549	MA1500.1	-6.08	6.01e-10	1.37e-09	Significant footprint
A549	MA1501.1	-7.02	1.11e-12	3.86e-12	Significant footprint
A549	MA1502.1	-5.76	4.27e-09	8.89e-09	Significant footprint
A549	MA1503.1	-7.49	3.57e-14	1.58e-13	Significant footprint
A549	MA1504.1	-7.63	1.17e-14	5.61e-14	Significant footprint
A549	MA1505.1	-7.23	2.45e-13	9.53e-13	Significant footprint
A549	MA1506.1	-6.84	3.97e-12	1.22e-11	Significant footprint
A549	MA1507.1	-7.93	1.1e-15	6.25e-15	Significant footprint
A549	MA1508.1	-2.46	0.00692	0.00822	Significant footprint
A549	MA1509.1	-4.38	6.02e-06	9.46e-06	Significant footprint
A549	MA1511.1	1.86	0.0314	0.035	Not significant
A549	MA1512.1	2.08	0.0187	0.0214	Not significant
A549	MA1513.1	5.64	8.41e-09	1.72e-08	Not significant
A549	MA1514.1	6.73	8.38e-12	2.4e-11	Not significant
A549	MA1515.1	3.76	8.58e-05	0.000123	Not significant
A549	MA1516.1	3.33	0.000435	0.000588	Not significant
A549	MA1517.1	3.42	0.000311	0.000431	Not significant
A549	MA1518.1	-7.36	9.33e-14	3.87e-13	Significant footprint
A549	MA1519.1	-6.55	2.85e-11	7.61e-11	Significant footprint
A549	MA1520.1	-7.04	9.35e-13	3.26e-12	Significant footprint
A549	MA1521.1	-3.75	9.01e-05	0.000129	Significant footprint
A549	MA1522.1	6.06	6.9e-10	1.55e-09	Not significant
A549	MA1523.1	-1.54	0.0612	0.0664	Not significant
A549	MA1524.1	-5.61	1e-08	2.04e-08	Significant footprint
A549	MA1525.1	-8.12	2.27e-16	1.5e-15	Significant footprint
A549	MA1527.1	-5.27	6.78e-08	1.27e-07	Significant footprint
A549	MA1528.1	1.96	0.0249	0.0281	Not significant
A549	MA1529.1	1.06	0.144	0.151	Not significant
A549	MA1530.1	-6.75	7.39e-12	2.14e-11	Significant footprint
A549	MA1531.1	3.56	0.000185	0.00026	Not significant
A549	MA1532.1	3.59	0.000164	0.000231	Not significant
A549	MA1533.1	5.89	1.94e-09	4.14e-09	Not significant
A549	MA1534.1	-7.5	3.24e-14	1.45e-13	Significant footprint
A549	MA1535.1	-4.41	5.08e-06	8.05e-06	Significant footprint
A549	MA1536.1	-6.09	5.64e-10	1.3e-09	Significant footprint
A549	MA1537.1	0.25	0.401	0.409	Not significant
A549	MA1538.1	0.24	0.405	0.411	Not significant
A549	MA1539.1	1.99	0.0231	0.0262	Not significant
A549	MA1540.1	2.32	0.0101	0.0119	Not significant
A549	MA1541.1	-2.16	0.0154	0.0177	Not significant
A549	MA1542.1	-3.65	0.000129	0.000184	Significant footprint
A549	MA1544.1	-4.42	4.86e-06	7.73e-06	Significant footprint
A549	MA1545.1	-2.49	0.00639	0.00761	Significant footprint
A549	MA1546.1	-6.74	8.02e-12	2.3e-11	Significant footprint
A549	MA1547.1	-4.53	3.02e-06	4.88e-06	Significant footprint
A549	MA1548.1	7.23	2.5e-13	9.68e-13	Not significant
A549	MA1549.1	-7.5	3.09e-14	1.39e-13	Significant footprint
A549	MA1550.1	-4.19	1.4e-05	2.13e-05	Significant footprint
A549	MA1552.1	-0.74	0.23	0.239	Not significant
A549	MA1553.1	-1.23	0.11	0.117	Not significant
A549	MA1554.1	-4.38	5.91e-06	9.32e-06	Significant footprint
A549	MA1555.1	-0.13	0.449	0.451	Not significant
A549	MA1556.1	-1.33	0.0925	0.0986	Not significant
A549	MA1557.1	-0.3	0.381	0.388	Not significant
A549	MA1558.1	-4.55	2.65e-06	4.31e-06	Significant footprint
A549	MA1559.1	-4.34	7.11e-06	1.11e-05	Significant footprint
A549	MA1560.1	-8.08	3.25e-16	2.07e-15	Significant footprint
A549	MA1561.1	-0.63	0.264	0.274	Not significant
A549	MA1562.1	-3.26	0.000555	0.000737	Significant footprint
A549	MA1563.1	-5.09	1.78e-07	3.17e-07	Significant footprint
A549	MA1564.1	2.95	0.0016	0.00204	Not significant
A549	MA1565.1	-2.19	0.0143	0.0165	Not significant
A549	MA1566.1	-0.21	0.418	0.423	Not significant
A549	MA1567.1	-1.87	0.031	0.0346	Not significant
A549	MA1568.1	-6.51	3.77e-11	9.93e-11	Significant footprint
A549	MA1569.1	7.92	1.21e-15	6.76e-15	Not significant
A549	MA1570.1	-7.74	5.06e-15	2.57e-14	Significant footprint
A549	MA1571.1	-7.72	5.82e-15	2.91e-14	Significant footprint
A549	MA1572.1	-7.98	7.49e-16	4.47e-15	Significant footprint
A549	MA1573.1	-0.48	0.316	0.325	Not significant
A549	MA1574.1	2.11	0.0173	0.0198	Not significant
A549	MA1575.1	6.92	2.34e-12	7.62e-12	Not significant
A549	MA1576.1	0.23	0.409	0.415	Not significant
A549	MA1577.1	-6.93	2.15e-12	7.04e-12	Significant footprint
A549	MA1578.1	3	0.00136	0.00173	Not significant
A549	MA1579.1	-1.19	0.118	0.124	Not significant
A549	MA1580.1	1.72	0.0428	0.0473	Not significant
A549	MA1581.1	4.6	2.09e-06	3.42e-06	Not significant
A549	MA1583.1	4.32	7.69e-06	1.2e-05	Not significant
A549	MA1584.1	6.05	7.23e-10	1.62e-09	Not significant
A549	MA1585.1	-2.87	0.00203	0.00256	Significant footprint
A549	MA1587.1	4.98	3.1e-07	5.4e-07	Not significant
A549	MA1588.1	-5.38	3.64e-08	6.92e-08	Significant footprint
A549	MA1589.1	-1.58	0.0573	0.0625	Not significant
A549	MA1592.1	-2.27	0.0116	0.0136	Not significant
A549	MA1593.1	-8.26	7.22e-17	5.44e-16	Significant footprint
A549	MA1594.1	-1.26	0.104	0.11	Not significant
A549	MA1596.1	8.74	1.18e-18	1.53e-17	Not significant
A549	MA1597.1	4.82	7.1e-07	1.21e-06	Not significant
A549	MA1599.1	5.46	2.32e-08	4.54e-08	Not significant
A549	MA1600.1	4.05	2.61e-05	3.87e-05	Not significant
A549	MA1601.1	-1.57	0.058	0.0631	Not significant
A549	MA1602.1	1.22	0.111	0.117	Not significant
A549	MA1603.1	-7.2	3.04e-13	1.15e-12	Significant footprint
A549	MA1604.1	6.76	7e-12	2.05e-11	Not significant
A549	MA1606.1	-2.45	0.0071	0.00842	Significant footprint
A549	MA1607.1	-3.06	0.0011	0.00143	Significant footprint
A549	MA1608.1	-4.06	2.43e-05	3.61e-05	Significant footprint
A549	MA1615.1	6.96	1.7e-12	5.62e-12	Not significant
A549	MA1616.1	-1.57	0.058	0.0631	Not significant
A549	MA1618.1	-7.07	7.87e-13	2.76e-12	Significant footprint
A549	MA1619.1	-3.01	0.00129	0.00166	Significant footprint
A549	MA1620.1	-4.11	2e-05	2.99e-05	Significant footprint
A549	MA1621.1	-3.51	0.000221	0.000309	Significant footprint
A549	MA1622.1	-9.45	1.66e-21	6.18e-19	Significant footprint
A549	MA1623.1	-7.42	6.06e-14	2.61e-13	Significant footprint
A549	MA1624.1	-6.9	2.59e-12	8.35e-12	Significant footprint
A549	MA1625.1	-6.33	1.26e-10	3.11e-10	Significant footprint
A549	MA1627.1	5.78	3.74e-09	7.87e-09	Not significant
A549	MA1628.1	4.6	2.15e-06	3.52e-06	Not significant
A549	MA1629.1	3.39	0.000349	0.00048	Not significant
A549	MA1630.1	4.7	1.29e-06	2.15e-06	Not significant
A549	MA1631.1	3.09	0.00101	0.00131	Not significant
A549	MA1632.1	-9.19	1.94e-20	9.81e-19	Significant footprint
A549	MA1633.1	-8.41	2.12e-17	1.74e-16	Significant footprint
A549	MA1634.1	-8.68	2.05e-18	2.43e-17	Significant footprint
A549	MA1635.1	-3.61	0.000154	0.000219	Significant footprint
A549	MA1636.1	-8.97	1.45e-19	3.18e-18	Significant footprint
A549	MA1637.1	7.19	3.12e-13	1.18e-12	Not significant
A549	MA1638.1	-6.65	1.43e-11	3.96e-11	Significant footprint
A549	MA1639.1	-8.53	7.09e-18	6.87e-17	Significant footprint
A549	MA1640.1	-8.23	9.25e-17	6.63e-16	Significant footprint
A549	MA1641.1	-3.05	0.00115	0.00149	Significant footprint
A549	MA1642.1	-4.29	8.82e-06	1.36e-05	Significant footprint
A549	MA1643.1	4.31	8.03e-06	1.24e-05	Not significant
A549	MA1644.1	-4.91	4.63e-07	8.02e-07	Significant footprint
A549	MA1645.1	-0.51	0.306	0.315	Not significant
A549	MA1646.1	1.22	0.11	0.117	Not significant
A549	MA1647.1	-5.16	1.26e-07	2.28e-07	Significant footprint
A549	MA1648.1	2.43	0.00755	0.00893	Not significant
A549	MA1649.1	0.46	0.323	0.332	Not significant
A549	MA1650.1	5.4	3.38e-08	6.46e-08	Not significant
A549	MA1651.1	-2.56	0.00525	0.00633	Significant footprint
A549	MA1652.1	-1.15	0.124	0.131	Not significant
A549	MA1653.1	6.77	6.43e-12	1.91e-11	Not significant
A549	MA1654.1	5.41	3.22e-08	6.2e-08	Not significant
A549	MA1655.1	2.93	0.00171	0.00216	Not significant
A549	MA1656.1	5.6	1.07e-08	2.16e-08	Not significant
A549	MA1657.1	-6.74	7.95e-12	2.29e-11	Significant footprint
A549	MA1683.1	-3.03	0.00121	0.00156	Significant footprint
HepG2	MA0002.2	4.64	1.76e-06	3.09e-06	Not significant
HepG2	MA0003.4	7.58	1.69e-14	1.1e-13	Not significant
HepG2	MA0004.1	-8.19	1.31e-16	1.5e-15	Significant footprint
HepG2	MA0006.1	-3.27	0.000529	0.000711	Significant footprint
HepG2	MA0007.3	3.39	0.000348	0.000476	Not significant
HepG2	MA0009.2	-6.77	6.66e-12	2.64e-11	Significant footprint
HepG2	MA0014.3	2.42	0.00775	0.0095	Not significant
HepG2	MA0017.2	-7.45	4.57e-14	2.71e-13	Significant footprint
HepG2	MA0018.4	-8.52	7.71e-18	1.8e-16	Significant footprint
HepG2	MA0019.1	-5.29	5.97e-08	1.36e-07	Significant footprint
HepG2	MA0024.3	1.75	0.0398	0.0456	Not significant
HepG2	MA0025.2	-8.84	4.6e-19	2.44e-17	Significant footprint
HepG2	MA0027.2	-4.56	2.55e-06	4.38e-06	Significant footprint
HepG2	MA0028.2	-2.17	0.0151	0.0181	Not significant
HepG2	MA0029.1	-2.64	0.00411	0.00518	Significant footprint
HepG2	MA0030.1	-2.13	0.0167	0.0198	Not significant
HepG2	MA0031.1	-2.22	0.0132	0.0159	Not significant
HepG2	MA0032.2	-1.56	0.0597	0.0668	Not significant
HepG2	MA0033.2	-1.6	0.0544	0.0614	Not significant
HepG2	MA0035.4	-4.74	1.07e-06	1.94e-06	Significant footprint
HepG2	MA0036.3	-2.97	0.00148	0.00195	Significant footprint
HepG2	MA0037.3	-1.9	0.0285	0.033	Not significant
HepG2	MA0038.2	-6.26	1.97e-10	6.08e-10	Significant footprint
HepG2	MA0039.4	6.42	6.64e-11	2.26e-10	Not significant
HepG2	MA0040.1	-2.18	0.0148	0.0178	Not significant
HepG2	MA0041.1	-0.51	0.305	0.315	Not significant
HepG2	MA0042.2	-1.6	0.0548	0.0617	Not significant
HepG2	MA0043.3	-9.06	6.62e-20	1.46e-17	Significant footprint
HepG2	MA0046.2	-7.87	1.77e-15	1.37e-14	Significant footprint
HepG2	MA0047.3	-1.45	0.0742	0.0818	Not significant
HepG2	MA0048.2	-1.73	0.0416	0.0476	Not significant
HepG2	MA0050.2	-5.65	8.1e-09	2.1e-08	Significant footprint
HepG2	MA0051.1	-5.86	2.28e-09	6.18e-09	Significant footprint
HepG2	MA0052.4	-4.66	1.56e-06	2.76e-06	Significant footprint
HepG2	MA0056.2	2.82	0.00238	0.00309	Not significant
HepG2	MA0057.1	4.21	1.29e-05	2.02e-05	Not significant
HepG2	MA0058.3	-8.13	2.08e-16	2.04e-15	Significant footprint
HepG2	MA0059.1	-7.34	1.09e-13	5.91e-13	Significant footprint
HepG2	MA0060.3	-4	3.22e-05	4.85e-05	Significant footprint
HepG2	MA0062.3	-2.18	0.0146	0.0175	Not significant
HepG2	MA0063.2	-5.93	1.56e-09	4.31e-09	Significant footprint
HepG2	MA0065.2	5.47	2.29e-08	5.58e-08	Not significant
HepG2	MA0066.1	1.91	0.0282	0.0327	Not significant
HepG2	MA0067.1	-7.28	1.65e-13	8.49e-13	Significant footprint
HepG2	MA0068.2	-3.64	0.000136	0.000193	Significant footprint
HepG2	MA0069.1	-5.49	1.96e-08	4.82e-08	Significant footprint
HepG2	MA0070.1	-7.64	1.11e-14	7.32e-14	Significant footprint
HepG2	MA0071.1	-8.28	6.15e-17	9.18e-16	Significant footprint
HepG2	MA0072.1	-5.85	2.49e-09	6.74e-09	Significant footprint
HepG2	MA0073.1	6.34	1.12e-10	3.68e-10	Not significant
HepG2	MA0074.1	-5.11	1.59e-07	3.34e-07	Significant footprint
HepG2	MA0075.3	-3.59	0.000168	0.000236	Significant footprint
HepG2	MA0076.2	-1.04	0.149	0.16	Not significant
HepG2	MA0077.1	-2.16	0.0153	0.0182	Not significant
HepG2	MA0078.1	-4.27	9.57e-06	1.52e-05	Significant footprint
HepG2	MA0079.4	3.95	3.97e-05	5.89e-05	Not significant
HepG2	MA0080.5	-1.5	0.067	0.0742	Not significant
HepG2	MA0081.2	-2.83	0.00236	0.00306	Significant footprint
HepG2	MA0083.3	-0.57	0.285	0.296	Not significant
HepG2	MA0084.1	-2.3	0.0108	0.0132	Not significant
HepG2	MA0087.1	-5.5	1.85e-08	4.57e-08	Significant footprint
HepG2	MA0088.2	-3.61	0.000152	0.000215	Significant footprint
HepG2	MA0089.2	-7.8	3.2e-15	2.34e-14	Significant footprint
HepG2	MA0090.3	-6.51	3.7e-11	1.32e-10	Significant footprint
HepG2	MA0091.1	-5.87	2.15e-09	5.88e-09	Significant footprint
HepG2	MA0092.1	-1.13	0.13	0.14	Not significant
HepG2	MA0093.3	-8.23	9.62e-17	1.26e-15	Significant footprint
HepG2	MA0095.2	-5.43	2.75e-08	6.53e-08	Significant footprint
HepG2	MA0098.3	-2.64	0.00413	0.0052	Significant footprint
HepG2	MA0099.3	-8.06	3.67e-16	3.26e-15	Significant footprint
HepG2	MA0100.3	-5.48	2.13e-08	5.24e-08	Significant footprint
HepG2	MA0101.1	-0.2	0.422	0.426	Not significant
HepG2	MA0102.4	-8.48	1.09e-17	2.25e-16	Significant footprint
HepG2	MA0103.3	-1.2	0.115	0.125	Not significant
HepG2	MA0104.4	-2.17	0.0148	0.0178	Not significant
HepG2	MA0105.4	5.89	1.94e-09	5.34e-09	Not significant
HepG2	MA0106.3	0.9	0.184	0.196	Not significant
HepG2	MA0107.1	-1.2	0.116	0.125	Not significant
HepG2	MA0108.2	-4.87	5.61e-07	1.07e-06	Significant footprint
HepG2	MA0109.1	-0.48	0.316	0.326	Not significant
HepG2	MA0111.1	1.51	0.0652	0.0724	Not significant
HepG2	MA0112.3	-0.81	0.21	0.221	Not significant
HepG2	MA0113.3	-0.44	0.329	0.337	Not significant
HepG2	MA0114.4	-6.6	2.07e-11	7.59e-11	Significant footprint
HepG2	MA0115.1	-7.28	1.63e-13	8.43e-13	Significant footprint
HepG2	MA0116.1	5.76	4.12e-09	1.09e-08	Not significant
HepG2	MA0117.2	-7.66	9.48e-15	6.31e-14	Significant footprint
HepG2	MA0119.1	-2.75	0.00296	0.00379	Significant footprint
HepG2	MA0122.3	-5.32	5.18e-08	1.19e-07	Significant footprint
HepG2	MA0124.2	-5.18	1.08e-07	2.36e-07	Significant footprint
HepG2	MA0125.1	-4.81	7.39e-07	1.39e-06	Significant footprint
HepG2	MA0130.1	0.22	0.415	0.42	Not significant
HepG2	MA0131.2	5.53	1.57e-08	3.92e-08	Not significant
HepG2	MA0132.2	-4.34	7e-06	1.13e-05	Significant footprint
HepG2	MA0135.1	-6.29	1.6e-10	5.02e-10	Significant footprint
HepG2	MA0136.2	-3.2	0.000699	0.000928	Significant footprint
HepG2	MA0137.3	-6.38	8.81e-11	2.95e-10	Significant footprint
HepG2	MA0138.2	5.18	1.09e-07	2.38e-07	Not significant
HepG2	MA0139.1	0.49	0.313	0.323	Not significant
HepG2	MA0140.2	-4.53	3.02e-06	5.16e-06	Significant footprint
HepG2	MA0141.3	-8.62	3.27e-18	9.4e-17	Significant footprint
HepG2	MA0142.1	-5.17	1.14e-07	2.46e-07	Significant footprint
HepG2	MA0143.4	-3.36	0.000384	0.000522	Significant footprint
HepG2	MA0144.2	-6.74	8.04e-12	3.14e-11	Significant footprint
HepG2	MA0145.3	-4.49	3.49e-06	5.86e-06	Significant footprint
HepG2	MA0146.2	7.71	6.4e-15	4.46e-14	Not significant
HepG2	MA0147.3	-2.85	0.00222	0.00289	Significant footprint
HepG2	MA0148.4	-2.45	0.00722	0.00889	Significant footprint
HepG2	MA0149.1	4.78	8.92e-07	1.64e-06	Not significant
HepG2	MA0150.2	-6.79	5.51e-12	2.23e-11	Significant footprint
HepG2	MA0151.1	-6.9	2.63e-12	1.11e-11	Significant footprint
HepG2	MA0152.1	-6.95	1.83e-12	7.99e-12	Significant footprint
HepG2	MA0153.2	-8.18	1.44e-16	1.57e-15	Significant footprint
HepG2	MA0154.4	6.89	2.83e-12	1.19e-11	Not significant
HepG2	MA0155.1	5.61	1.03e-08	2.63e-08	Not significant
HepG2	MA0156.2	-2.55	0.00541	0.00675	Significant footprint
HepG2	MA0157.2	-2.17	0.0152	0.0181	Not significant
HepG2	MA0158.2	-5.09	1.81e-07	3.77e-07	Significant footprint
HepG2	MA0159.1	2.61	0.00455	0.00572	Not significant
HepG2	MA0160.1	-7.99	6.59e-16	5.59e-15	Significant footprint
HepG2	MA0161.2	1.3	0.0975	0.107	Not significant
HepG2	MA0162.4	7.24	2.3e-13	1.14e-12	Not significant
HepG2	MA0163.1	7.5	3.18e-14	1.94e-13	Not significant
HepG2	MA0164.1	-4.34	7.17e-06	1.15e-05	Significant footprint
HepG2	MA0258.2	5.46	2.33e-08	5.63e-08	Not significant
HepG2	MA0259.1	-3.68	0.000118	0.000168	Significant footprint
HepG2	MA0442.2	0.87	0.193	0.204	Not significant
HepG2	MA0461.2	-4.75	1.01e-06	1.83e-06	Significant footprint
HepG2	MA0462.2	-8.16	1.74e-16	1.85e-15	Significant footprint
HepG2	MA0463.2	-5.65	8.18e-09	2.11e-08	Significant footprint
HepG2	MA0464.2	-7.17	3.63e-13	1.74e-12	Significant footprint
HepG2	MA0465.2	-4.27	9.82e-06	1.55e-05	Significant footprint
HepG2	MA0466.2	-8.57	5.26e-18	1.35e-16	Significant footprint
HepG2	MA0467.1	-2.77	0.00281	0.00362	Significant footprint
HepG2	MA0468.1	-8.27	6.96e-17	9.98e-16	Significant footprint
HepG2	MA0469.3	-3.97	3.56e-05	5.32e-05	Significant footprint
HepG2	MA0470.2	-1.04	0.149	0.16	Not significant
HepG2	MA0471.2	6.44	6.15e-11	2.12e-10	Not significant
HepG2	MA0472.2	4.93	4.16e-07	8.02e-07	Not significant
HepG2	MA0473.3	-2.34	0.00955	0.0117	Not significant
HepG2	MA0474.2	-2.81	0.0025	0.00323	Significant footprint
HepG2	MA0475.2	-2.48	0.00657	0.00811	Significant footprint
HepG2	MA0476.1	-7.87	1.82e-15	1.4e-14	Significant footprint
HepG2	MA0477.2	-8.14	2.04e-16	2.03e-15	Significant footprint
HepG2	MA0478.1	-7.31	1.34e-13	7.06e-13	Significant footprint
HepG2	MA0479.1	-4.57	2.44e-06	4.22e-06	Significant footprint
HepG2	MA0480.1	-2.07	0.0194	0.0229	Not significant
HepG2	MA0481.3	-1.62	0.0528	0.06	Not significant
HepG2	MA0482.2	-1.51	0.0654	0.0725	Not significant
HepG2	MA0483.1	-6.67	1.28e-11	4.87e-11	Significant footprint
HepG2	MA0484.2	-6.42	7.01e-11	2.35e-10	Significant footprint
HepG2	MA0485.2	-6.06	6.72e-10	1.92e-09	Significant footprint
HepG2	MA0486.2	-7.91	1.25e-15	1e-14	Significant footprint
HepG2	MA0488.1	-8.77	8.81e-19	3.62e-17	Significant footprint
HepG2	MA0489.1	-7.54	2.31e-14	1.46e-13	Significant footprint
HepG2	MA0490.2	-7.86	1.85e-15	1.4e-14	Significant footprint
HepG2	MA0491.2	-8.36	3.13e-17	5.42e-16	Significant footprint
HepG2	MA0492.1	-8.24	8.57e-17	1.15e-15	Significant footprint
HepG2	MA0493.1	2.74	0.00308	0.00394	Not significant
HepG2	MA0494.1	-0.09	0.466	0.468	Not significant
HepG2	MA0495.3	-7.21	2.84e-13	1.37e-12	Significant footprint
HepG2	MA0496.3	-5.02	2.64e-07	5.32e-07	Significant footprint
HepG2	MA0497.1	-3.89	5.09e-05	7.46e-05	Significant footprint
HepG2	MA0498.2	-4.37	6.26e-06	1.02e-05	Significant footprint
HepG2	MA0499.2	0.99	0.16	0.172	Not significant
HepG2	MA0500.2	-3.44	0.000287	0.000394	Significant footprint
HepG2	MA0501.1	-7.43	5.26e-14	3.07e-13	Significant footprint
HepG2	MA0502.2	-0.58	0.281	0.292	Not significant
HepG2	MA0503.1	1.54	0.0617	0.0688	Not significant
HepG2	MA0504.1	4.8	8.01e-07	1.49e-06	Not significant
HepG2	MA0505.1	-1.2	0.114	0.124	Not significant
HepG2	MA0506.1	6.34	1.18e-10	3.83e-10	Not significant
HepG2	MA0507.1	-6.34	1.16e-10	3.77e-10	Significant footprint
HepG2	MA0508.3	-1.43	0.077	0.0847	Not significant
HepG2	MA0509.2	-1.77	0.0385	0.0442	Not significant
HepG2	MA0510.2	-5.18	1.12e-07	2.42e-07	Significant footprint
HepG2	MA0511.2	-1.22	0.112	0.121	Not significant
HepG2	MA0512.2	-7.42	5.65e-14	3.2e-13	Significant footprint
HepG2	MA0513.1	1.95	0.0254	0.0296	Not significant
HepG2	MA0514.1	1.69	0.0455	0.0519	Not significant
HepG2	MA0515.1	0.43	0.335	0.342	Not significant
HepG2	MA0516.2	4.51	3.22e-06	5.47e-06	Not significant
HepG2	MA0517.1	-5.41	3.15e-08	7.41e-08	Significant footprint
HepG2	MA0518.1	-6.32	1.33e-10	4.28e-10	Significant footprint
HepG2	MA0519.1	-5.82	2.91e-09	7.82e-09	Significant footprint
HepG2	MA0520.1	-6.2	2.85e-10	8.52e-10	Significant footprint
HepG2	MA0521.1	-3.93	4.23e-05	6.24e-05	Significant footprint
HepG2	MA0522.3	3.24	0.000605	0.000806	Not significant
HepG2	MA0523.1	-5.34	4.55e-08	1.06e-07	Significant footprint
HepG2	MA0524.2	8.14	2.04e-16	2.03e-15	Not significant
HepG2	MA0525.2	-6.64	1.52e-11	5.74e-11	Significant footprint
HepG2	MA0526.3	-8.14	1.95e-16	2.03e-15	Significant footprint
HepG2	MA0527.1	4	3.19e-05	4.81e-05	Not significant
HepG2	MA0528.2	6.6	2e-11	7.38e-11	Not significant
HepG2	MA0591.1	-5.31	5.46e-08	1.25e-07	Significant footprint
HepG2	MA0592.3	-7.4	6.74e-14	3.75e-13	Significant footprint
HepG2	MA0593.1	-0.89	0.187	0.198	Not significant
HepG2	MA0594.2	-5.76	4.31e-09	1.13e-08	Significant footprint
HepG2	MA0595.1	-7.14	4.78e-13	2.22e-12	Significant footprint
HepG2	MA0596.1	-4.39	5.67e-06	9.28e-06	Significant footprint
HepG2	MA0597.1	5.68	6.79e-09	1.77e-08	Not significant
HepG2	MA0598.3	-4.37	6.15e-06	1e-05	Significant footprint
HepG2	MA0599.1	4.47	3.91e-06	6.48e-06	Not significant
HepG2	MA0600.2	-5.61	1.02e-08	2.61e-08	Significant footprint
HepG2	MA0601.1	-5.52	1.72e-08	4.29e-08	Significant footprint
HepG2	MA0602.1	-3.47	0.000261	0.000361	Significant footprint
HepG2	MA0603.1	-7.17	3.86e-13	1.84e-12	Significant footprint
HepG2	MA0604.1	-8.43	1.66e-17	3.02e-16	Significant footprint
HepG2	MA0605.2	-8.77	8.77e-19	3.62e-17	Significant footprint
HepG2	MA0606.1	-6.98	1.47e-12	6.43e-12	Significant footprint
HepG2	MA0607.1	-5.07	2.02e-07	4.18e-07	Significant footprint
HepG2	MA0608.1	-7.71	6.17e-15	4.34e-14	Significant footprint
HepG2	MA0609.2	-8.3	5e-17	7.94e-16	Significant footprint
HepG2	MA0610.1	-5.08	1.9e-07	3.95e-07	Significant footprint
HepG2	MA0611.1	-6.07	6.31e-10	1.82e-09	Significant footprint
HepG2	MA0612.2	-4.2	1.32e-05	2.04e-05	Significant footprint
HepG2	MA0613.1	-1.94	0.0261	0.0303	Not significant
HepG2	MA0614.1	-1.83	0.0336	0.0388	Not significant
HepG2	MA0615.1	-0.71	0.239	0.25	Not significant
HepG2	MA0616.2	-2.03	0.021	0.0247	Not significant
HepG2	MA0618.1	-4.17	1.51e-05	2.31e-05	Significant footprint
HepG2	MA0619.1	-7.11	5.75e-13	2.65e-12	Significant footprint
HepG2	MA0620.3	-8.83	5.23e-19	2.44e-17	Significant footprint
HepG2	MA0621.1	-5.44	2.68e-08	6.38e-08	Significant footprint
HepG2	MA0622.1	-8.21	1.12e-16	1.41e-15	Significant footprint
HepG2	MA0623.2	-2.52	0.00592	0.00735	Significant footprint
HepG2	MA0624.1	-6.53	3.35e-11	1.21e-10	Significant footprint
HepG2	MA0625.1	-7.45	4.72e-14	2.77e-13	Significant footprint
HepG2	MA0626.1	-7.77	3.92e-15	2.84e-14	Significant footprint
HepG2	MA0627.2	-7.08	7.16e-13	3.26e-12	Significant footprint
HepG2	MA0628.1	-4.95	3.76e-07	7.36e-07	Significant footprint
HepG2	MA0629.1	-4.19	1.4e-05	2.16e-05	Significant footprint
HepG2	MA0630.1	-4.7	1.3e-06	2.33e-06	Significant footprint
HepG2	MA0631.1	-3.76	8.46e-05	0.000122	Significant footprint
HepG2	MA0632.2	0.72	0.236	0.247	Not significant
HepG2	MA0633.1	-4.85	6.27e-07	1.19e-06	Significant footprint
HepG2	MA0634.1	-4.99	3.07e-07	6.15e-07	Significant footprint
HepG2	MA0635.1	-4.82	7.26e-07	1.36e-06	Significant footprint
HepG2	MA0636.1	-8.49	1.03e-17	2.2e-16	Significant footprint
HepG2	MA0637.1	3.55	0.000194	0.000269	Not significant
HepG2	MA0638.1	-7.97	7.74e-16	6.49e-15	Significant footprint
HepG2	MA0639.1	-8.58	4.64e-18	1.24e-16	Significant footprint
HepG2	MA0640.2	-2.73	0.00313	0.00399	Significant footprint
HepG2	MA0641.1	-2.58	0.00494	0.0062	Significant footprint
HepG2	MA0642.1	-3.89	5.02e-05	7.37e-05	Significant footprint
HepG2	MA0643.1	-8.25	8.14e-17	1.12e-15	Significant footprint
HepG2	MA0644.1	-4.68	1.4e-06	2.49e-06	Significant footprint
HepG2	MA0645.1	-2.8	0.00255	0.00329	Significant footprint
HepG2	MA0646.1	3.26	0.000563	0.000755	Not significant
HepG2	MA0647.1	-2.72	0.00327	0.00416	Significant footprint
HepG2	MA0648.1	-5.16	1.2e-07	2.57e-07	Significant footprint
HepG2	MA0649.1	-3.88	5.22e-05	7.64e-05	Significant footprint
HepG2	MA0650.2	-3.12	0.000906	0.0012	Significant footprint
HepG2	MA0651.1	-6.37	9.59e-11	3.18e-10	Significant footprint
HepG2	MA0652.1	-6.75	7.25e-12	2.86e-11	Significant footprint
HepG2	MA0653.1	-6.3	1.46e-10	4.59e-10	Significant footprint
HepG2	MA0654.1	-4.24	1.1e-05	1.72e-05	Significant footprint
HepG2	MA0655.1	-8.24	8.64e-17	1.15e-15	Significant footprint
HepG2	MA0656.1	-8.87	3.51e-19	2.31e-17	Significant footprint
HepG2	MA0657.1	-0.92	0.178	0.189	Not significant
HepG2	MA0658.1	-4.19	1.41e-05	2.17e-05	Significant footprint
HepG2	MA0659.2	-7.51	3.01e-14	1.86e-13	Significant footprint
HepG2	MA0660.1	-5.44	2.63e-08	6.28e-08	Significant footprint
HepG2	MA0661.1	-5.43	2.8e-08	6.63e-08	Significant footprint
HepG2	MA0662.1	-5.38	3.78e-08	8.83e-08	Significant footprint
HepG2	MA0663.1	-8.46	1.29e-17	2.52e-16	Significant footprint
HepG2	MA0664.1	-8.46	1.32e-17	2.52e-16	Significant footprint
HepG2	MA0665.1	-6.65	1.52e-11	5.74e-11	Significant footprint
HepG2	MA0666.1	-4.89	4.97e-07	9.51e-07	Significant footprint
HepG2	MA0667.1	-5.47	2.3e-08	5.58e-08	Significant footprint
HepG2	MA0668.1	-4.51	3.3e-06	5.59e-06	Significant footprint
HepG2	MA0669.1	-4.73	1.12e-06	2.03e-06	Significant footprint
HepG2	MA0670.1	-6.61	1.93e-11	7.18e-11	Significant footprint
HepG2	MA0671.1	-2.5	0.00625	0.00774	Significant footprint
HepG2	MA0672.1	-4.3	8.65e-06	1.38e-05	Significant footprint
HepG2	MA0673.1	-3.45	0.000275	0.000379	Significant footprint
HepG2	MA0674.1	-4.49	3.5e-06	5.87e-06	Significant footprint
HepG2	MA0675.1	-4.9	4.71e-07	9.04e-07	Significant footprint
HepG2	MA0676.1	-6.3	1.46e-10	4.59e-10	Significant footprint
HepG2	MA0677.1	-6.03	8.4e-10	2.39e-09	Significant footprint
HepG2	MA0678.1	-3.25	0.00057	0.000763	Significant footprint
HepG2	MA0679.2	-6.93	2.05e-12	8.85e-12	Significant footprint
HepG2	MA0680.1	-4.6	2.08e-06	3.62e-06	Significant footprint
HepG2	MA0681.2	-4.11	1.95e-05	2.95e-05	Significant footprint
HepG2	MA0682.2	-4.51	3.28e-06	5.55e-06	Significant footprint
HepG2	MA0683.1	-7.86	1.99e-15	1.5e-14	Significant footprint
HepG2	MA0684.2	-5.14	1.37e-07	2.89e-07	Significant footprint
HepG2	MA0685.1	4.33	7.58e-06	1.21e-05	Not significant
HepG2	MA0686.1	-2.54	0.00548	0.00684	Significant footprint
HepG2	MA0687.1	-2.74	0.00303	0.00388	Significant footprint
HepG2	MA0688.1	-6.88	3.09e-12	1.29e-11	Significant footprint
HepG2	MA0689.1	-4.36	6.51e-06	1.06e-05	Significant footprint
HepG2	MA0690.1	-7.08	7.36e-13	3.33e-12	Significant footprint
HepG2	MA0691.1	-5.46	2.42e-08	5.81e-08	Significant footprint
HepG2	MA0692.1	-8.27	6.82e-17	9.98e-16	Significant footprint
HepG2	MA0693.2	-6.78	5.82e-12	2.33e-11	Significant footprint
HepG2	MA0694.1	6.2	2.74e-10	8.23e-10	Not significant
HepG2	MA0695.1	6.62	1.84e-11	6.87e-11	Not significant
HepG2	MA0696.1	8.32	4.27e-17	7.08e-16	Not significant
HepG2	MA0697.1	8.14	1.99e-16	2.03e-15	Not significant
HepG2	MA0698.1	-5.54	1.52e-08	3.82e-08	Significant footprint
HepG2	MA0699.1	-4.98	3.1e-07	6.19e-07	Significant footprint
HepG2	MA0700.2	-4.21	1.3e-05	2.02e-05	Significant footprint
HepG2	MA0701.2	-3.97	3.6e-05	5.36e-05	Significant footprint
HepG2	MA0702.2	-3.86	5.56e-05	8.11e-05	Significant footprint
HepG2	MA0703.2	-3.37	0.000375	0.00051	Significant footprint
HepG2	MA0704.1	-3.68	0.000116	0.000165	Significant footprint
HepG2	MA0705.1	-3.57	0.000179	0.000249	Significant footprint
HepG2	MA0706.1	-5.27	6.97e-08	1.56e-07	Significant footprint
HepG2	MA0707.1	-5.63	9.23e-09	2.37e-08	Significant footprint
HepG2	MA0708.1	-5.06	2.06e-07	4.25e-07	Significant footprint
HepG2	MA0709.1	-4.91	4.61e-07	8.87e-07	Significant footprint
HepG2	MA0710.1	-5.21	9.52e-08	2.1e-07	Significant footprint
HepG2	MA0711.1	-5.03	2.41e-07	4.89e-07	Significant footprint
HepG2	MA0712.2	-5.15	1.28e-07	2.72e-07	Significant footprint
HepG2	MA0713.1	-3.47	0.000261	0.000361	Significant footprint
HepG2	MA0714.1	-3.35	0.000406	0.000549	Significant footprint
HepG2	MA0715.1	-2.56	0.00524	0.00656	Significant footprint
HepG2	MA0716.1	-4.31	8.21e-06	1.31e-05	Significant footprint
HepG2	MA0717.1	-4.75	1.01e-06	1.84e-06	Significant footprint
HepG2	MA0718.1	-5.28	6.31e-08	1.43e-07	Significant footprint
HepG2	MA0719.1	-0.89	0.187	0.198	Not significant
HepG2	MA0720.1	-4.8	8.03e-07	1.49e-06	Significant footprint
HepG2	MA0721.1	-4.93	4.02e-07	7.84e-07	Significant footprint
HepG2	MA0722.1	-5.76	4.27e-09	1.12e-08	Significant footprint
HepG2	MA0723.1	-5.48	2.14e-08	5.24e-08	Significant footprint
HepG2	MA0724.1	-6.11	4.98e-10	1.45e-09	Significant footprint
HepG2	MA0725.1	-3.84	6.08e-05	8.85e-05	Significant footprint
HepG2	MA0726.1	-3.94	4.02e-05	5.95e-05	Significant footprint
HepG2	MA0727.1	0.14	0.445	0.448	Not significant
HepG2	MA0728.1	-5.78	3.66e-09	9.71e-09	Significant footprint
HepG2	MA0729.1	-5.53	1.56e-08	3.9e-08	Significant footprint
HepG2	MA0730.1	1.6	0.0547	0.0616	Not significant
HepG2	MA0731.1	-7.67	8.74e-15	5.88e-14	Significant footprint
HepG2	MA0732.1	6.01	9.08e-10	2.58e-09	Not significant
HepG2	MA0733.1	5.99	1.03e-09	2.87e-09	Not significant
HepG2	MA0734.2	7.52	2.79e-14	1.74e-13	Not significant
HepG2	MA0735.1	5.17	1.15e-07	2.48e-07	Not significant
HepG2	MA0736.1	7.96	8.94e-16	7.25e-15	Not significant
HepG2	MA0737.1	6.18	3.27e-10	9.68e-10	Not significant
HepG2	MA0738.1	4.85	6.1e-07	1.16e-06	Not significant
HepG2	MA0739.1	-0.96	0.167	0.179	Not significant
HepG2	MA0740.1	3.9	4.9e-05	7.2e-05	Not significant
HepG2	MA0741.1	5.16	1.21e-07	2.59e-07	Not significant
HepG2	MA0742.1	2.96	0.00153	0.00201	Not significant
HepG2	MA0743.2	-6.69	1.1e-11	4.22e-11	Significant footprint
HepG2	MA0744.2	-4.97	3.28e-07	6.49e-07	Significant footprint
HepG2	MA0745.2	-0.31	0.379	0.385	Not significant
HepG2	MA0746.2	4.93	4.06e-07	7.87e-07	Not significant
HepG2	MA0747.1	4.49	3.57e-06	5.97e-06	Not significant
HepG2	MA0748.2	4.43	4.64e-06	7.64e-06	Not significant
HepG2	MA0749.1	-5.27	7.01e-08	1.56e-07	Significant footprint
HepG2	MA0750.2	4.22	1.21e-05	1.89e-05	Not significant
HepG2	MA0751.1	8.66	2.31e-18	7.21e-17	Not significant
HepG2	MA0752.1	-2.25	0.0122	0.0147	Not significant
HepG2	MA0753.2	6.49	4.3e-11	1.51e-10	Not significant
HepG2	MA0754.1	-7.43	5.33e-14	3.08e-13	Significant footprint
HepG2	MA0755.1	-7.25	2.02e-13	1.02e-12	Significant footprint
HepG2	MA0756.1	-6.93	2.1e-12	9.01e-12	Significant footprint
HepG2	MA0757.1	-6	9.92e-10	2.79e-09	Significant footprint
HepG2	MA0758.1	-4.98	3.16e-07	6.28e-07	Significant footprint
HepG2	MA0759.1	-2.27	0.0116	0.0142	Not significant
HepG2	MA0760.1	-2.82	0.00238	0.00309	Significant footprint
HepG2	MA0761.2	-2.44	0.00744	0.00915	Significant footprint
HepG2	MA0762.1	-3.75	8.85e-05	0.000127	Significant footprint
HepG2	MA0763.1	-2.59	0.00479	0.00602	Significant footprint
HepG2	MA0764.2	-1.06	0.143	0.154	Not significant
HepG2	MA0765.2	-0.61	0.271	0.282	Not significant
HepG2	MA0766.2	-5.97	1.19e-09	3.32e-09	Significant footprint
HepG2	MA0767.1	2.85	0.00217	0.00283	Not significant
HepG2	MA0768.1	-5.89	1.97e-09	5.39e-09	Significant footprint
HepG2	MA0769.2	-6.9	2.59e-12	1.1e-11	Significant footprint
HepG2	MA0770.1	-7.48	3.73e-14	2.24e-13	Significant footprint
HepG2	MA0771.1	-7.06	8.37e-13	3.76e-12	Significant footprint
HepG2	MA0772.1	-6.72	9.07e-12	3.51e-11	Significant footprint
HepG2	MA0773.1	-5.51	1.84e-08	4.57e-08	Significant footprint
HepG2	MA0774.1	-4.51	3.21e-06	5.47e-06	Significant footprint
HepG2	MA0775.1	-5.08	1.89e-07	3.92e-07	Significant footprint
HepG2	MA0776.1	-5.46	2.4e-08	5.8e-08	Significant footprint
HepG2	MA0777.1	-5.23	8.69e-08	1.92e-07	Significant footprint
HepG2	MA0778.1	6.22	2.55e-10	7.75e-10	Not significant
HepG2	MA0779.1	0	0.5	0.5	Not significant
HepG2	MA0780.1	-5.06	2.09e-07	4.3e-07	Significant footprint
HepG2	MA0781.1	-1.96	0.0249	0.0291	Not significant
HepG2	MA0782.2	-4.85	6.18e-07	1.17e-06	Significant footprint
HepG2	MA0783.1	-6.38	8.85e-11	2.95e-10	Significant footprint
HepG2	MA0784.1	-7.15	4.36e-13	2.06e-12	Significant footprint
HepG2	MA0785.1	-6.68	1.19e-11	4.54e-11	Significant footprint
HepG2	MA0786.1	-7.24	2.19e-13	1.1e-12	Significant footprint
HepG2	MA0787.1	-7.29	1.53e-13	7.96e-13	Significant footprint
HepG2	MA0788.1	-6.57	2.57e-11	9.36e-11	Significant footprint
HepG2	MA0789.1	-6.19	2.92e-10	8.68e-10	Significant footprint
HepG2	MA0790.1	-7.48	3.68e-14	2.23e-13	Significant footprint
HepG2	MA0791.1	-8.03	4.95e-16	4.29e-15	Significant footprint
HepG2	MA0792.1	-7.23	2.42e-13	1.19e-12	Significant footprint
HepG2	MA0793.1	-5.39	3.46e-08	8.11e-08	Significant footprint
HepG2	MA0794.1	-1.96	0.025	0.0292	Not significant
HepG2	MA0795.1	-0.35	0.364	0.37	Not significant
HepG2	MA0796.1	-6.78	6.13e-12	2.44e-11	Significant footprint
HepG2	MA0797.1	-6.14	4.16e-10	1.22e-09	Significant footprint
HepG2	MA0798.2	0.51	0.306	0.315	Not significant
HepG2	MA0799.1	-4.1	2.06e-05	3.11e-05	Significant footprint
HepG2	MA0800.1	-7.52	2.68e-14	1.68e-13	Significant footprint
HepG2	MA0801.1	-6.01	9.25e-10	2.61e-09	Significant footprint
HepG2	MA0802.1	-6.82	4.4e-12	1.82e-11	Significant footprint
HepG2	MA0803.1	-4.39	5.61e-06	9.2e-06	Significant footprint
HepG2	MA0804.1	-6.94	2.02e-12	8.74e-12	Significant footprint
HepG2	MA0805.1	-7.23	2.46e-13	1.2e-12	Significant footprint
HepG2	MA0806.1	-6.44	5.85e-11	2.02e-10	Significant footprint
HepG2	MA0807.1	-4.76	9.86e-07	1.81e-06	Significant footprint
HepG2	MA0808.1	-7.35	9.55e-14	5.2e-13	Significant footprint
HepG2	MA0809.2	-6.75	7.57e-12	2.97e-11	Significant footprint
HepG2	MA0810.1	8.05	4.15e-16	3.64e-15	Not significant
HepG2	MA0811.1	7.7	6.6e-15	4.56e-14	Not significant
HepG2	MA0812.1	8.19	1.3e-16	1.5e-15	Not significant
HepG2	MA0813.1	8.75	1.07e-18	3.98e-17	Not significant
HepG2	MA0814.2	8.31	4.6e-17	7.46e-16	Not significant
HepG2	MA0815.1	8.61	3.6e-18	9.94e-17	Not significant
HepG2	MA0816.1	-4.78	8.64e-07	1.59e-06	Significant footprint
HepG2	MA0817.1	-2.37	0.00881	0.0108	Not significant
HepG2	MA0818.1	-2.26	0.0119	0.0145	Not significant
HepG2	MA0819.1	-5.33	4.93e-08	1.14e-07	Significant footprint
HepG2	MA0820.1	-5.11	1.61e-07	3.36e-07	Significant footprint
HepG2	MA0821.1	2.04	0.0207	0.0244	Not significant
HepG2	MA0822.1	2.84	0.00226	0.00294	Not significant
HepG2	MA0823.1	-5.01	2.7e-07	5.43e-07	Significant footprint
HepG2	MA0825.1	-7.68	8.14e-15	5.57e-14	Significant footprint
HepG2	MA0826.1	-3.31	0.000461	0.000623	Significant footprint
HepG2	MA0827.1	-5.02	2.54e-07	5.13e-07	Significant footprint
HepG2	MA0828.1	-8.83	5.01e-19	2.44e-17	Significant footprint
HepG2	MA0829.2	-8.9	2.82e-19	2.31e-17	Significant footprint
HepG2	MA0830.2	5.33	4.86e-08	1.13e-07	Not significant
HepG2	MA0831.2	-8.51	8.78e-18	1.94e-16	Significant footprint
HepG2	MA0832.1	-6.42	6.79e-11	2.3e-10	Significant footprint
HepG2	MA0833.2	-8.85	4.44e-19	2.44e-17	Significant footprint
HepG2	MA0834.1	-8.87	3.7e-19	2.31e-17	Significant footprint
HepG2	MA0835.2	-8.07	3.58e-16	3.23e-15	Significant footprint
HepG2	MA0836.2	-8.4	2.28e-17	4.05e-16	Significant footprint
HepG2	MA0837.1	-8.64	2.78e-18	8.29e-17	Significant footprint
HepG2	MA0838.1	-8.53	7.32e-18	1.8e-16	Significant footprint
HepG2	MA0839.1	-4.66	1.61e-06	2.84e-06	Significant footprint
HepG2	MA0840.1	-8.34	3.59e-17	6.08e-16	Significant footprint
HepG2	MA0841.1	-8.18	1.38e-16	1.56e-15	Significant footprint
HepG2	MA0842.2	-7.14	4.67e-13	2.19e-12	Significant footprint
HepG2	MA0843.1	-8.68	1.95e-18	6.94e-17	Significant footprint
HepG2	MA0844.1	-6.08	6.15e-10	1.78e-09	Significant footprint
HepG2	MA0845.1	-2.02	0.0217	0.0255	Not significant
HepG2	MA0846.1	-0.84	0.202	0.213	Not significant
HepG2	MA0847.2	-0.68	0.249	0.26	Not significant
HepG2	MA0848.1	-1.61	0.0536	0.0608	Not significant
HepG2	MA0849.1	-1.6	0.0543	0.0614	Not significant
HepG2	MA0850.1	-1.55	0.06	0.067	Not significant
HepG2	MA0851.1	-0.96	0.168	0.18	Not significant
HepG2	MA0852.2	-1.82	0.0345	0.0397	Not significant
HepG2	MA0853.1	-5.59	1.13e-08	2.85e-08	Significant footprint
HepG2	MA0854.1	-6.47	4.9e-11	1.7e-10	Significant footprint
HepG2	MA0855.1	-7.42	5.66e-14	3.2e-13	Significant footprint
HepG2	MA0856.1	-7.55	2.14e-14	1.38e-13	Significant footprint
HepG2	MA0857.1	-6.07	6.38e-10	1.83e-09	Significant footprint
HepG2	MA0858.1	-3.25	0.000584	0.000779	Significant footprint
HepG2	MA0859.1	-6.21	2.59e-10	7.86e-10	Significant footprint
HepG2	MA0860.1	-4.75	1e-06	1.83e-06	Significant footprint
HepG2	MA0861.1	-3.22	0.000632	0.00084	Significant footprint
HepG2	MA0862.1	-8.51	8.82e-18	1.94e-16	Significant footprint
HepG2	MA0863.1	1.46	0.0727	0.0804	Not significant
HepG2	MA0864.2	-0.24	0.403	0.41	Not significant
HepG2	MA0865.1	-2.2	0.0137	0.0165	Not significant
HepG2	MA0866.1	-3.43	0.000305	0.000418	Significant footprint
HepG2	MA0867.2	1.25	0.106	0.116	Not significant
HepG2	MA0868.2	-0.94	0.174	0.185	Not significant
HepG2	MA0869.1	-5.6	1.08e-08	2.73e-08	Significant footprint
HepG2	MA0870.1	-4.64	1.74e-06	3.07e-06	Significant footprint
HepG2	MA0871.2	-7.32	1.2e-13	6.37e-13	Significant footprint
HepG2	MA0872.1	8.96	1.6e-19	1.99e-17	Not significant
HepG2	MA0873.1	-6.62	1.76e-11	6.6e-11	Significant footprint
HepG2	MA0874.1	-4.75	1e-06	1.83e-06	Significant footprint
HepG2	MA0875.1	-4.49	3.52e-06	5.89e-06	Significant footprint
HepG2	MA0876.1	-2.53	0.00563	0.007	Significant footprint
HepG2	MA0877.2	-3.41	0.000328	0.000449	Significant footprint
HepG2	MA0878.2	-2.94	0.00162	0.00212	Significant footprint
HepG2	MA0879.1	-3.72	9.94e-05	0.000142	Significant footprint
HepG2	MA0880.1	-4.95	3.68e-07	7.23e-07	Significant footprint
HepG2	MA0881.1	-4.42	5e-06	8.22e-06	Significant footprint
HepG2	MA0882.1	-5.35	4.45e-08	1.04e-07	Significant footprint
HepG2	MA0883.1	-4.35	6.67e-06	1.08e-05	Significant footprint
HepG2	MA0884.1	-8.08	3.3e-16	3.07e-15	Significant footprint
HepG2	MA0885.1	-4.13	1.78e-05	2.72e-05	Significant footprint
HepG2	MA0886.1	-4.63	1.8e-06	3.15e-06	Significant footprint
HepG2	MA0887.1	-3.98	3.45e-05	5.17e-05	Significant footprint
HepG2	MA0888.1	-4.19	1.37e-05	2.12e-05	Significant footprint
HepG2	MA0889.1	-4.96	3.51e-07	6.91e-07	Significant footprint
HepG2	MA0890.1	-5.17	1.15e-07	2.48e-07	Significant footprint
HepG2	MA0891.1	-5.01	2.73e-07	5.47e-07	Significant footprint
HepG2	MA0892.1	-2.98	0.00144	0.0019	Significant footprint
HepG2	MA0893.2	-4.12	1.89e-05	2.87e-05	Significant footprint
HepG2	MA0894.1	-5.83	2.74e-09	7.38e-09	Significant footprint
HepG2	MA0895.1	-3.27	0.000533	0.000715	Significant footprint
HepG2	MA0896.1	-6	1e-09	2.81e-09	Significant footprint
HepG2	MA0897.1	-4.61	2.05e-06	3.57e-06	Significant footprint
HepG2	MA0898.1	-5.29	6.06e-08	1.37e-07	Significant footprint
HepG2	MA0899.1	-4.72	1.15e-06	2.08e-06	Significant footprint
HepG2	MA0900.2	-5.04	2.32e-07	4.75e-07	Significant footprint
HepG2	MA0901.2	-4.34	7.27e-06	1.17e-05	Significant footprint
HepG2	MA0902.2	-4.24	1.09e-05	1.72e-05	Significant footprint
HepG2	MA0903.1	-4.48	3.72e-06	6.18e-06	Significant footprint
HepG2	MA0904.2	-4.22	1.23e-05	1.93e-05	Significant footprint
HepG2	MA0905.1	-5.24	8.23e-08	1.83e-07	Significant footprint
[truncated: 985 more rows]

## Sheet: Supp Figure 3
cell_type	TF_name	chip-seq_accession	method	auROC
A549	CEBPB	ENCFF047UIF	Accessibility	0.651
A549	CEBPB	ENCFF047UIF	FOS-corrected	0.639
A549	CEBPB	ENCFF047UIF	FOS-uncorrected	0.595
A549	CEBPB	ENCFF047UIF	HINT-ATAC	0.604
A549	CEBPB	ENCFF047UIF	PIQ	0.552
A549	CEBPB	ENCFF047UIF	PWM	0.561
A549	CEBPB	ENCFF047UIF	TOBIAS	0.693
A549	CEBPB	ENCFF047UIF	Wellington	0.649
A549	CEBPB	ENCFF047UIF	msCentipede	0.712
A549	CTCF	ENCFF646TUX	Accessibility	0.47
A549	CTCF	ENCFF646TUX	FOS-corrected	0.76
A549	CTCF	ENCFF646TUX	FOS-uncorrected	0.753
A549	CTCF	ENCFF646TUX	HINT-ATAC	0.627
A549	CTCF	ENCFF646TUX	PIQ	0.81
A549	CTCF	ENCFF646TUX	PWM	0.888
A549	CTCF	ENCFF646TUX	TOBIAS	0.649
A549	CTCF	ENCFF646TUX	Wellington	0.779
A549	CTCF	ENCFF646TUX	msCentipede	0.614
A549	ELK1	ENCFF605JXG	Accessibility	0.852
A549	ELK1	ENCFF605JXG	FOS-corrected	0.79
A549	ELK1	ENCFF605JXG	FOS-uncorrected	0.709
A549	ELK1	ENCFF605JXG	HINT-ATAC	0.653
A549	ELK1	ENCFF605JXG	PIQ	0.851
A549	ELK1	ENCFF605JXG	PWM	0.695
A549	ELK1	ENCFF605JXG	TOBIAS	0.842
A549	ELK1	ENCFF605JXG	Wellington	0.681
A549	ELK1	ENCFF605JXG	msCentipede	0.843
A549	ESRRA	ENCFF558UWY	Accessibility	0.767
A549	ESRRA	ENCFF558UWY	FOS-corrected	0.687
A549	ESRRA	ENCFF558UWY	FOS-uncorrected	0.636
A549	ESRRA	ENCFF558UWY	HINT-ATAC	0.58
A549	ESRRA	ENCFF558UWY	PIQ	0.697
A549	ESRRA	ENCFF558UWY	PWM	0.739
A549	ESRRA	ENCFF558UWY	TOBIAS	0.774
A549	ESRRA	ENCFF558UWY	Wellington	0.655
A549	ESRRA	ENCFF558UWY	msCentipede	0.797
A549	FOSB::JUNB	ENCFF127HJG	Accessibility	0.902
A549	FOSB::JUNB	ENCFF127HJG	FOS-corrected	0.852
A549	FOSB::JUNB	ENCFF127HJG	FOS-uncorrected	0.781
A549	FOSB::JUNB	ENCFF127HJG	HINT-ATAC	0.67
A549	FOSB::JUNB	ENCFF127HJG	PIQ	0.915
A549	FOSB::JUNB	ENCFF127HJG	PWM	0.641
A549	FOSB::JUNB	ENCFF127HJG	TOBIAS	0.908
A549	FOSB::JUNB	ENCFF127HJG	Wellington	0.775
A549	FOSB::JUNB	ENCFF127HJG	msCentipede	0.903
A549	MAFK	ENCFF813WJW	Accessibility	0.634
A549	MAFK	ENCFF813WJW	FOS-corrected	0.619
A549	MAFK	ENCFF813WJW	FOS-uncorrected	0.613
A549	MAFK	ENCFF813WJW	HINT-ATAC	0.549
A549	MAFK	ENCFF813WJW	PIQ	0.611
A549	MAFK	ENCFF813WJW	PWM	0.714
A549	MAFK	ENCFF813WJW	TOBIAS	0.657
A549	MAFK	ENCFF813WJW	Wellington	0.642
A549	MAFK	ENCFF813WJW	msCentipede	0.673
A549	MYCN	ENCFF542GMN	Accessibility	0.824
A549	MYCN	ENCFF542GMN	FOS-corrected	0.668
A549	MYCN	ENCFF542GMN	FOS-uncorrected	0.644
A549	MYCN	ENCFF542GMN	HINT-ATAC	0.623
A549	MYCN	ENCFF542GMN	PIQ	0.824
A549	MYCN	ENCFF542GMN	PWM	0.641
A549	MYCN	ENCFF542GMN	TOBIAS	0.851
A549	MYCN	ENCFF542GMN	Wellington	0.699
A549	MYCN	ENCFF542GMN	msCentipede	0.855
A549	Nfe2l2	ENCFF418TUX	Accessibility	0.707
A549	Nfe2l2	ENCFF418TUX	FOS-corrected	0.694
A549	Nfe2l2	ENCFF418TUX	FOS-uncorrected	0.696
A549	Nfe2l2	ENCFF418TUX	HINT-ATAC	0.581
A549	Nfe2l2	ENCFF418TUX	PIQ	0.743
A549	Nfe2l2	ENCFF418TUX	PWM	0.854
A549	Nfe2l2	ENCFF418TUX	TOBIAS	0.733
A549	Nfe2l2	ENCFF418TUX	Wellington	0.667
A549	Nfe2l2	ENCFF418TUX	msCentipede	0.731
A549	REST	ENCFF706DRE	Accessibility	0.587
A549	REST	ENCFF706DRE	FOS-corrected	0.604
A549	REST	ENCFF706DRE	FOS-uncorrected	0.572
A549	REST	ENCFF706DRE	HINT-ATAC	0.609
A549	REST	ENCFF706DRE	PIQ	0.73
A549	REST	ENCFF706DRE	PWM	0.714
A549	REST	ENCFF706DRE	TOBIAS	0.685
A549	REST	ENCFF706DRE	Wellington	0.665
A549	REST	ENCFF706DRE	msCentipede	0.669
A549	RFX5	ENCFF179WDI	Accessibility	0.749
A549	RFX5	ENCFF179WDI	FOS-corrected	0.672
A549	RFX5	ENCFF179WDI	FOS-uncorrected	0.666
A549	RFX5	ENCFF179WDI	HINT-ATAC	0.634
A549	RFX5	ENCFF179WDI	PIQ	0.756
A549	RFX5	ENCFF179WDI	PWM	0.769
A549	RFX5	ENCFF179WDI	TOBIAS	0.778
A549	RFX5	ENCFF179WDI	Wellington	0.636
A549	RFX5	ENCFF179WDI	msCentipede	0.775
A549	SREBF1	ENCFF624DDK	Accessibility	0.836
A549	SREBF1	ENCFF624DDK	FOS-corrected	0.808
A549	SREBF1	ENCFF624DDK	FOS-uncorrected	0.788
A549	SREBF1	ENCFF624DDK	HINT-ATAC	0.645
A549	SREBF1	ENCFF624DDK	PIQ	0.703
A549	SREBF1	ENCFF624DDK	PWM	0.466
A549	SREBF1	ENCFF624DDK	TOBIAS	0.86
A549	SREBF1	ENCFF624DDK	Wellington	0.806
A549	SREBF1	ENCFF624DDK	msCentipede	0.842
A549	USF2	ENCFF593EOW	Accessibility	0.769
A549	USF2	ENCFF593EOW	FOS-corrected	0.73
A549	USF2	ENCFF593EOW	FOS-uncorrected	0.728
A549	USF2	ENCFF593EOW	HINT-ATAC	0.646
A549	USF2	ENCFF593EOW	PIQ	0.781
A549	USF2	ENCFF593EOW	PWM	0.732
A549	USF2	ENCFF593EOW	TOBIAS	0.794
A549	USF2	ENCFF593EOW	Wellington	0.76
A549	USF2	ENCFF593EOW	msCentipede	0.798
GM12878	Ahr::Arnt	ENCFF758RQJ	Accessibility	0.672
GM12878	Ahr::Arnt	ENCFF758RQJ	FOS-corrected	0.625
GM12878	Ahr::Arnt	ENCFF758RQJ	FOS-uncorrected	0.645
GM12878	Ahr::Arnt	ENCFF758RQJ	HINT-ATAC	0.548
GM12878	Ahr::Arnt	ENCFF758RQJ	PWM	0.5
GM12878	Ahr::Arnt	ENCFF758RQJ	TOBIAS	0.688
GM12878	Ahr::Arnt	ENCFF758RQJ	Wellington	0.622
GM12878	Ahr::Arnt	ENCFF758RQJ	msCentipede	0.695
GM12878	Arid3a	ENCFF003VDB	Accessibility	0.73
GM12878	Arid3a	ENCFF003VDB	FOS-corrected	0.729
GM12878	Arid3a	ENCFF003VDB	FOS-uncorrected	0.709
GM12878	Arid3a	ENCFF003VDB	HINT-ATAC	0.561
GM12878	Arid3a	ENCFF003VDB	PIQ	0.349
GM12878	Arid3a	ENCFF003VDB	PWM	0.5
GM12878	Arid3a	ENCFF003VDB	TOBIAS	0.75
GM12878	Arid3a	ENCFF003VDB	Wellington	0.701
GM12878	Arid3a	ENCFF003VDB	msCentipede	0.758
GM12878	BATF3	ENCFF832YIE	Accessibility	0.721
GM12878	BATF3	ENCFF832YIE	FOS-corrected	0.727
GM12878	BATF3	ENCFF832YIE	FOS-uncorrected	0.691
GM12878	BATF3	ENCFF832YIE	HINT-ATAC	0.603
GM12878	BATF3	ENCFF832YIE	PIQ	0.743
GM12878	BATF3	ENCFF832YIE	PWM	0.619
GM12878	BATF3	ENCFF832YIE	TOBIAS	0.763
GM12878	BATF3	ENCFF832YIE	Wellington	0.728
GM12878	BATF3	ENCFF832YIE	msCentipede	0.774
GM12878	BHLHE40	ENCFF370ZNL	Accessibility	0.704
GM12878	BHLHE40	ENCFF370ZNL	FOS-corrected	0.717
GM12878	BHLHE40	ENCFF370ZNL	FOS-uncorrected	0.68
GM12878	BHLHE40	ENCFF370ZNL	HINT-ATAC	0.604
GM12878	BHLHE40	ENCFF370ZNL	PIQ	0.743
GM12878	BHLHE40	ENCFF370ZNL	PWM	0.639
GM12878	BHLHE40	ENCFF370ZNL	TOBIAS	0.744
GM12878	BHLHE40	ENCFF370ZNL	Wellington	0.675
GM12878	BHLHE40	ENCFF370ZNL	msCentipede	0.738
GM12878	Bach1::Mafk	ENCFF725YZH	Accessibility	0.761
GM12878	Bach1::Mafk	ENCFF725YZH	FOS-corrected	0.652
GM12878	Bach1::Mafk	ENCFF725YZH	FOS-uncorrected	0.663
GM12878	Bach1::Mafk	ENCFF725YZH	HINT-ATAC	0.567
GM12878	Bach1::Mafk	ENCFF725YZH	PIQ	0.746
GM12878	Bach1::Mafk	ENCFF725YZH	PWM	0.63
GM12878	Bach1::Mafk	ENCFF725YZH	TOBIAS	0.765
GM12878	Bach1::Mafk	ENCFF725YZH	Wellington	0.682
GM12878	Bach1::Mafk	ENCFF725YZH	msCentipede	0.779
GM12878	CEBPB	ENCFF786YYI	Accessibility	0.744
GM12878	CEBPB	ENCFF786YYI	FOS-corrected	0.688
GM12878	CEBPB	ENCFF786YYI	FOS-uncorrected	0.606
GM12878	CEBPB	ENCFF786YYI	HINT-ATAC	0.627
GM12878	CEBPB	ENCFF786YYI	PIQ	0.519
GM12878	CEBPB	ENCFF786YYI	PWM	0.62
GM12878	CEBPB	ENCFF786YYI	TOBIAS	0.81
GM12878	CEBPB	ENCFF786YYI	Wellington	0.714
GM12878	CEBPB	ENCFF786YYI	msCentipede	0.677
GM12878	CREM	ENCFF091YID	Accessibility	0.76
GM12878	CREM	ENCFF091YID	FOS-corrected	0.737
GM12878	CREM	ENCFF091YID	FOS-uncorrected	0.734
GM12878	CREM	ENCFF091YID	HINT-ATAC	0.593
GM12878	CREM	ENCFF091YID	PIQ	0.736
GM12878	CREM	ENCFF091YID	PWM	0.633
GM12878	CREM	ENCFF091YID	TOBIAS	0.808
GM12878	CREM	ENCFF091YID	Wellington	0.676
GM12878	CREM	ENCFF091YID	msCentipede	0.798
GM12878	CTCF	ENCFF960ZGP	Accessibility	0.541
GM12878	CTCF	ENCFF960ZGP	FOS-corrected	0.802
GM12878	CTCF	ENCFF960ZGP	FOS-uncorrected	0.79
GM12878	CTCF	ENCFF960ZGP	HINT-ATAC	0.644
GM12878	CTCF	ENCFF960ZGP	PIQ	0.835
GM12878	CTCF	ENCFF960ZGP	PWM	0.884
GM12878	CTCF	ENCFF960ZGP	TOBIAS	0.759
GM12878	CTCF	ENCFF960ZGP	Wellington	0.823
GM12878	CTCF	ENCFF960ZGP	msCentipede	0.737
GM12878	CUX1	ENCFF567NFS	Accessibility	0.66
GM12878	CUX1	ENCFF567NFS	FOS-corrected	0.625
GM12878	CUX1	ENCFF567NFS	FOS-uncorrected	0.559
GM12878	CUX1	ENCFF567NFS	HINT-ATAC	0.428
GM12878	CUX1	ENCFF567NFS	PIQ	0.481
GM12878	CUX1	ENCFF567NFS	PWM	0.43
GM12878	CUX1	ENCFF567NFS	TOBIAS	0.736
GM12878	CUX1	ENCFF567NFS	Wellington	0.792
GM12878	CUX1	ENCFF567NFS	msCentipede	0.764
GM12878	E2F4	ENCFF687SFB	Accessibility	0.791
GM12878	E2F4	ENCFF687SFB	FOS-corrected	0.844
GM12878	E2F4	ENCFF687SFB	FOS-uncorrected	0.788
GM12878	E2F4	ENCFF687SFB	HINT-ATAC	0.605
GM12878	E2F4	ENCFF687SFB	PIQ	0.482
GM12878	E2F4	ENCFF687SFB	PWM	0.548
GM12878	E2F4	ENCFF687SFB	TOBIAS	0.801
GM12878	E2F4	ENCFF687SFB	Wellington	0.833
GM12878	E2F4	ENCFF687SFB	msCentipede	0.813
GM12878	EBF1	ENCFF249SVT	Accessibility	0.6
GM12878	EBF1	ENCFF249SVT	FOS-corrected	0.571
GM12878	EBF1	ENCFF249SVT	FOS-uncorrected	0.555
GM12878	EBF1	ENCFF249SVT	HINT-ATAC	0.544
GM12878	EBF1	ENCFF249SVT	PIQ	0.655
GM12878	EBF1	ENCFF249SVT	PWM	0.671
GM12878	EBF1	ENCFF249SVT	TOBIAS	0.645
GM12878	EBF1	ENCFF249SVT	Wellington	0.576
GM12878	EBF1	ENCFF249SVT	msCentipede	0.659
GM12878	ELF1	ENCFF948CPI	Accessibility	0.744
GM12878	ELF1	ENCFF948CPI	FOS-corrected	0.679
GM12878	ELF1	ENCFF948CPI	FOS-uncorrected	0.682
GM12878	ELF1	ENCFF948CPI	HINT-ATAC	0.576
GM12878	ELF1	ENCFF948CPI	PIQ	0.782
GM12878	ELF1	ENCFF948CPI	PWM	0.629
GM12878	ELF1	ENCFF948CPI	TOBIAS	0.774
GM12878	ELF1	ENCFF948CPI	Wellington	0.687
GM12878	ELF1	ENCFF948CPI	msCentipede	0.786
GM12878	ELK1	ENCFF432AQP	Accessibility	0.854
GM12878	ELK1	ENCFF432AQP	FOS-corrected	0.735
GM12878	ELK1	ENCFF432AQP	FOS-uncorrected	0.744
GM12878	ELK1	ENCFF432AQP	HINT-ATAC	0.655
GM12878	ELK1	ENCFF432AQP	PIQ	0.872
GM12878	ELK1	ENCFF432AQP	PWM	0.714
GM12878	ELK1	ENCFF432AQP	TOBIAS	0.867
GM12878	ELK1	ENCFF432AQP	Wellington	0.741
GM12878	ELK1	ENCFF432AQP	msCentipede	0.874
GM12878	ESRRA	ENCFF722LJP	Accessibility	0.741
GM12878	ESRRA	ENCFF722LJP	FOS-corrected	0.666
GM12878	ESRRA	ENCFF722LJP	FOS-uncorrected	0.609
GM12878	ESRRA	ENCFF722LJP	HINT-ATAC	0.534
GM12878	ESRRA	ENCFF722LJP	PIQ	0.667
GM12878	ESRRA	ENCFF722LJP	PWM	0.768
GM12878	ESRRA	ENCFF722LJP	TOBIAS	0.776
GM12878	ESRRA	ENCFF722LJP	Wellington	0.643
GM12878	ESRRA	ENCFF722LJP	msCentipede	0.764
GM12878	ETS1	ENCFF980VOD	Accessibility	0.821
GM12878	ETS1	ENCFF980VOD	FOS-corrected	0.734
GM12878	ETS1	ENCFF980VOD	FOS-uncorrected	0.725
GM12878	ETS1	ENCFF980VOD	HINT-ATAC	0.595
GM12878	ETS1	ENCFF980VOD	PIQ	0.846
GM12878	ETS1	ENCFF980VOD	PWM	0.576
GM12878	ETS1	ENCFF980VOD	TOBIAS	0.843
GM12878	ETS1	ENCFF980VOD	Wellington	0.724
GM12878	ETS1	ENCFF980VOD	msCentipede	0.843
GM12878	ETV6	ENCFF745ANU	Accessibility	0.747
GM12878	ETV6	ENCFF745ANU	FOS-corrected	0.68
GM12878	ETV6	ENCFF745ANU	FOS-uncorrected	0.678
GM12878	ETV6	ENCFF745ANU	HINT-ATAC	0.577
GM12878	ETV6	ENCFF745ANU	PIQ	0.766
GM12878	ETV6	ENCFF745ANU	PWM	0.634
GM12878	ETV6	ENCFF745ANU	TOBIAS	0.771
GM12878	ETV6	ENCFF745ANU	Wellington	0.665
GM12878	ETV6	ENCFF745ANU	msCentipede	0.78
GM12878	FOSL2::JUND	ENCFF873DJD	Accessibility	0.832
GM12878	FOSL2::JUND	ENCFF873DJD	FOS-corrected	0.773
GM12878	FOSL2::JUND	ENCFF873DJD	FOS-uncorrected	0.716
GM12878	FOSL2::JUND	ENCFF873DJD	HINT-ATAC	0.606
GM12878	FOSL2::JUND	ENCFF873DJD	PIQ	0.784
GM12878	FOSL2::JUND	ENCFF873DJD	PWM	0.647
GM12878	FOSL2::JUND	ENCFF873DJD	TOBIAS	0.855
GM12878	FOSL2::JUND	ENCFF873DJD	Wellington	0.747
GM12878	FOSL2::JUND	ENCFF873DJD	msCentipede	0.865
GM12878	FOXK2	ENCFF990MTR	Accessibility	0.735
GM12878	FOXK2	ENCFF990MTR	FOS-corrected	0.646
GM12878	FOXK2	ENCFF990MTR	FOS-uncorrected	0.535
GM12878	FOXK2	ENCFF990MTR	HINT-ATAC	0.573
GM12878	FOXK2	ENCFF990MTR	PIQ	0.593
GM12878	FOXK2	ENCFF990MTR	PWM	0.648
GM12878	FOXK2	ENCFF990MTR	TOBIAS	0.802
GM12878	FOXK2	ENCFF990MTR	Wellington	0.613
GM12878	FOXK2	ENCFF990MTR	msCentipede	0.808
GM12878	GABPA	ENCFF946ACA	Accessibility	0.834
GM12878	GABPA	ENCFF946ACA	FOS-corrected	0.733
GM12878	GABPA	ENCFF946ACA	FOS-uncorrected	0.698
GM12878	GABPA	ENCFF946ACA	HINT-ATAC	0.622
GM12878	GABPA	ENCFF946ACA	PIQ	0.787
GM12878	GABPA	ENCFF946ACA	PWM	0.642
GM12878	GABPA	ENCFF946ACA	TOBIAS	0.858
GM12878	GABPA	ENCFF946ACA	Wellington	0.742
GM12878	GABPA	ENCFF946ACA	msCentipede	0.87
GM12878	HSF1	ENCFF603BID	Accessibility	0.75
GM12878	HSF1	ENCFF603BID	FOS-corrected	0.597
GM12878	HSF1	ENCFF603BID	FOS-uncorrected	0.62
GM12878	HSF1	ENCFF603BID	HINT-ATAC	0.455
GM12878	HSF1	ENCFF603BID	PIQ	0.656
GM12878	HSF1	ENCFF603BID	PWM	0.837
GM12878	HSF1	ENCFF603BID	TOBIAS	0.782
GM12878	HSF1	ENCFF603BID	Wellington	0.717
GM12878	HSF1	ENCFF603BID	msCentipede	0.764
GM12878	IRF4	ENCFF720YMW	Accessibility	0.735
GM12878	IRF4	ENCFF720YMW	FOS-corrected	0.698
GM12878	IRF4	ENCFF720YMW	FOS-uncorrected	0.697
GM12878	IRF4	ENCFF720YMW	HINT-ATAC	0.55
GM12878	IRF4	ENCFF720YMW	PIQ	0.707
GM12878	IRF4	ENCFF720YMW	PWM	0.538
GM12878	IRF4	ENCFF720YMW	TOBIAS	0.754
GM12878	IRF4	ENCFF720YMW	Wellington	0.67
GM12878	IRF4	ENCFF720YMW	msCentipede	0.749
GM12878	MAFK	ENCFF186AWV	Accessibility	0.704
GM12878	MAFK	ENCFF186AWV	FOS-corrected	0.742
GM12878	MAFK	ENCFF186AWV	FOS-uncorrected	0.752
GM12878	MAFK	ENCFF186AWV	HINT-ATAC	0.507
GM12878	MAFK	ENCFF186AWV	PIQ	0.359
GM12878	MAFK	ENCFF186AWV	PWM	0.578
GM12878	MAFK	ENCFF186AWV	TOBIAS	0.742
GM12878	MAFK	ENCFF186AWV	Wellington	0.629
GM12878	MAFK	ENCFF186AWV	msCentipede	0.734
GM12878	MAX	ENCFF270NAL	Accessibility	0.787
GM12878	MAX	ENCFF270NAL	FOS-corrected	0.727
GM12878	MAX	ENCFF270NAL	FOS-uncorrected	0.69
GM12878	MAX	ENCFF270NAL	HINT-ATAC	0.619
GM12878	MAX	ENCFF270NAL	PIQ	0.745
GM12878	MAX	ENCFF270NAL	PWM	0.555
GM12878	MAX	ENCFF270NAL	TOBIAS	0.817
GM12878	MAX	ENCFF270NAL	Wellington	0.701
GM12878	MAX	ENCFF270NAL	msCentipede	0.821
GM12878	MEF2A	ENCFF958GXF	Accessibility	0.682
GM12878	MEF2A	ENCFF958GXF	FOS-corrected	0.71
GM12878	MEF2A	ENCFF958GXF	FOS-uncorrected	0.715
GM12878	MEF2A	ENCFF958GXF	HINT-ATAC	0.547
GM12878	MEF2A	ENCFF958GXF	PIQ	0.2
GM12878	MEF2A	ENCFF958GXF	PWM	0.532
GM12878	MEF2A	ENCFF958GXF	TOBIAS	0.767
GM12878	MEF2A	ENCFF958GXF	Wellington	0.721
GM12878	MEF2A	ENCFF958GXF	msCentipede	0.727
GM12878	MEF2B	ENCFF623FAW	Accessibility	0.742
GM12878	MEF2B	ENCFF623FAW	FOS-corrected	0.755
GM12878	MEF2B	ENCFF623FAW	FOS-uncorrected	0.734
GM12878	MEF2B	ENCFF623FAW	HINT-ATAC	0.551
GM12878	MEF2B	ENCFF623FAW	PIQ	0.645
GM12878	MEF2B	ENCFF623FAW	PWM	0.578
GM12878	MEF2B	ENCFF623FAW	TOBIAS	0.805
GM12878	MEF2B	ENCFF623FAW	Wellington	0.727
GM12878	MEF2B	ENCFF623FAW	msCentipede	0.786
GM12878	MEF2C	ENCFF830BRO	Accessibility	0.731
GM12878	MEF2C	ENCFF830BRO	FOS-corrected	0.726
GM12878	MEF2C	ENCFF830BRO	FOS-uncorrected	0.736
GM12878	MEF2C	ENCFF830BRO	HINT-ATAC	0.563
GM12878	MEF2C	ENCFF830BRO	PIQ	0.503
GM12878	MEF2C	ENCFF830BRO	PWM	0.646
GM12878	MEF2C	ENCFF830BRO	TOBIAS	0.793
GM12878	MEF2C	ENCFF830BRO	Wellington	0.724
GM12878	MEF2C	ENCFF830BRO	msCentipede	0.799
GM12878	MXI1	ENCFF199HGX	Accessibility	0.829
GM12878	MXI1	ENCFF199HGX	FOS-corrected	0.679
GM12878	MXI1	ENCFF199HGX	FOS-uncorrected	0.628
GM12878	MXI1	ENCFF199HGX	HINT-ATAC	0.572
GM12878	MXI1	ENCFF199HGX	PIQ	0.438
GM12878	MXI1	ENCFF199HGX	PWM	0.507
GM12878	MXI1	ENCFF199HGX	TOBIAS	0.84
GM12878	MXI1	ENCFF199HGX	Wellington	0.663
GM12878	MXI1	ENCFF199HGX	msCentipede	0.849
GM12878	NFATC1	ENCFF138ZBJ	Accessibility	0.659
GM12878	NFATC1	ENCFF138ZBJ	FOS-corrected	0.707
GM12878	NFATC1	ENCFF138ZBJ	FOS-uncorrected	0.743
GM12878	NFATC1	ENCFF138ZBJ	HINT-ATAC	0.629
GM12878	NFATC1	ENCFF138ZBJ	PIQ	0.509
GM12878	NFATC1	ENCFF138ZBJ	PWM	0.602
GM12878	NFATC1	ENCFF138ZBJ	TOBIAS	0.684
GM12878	NFATC1	ENCFF138ZBJ	Wellington	0.722
GM12878	NFATC1	ENCFF138ZBJ	msCentipede	0.729
GM12878	NFYA	ENCFF278GJK	Accessibility	0.917
GM12878	NFYA	ENCFF278GJK	FOS-corrected	0.753
GM12878	NFYA	ENCFF278GJK	FOS-uncorrected	0.829
GM12878	NFYA	ENCFF278GJK	HINT-ATAC	0.704
GM12878	NFYA	ENCFF278GJK	PIQ	0.854
GM12878	NFYA	ENCFF278GJK	PWM	0.619
GM12878	NFYA	ENCFF278GJK	TOBIAS	0.917
GM12878	NFYA	ENCFF278GJK	Wellington	0.793
GM12878	NFYA	ENCFF278GJK	msCentipede	0.917
GM12878	NFYB	ENCFF510NDO	Accessibility	0.847
GM12878	NFYB	ENCFF510NDO	FOS-corrected	0.763
GM12878	NFYB	ENCFF510NDO	FOS-uncorrected	0.745
GM12878	NFYB	ENCFF510NDO	HINT-ATAC	0.739
GM12878	NFYB	ENCFF510NDO	PIQ	0.761
GM12878	NFYB	ENCFF510NDO	PWM	0.722
GM12878	NFYB	ENCFF510NDO	TOBIAS	0.882
GM12878	NFYB	ENCFF510NDO	Wellington	0.735
GM12878	NFYB	ENCFF510NDO	msCentipede	0.882
GM12878	NR2C2	ENCFF434HVY	Accessibility	0.721
GM12878	NR2C2	ENCFF434HVY	FOS-corrected	0.482
GM12878	NR2C2	ENCFF434HVY	FOS-uncorrected	0.618
GM12878	NR2C2	ENCFF434HVY	HINT-ATAC	0.538
GM12878	NR2C2	ENCFF434HVY	PIQ	0.716
GM12878	NR2C2	ENCFF434HVY	PWM	0.76
GM12878	NR2C2	ENCFF434HVY	TOBIAS	0.788
GM12878	NR2C2	ENCFF434HVY	Wellington	0.677
GM12878	NR2C2	ENCFF434HVY	msCentipede	0.782
GM12878	NR2F1	ENCFF531KOV	Accessibility	0.684
GM12878	NR2F1	ENCFF531KOV	FOS-corrected	0.634
GM12878	NR2F1	ENCFF531KOV	FOS-uncorrected	0.6
GM12878	NR2F1	ENCFF531KOV	HINT-ATAC	0.539
GM12878	NR2F1	ENCFF531KOV	PIQ	0.419
GM12878	NR2F1	ENCFF531KOV	PWM	0.537
GM12878	NR2F1	ENCFF531KOV	TOBIAS	0.719
GM12878	NR2F1	ENCFF531KOV	Wellington	0.635
GM12878	NR2F1	ENCFF531KOV	msCentipede	0.731
GM12878	NRF1	ENCFF652BRY	Accessibility	0.809
GM12878	NRF1	ENCFF652BRY	FOS-corrected	0.782
GM12878	NRF1	ENCFF652BRY	FOS-uncorrected	0.746
GM12878	NRF1	ENCFF652BRY	HINT-ATAC	0.621
GM12878	NRF1	ENCFF652BRY	PIQ	0.81
GM12878	NRF1	ENCFF652BRY	PWM	0.822
GM12878	NRF1	ENCFF652BRY	TOBIAS	0.852
GM12878	NRF1	ENCFF652BRY	Wellington	0.772
GM12878	NRF1	ENCFF652BRY	msCentipede	0.843
GM12878	PAX5	ENCFF196JGP	Accessibility	0.71
GM12878	PAX5	ENCFF196JGP	FOS-corrected	0.675
GM12878	PAX5	ENCFF196JGP	FOS-uncorrected	0.681
GM12878	PAX5	ENCFF196JGP	HINT-ATAC	0.603
GM12878	PAX5	ENCFF196JGP	PIQ	0.685
GM12878	PAX5	ENCFF196JGP	PWM	0.571
GM12878	PAX5	ENCFF196JGP	TOBIAS	0.756
GM12878	PAX5	ENCFF196JGP	Wellington	0.681
GM12878	PAX5	ENCFF196JGP	msCentipede	0.763
GM12878	PBX3	ENCFF926LHG	Accessibility	0.789
GM12878	PBX3	ENCFF926LHG	FOS-corrected	0.664
GM12878	PBX3	ENCFF926LHG	FOS-uncorrected	0.624
GM12878	PBX3	ENCFF926LHG	HINT-ATAC	0.579
GM12878	PBX3	ENCFF926LHG	PIQ	0.796
GM12878	PBX3	ENCFF926LHG	PWM	0.711
GM12878	PBX3	ENCFF926LHG	TOBIAS	0.815
GM12878	PBX3	ENCFF926LHG	Wellington	0.679
GM12878	PBX3	ENCFF926LHG	msCentipede	0.824
GM12878	PKNOX1	ENCFF335ADU	Accessibility	0.75
GM12878	PKNOX1	ENCFF335ADU	FOS-corrected	0.659
GM12878	PKNOX1	ENCFF335ADU	FOS-uncorrected	0.627
GM12878	PKNOX1	ENCFF335ADU	HINT-ATAC	0.576
GM12878	PKNOX1	ENCFF335ADU	PIQ	0.678
GM12878	PKNOX1	ENCFF335ADU	PWM	0.631
GM12878	PKNOX1	ENCFF335ADU	TOBIAS	0.765
GM12878	PKNOX1	ENCFF335ADU	Wellington	0.671
GM12878	PKNOX1	ENCFF335ADU	msCentipede	0.768
GM12878	RELB	ENCFF105YDI	Accessibility	0.647
GM12878	RELB	ENCFF105YDI	FOS-corrected	0.622
GM12878	RELB	ENCFF105YDI	FOS-uncorrected	0.648
GM12878	RELB	ENCFF105YDI	HINT-ATAC	0.533
GM12878	RELB	ENCFF105YDI	PIQ	0.585
GM12878	RELB	ENCFF105YDI	PWM	0.506
GM12878	RELB	ENCFF105YDI	TOBIAS	0.66
GM12878	RELB	ENCFF105YDI	Wellington	0.635
GM12878	RELB	ENCFF105YDI	msCentipede	0.677
GM12878	REST	ENCFF274BBE	Accessibility	0.565
GM12878	REST	ENCFF274BBE	FOS-corrected	0.631
GM12878	REST	ENCFF274BBE	FOS-uncorrected	0.571
GM12878	REST	ENCFF274BBE	HINT-ATAC	0.557
GM12878	REST	ENCFF274BBE	PIQ	0.581
GM12878	REST	ENCFF274BBE	PWM	0.739
GM12878	REST	ENCFF274BBE	TOBIAS	0.693
GM12878	REST	ENCFF274BBE	Wellington	0.664
GM12878	REST	ENCFF274BBE	msCentipede	0.649
GM12878	RFX5	ENCFF259LNG	Accessibility	0.771
GM12878	RFX5	ENCFF259LNG	FOS-corrected	0.583
GM12878	RFX5	ENCFF259LNG	FOS-uncorrected	0.625
GM12878	RFX5	ENCFF259LNG	HINT-ATAC	0.622
GM12878	RFX5	ENCFF259LNG	PIQ	0.672
GM12878	RFX5	ENCFF259LNG	PWM	0.696
GM12878	RFX5	ENCFF259LNG	TOBIAS	0.814
GM12878	RFX5	ENCFF259LNG	Wellington	0.691
GM12878	RFX5	ENCFF259LNG	msCentipede	0.81
GM12878	RUNX3	ENCFF677QUK	Accessibility	0.676
GM12878	RUNX3	ENCFF677QUK	FOS-corrected	0.714
GM12878	RUNX3	ENCFF677QUK	FOS-uncorrected	0.717
GM12878	RUNX3	ENCFF677QUK	HINT-ATAC	0.577
GM12878	RUNX3	ENCFF677QUK	PIQ	0.589
GM12878	RUNX3	ENCFF677QUK	PWM	0.484
GM12878	RUNX3	ENCFF677QUK	TOBIAS	0.721
GM12878	RUNX3	ENCFF677QUK	Wellington	0.727
GM12878	RUNX3	ENCFF677QUK	msCentipede	0.702
GM12878	SRF	ENCFF766WWB	Accessibility	0.702
GM12878	SRF	ENCFF766WWB	FOS-corrected	0.663
GM12878	SRF	ENCFF766WWB	FOS-uncorrected	0.585
GM12878	SRF	ENCFF766WWB	HINT-ATAC	0.556
GM12878	SRF	ENCFF766WWB	PIQ	0.61
GM12878	SRF	ENCFF766WWB	PWM	0.724
GM12878	SRF	ENCFF766WWB	TOBIAS	0.723
GM12878	SRF	ENCFF766WWB	Wellington	0.647
GM12878	SRF	ENCFF766WWB	msCentipede	0.744
GM12878	TBP	ENCFF896UZB	Accessibility	0.842
GM12878	TBP	ENCFF896UZB	FOS-corrected	0.724
GM12878	TBP	ENCFF896UZB	FOS-uncorrected	0.725
GM12878	TBP	ENCFF896UZB	HINT-ATAC	0.596
GM12878	TBP	ENCFF896UZB	PIQ	0.561
GM12878	TBP	ENCFF896UZB	PWM	0.661
GM12878	TBP	ENCFF896UZB	TOBIAS	0.86
GM12878	TBP	ENCFF896UZB	Wellington	0.703
GM12878	TBP	ENCFF896UZB	msCentipede	0.875
GM12878	TBX21	ENCFF971VHK	Accessibility	0.695
GM12878	TBX21	ENCFF971VHK	FOS-corrected	0.665
GM12878	TBX21	ENCFF971VHK	FOS-uncorrected	0.644
GM12878	TBX21	ENCFF971VHK	HINT-ATAC	0.587
GM12878	TBX21	ENCFF971VHK	PIQ	0.665
GM12878	TBX21	ENCFF971VHK	PWM	0.585
GM12878	TBX21	ENCFF971VHK	TOBIAS	0.731
GM12878	TBX21	ENCFF971VHK	Wellington	0.667
GM12878	TBX21	ENCFF971VHK	msCentipede	0.763
GM12878	TCF7L2	ENCFF152RNE	Accessibility	0.675
GM12878	TCF7L2	ENCFF152RNE	FOS-corrected	0.691
GM12878	TCF7L2	ENCFF152RNE	FOS-uncorrected	0.686
GM12878	TCF7L2	ENCFF152RNE	HINT-ATAC	0.568
GM12878	TCF7L2	ENCFF152RNE	PIQ	0.578
GM12878	TCF7L2	ENCFF152RNE	PWM	0.651
GM12878	TCF7L2	ENCFF152RNE	TOBIAS	0.726
GM12878	TCF7L2	ENCFF152RNE	Wellington	0.648
GM12878	TCF7L2	ENCFF152RNE	msCentipede	0.746
GM12878	Tcf12	ENCFF768VSH	Accessibility	0.774
GM12878	Tcf12	ENCFF768VSH	FOS-corrected	0.68
GM12878	Tcf12	ENCFF768VSH	FOS-uncorrected	0.629
GM12878	Tcf12	ENCFF768VSH	HINT-ATAC	0.564
GM12878	Tcf12	ENCFF768VSH	PIQ	0.744
GM12878	Tcf12	ENCFF768VSH	PWM	0.577
GM12878	Tcf12	ENCFF768VSH	TOBIAS	0.809
GM12878	Tcf12	ENCFF768VSH	Wellington	0.649
GM12878	Tcf12	ENCFF768VSH	msCentipede	0.827
GM12878	USF1	ENCFF701QXK	Accessibility	0.795
GM12878	USF1	ENCFF701QXK	FOS-corrected	0.776
GM12878	USF1	ENCFF701QXK	FOS-uncorrected	0.716
GM12878	USF1	ENCFF701QXK	HINT-ATAC	0.615
GM12878	USF1	ENCFF701QXK	PIQ	0.839
GM12878	USF1	ENCFF701QXK	PWM	0.665
GM12878	USF1	ENCFF701QXK	TOBIAS	0.847
GM12878	USF1	ENCFF701QXK	Wellington	0.768
GM12878	USF1	ENCFF701QXK	msCentipede	0.829
GM12878	USF2	ENCFF514SWA	Accessibility	0.795
GM12878	USF2	ENCFF514SWA	FOS-corrected	0.785
GM12878	USF2	ENCFF514SWA	FOS-uncorrected	0.736
GM12878	USF2	ENCFF514SWA	HINT-ATAC	0.623
GM12878	USF2	ENCFF514SWA	PIQ	0.879
GM12878	USF2	ENCFF514SWA	PWM	0.686
GM12878	USF2	ENCFF514SWA	TOBIAS	0.841
GM12878	USF2	ENCFF514SWA	Wellington	0.767
GM12878	USF2	ENCFF514SWA	msCentipede	0.829
GM12878	YY1	ENCFF223MUF	Accessibility	0.822
GM12878	YY1	ENCFF223MUF	FOS-corrected	0.675
GM12878	YY1	ENCFF223MUF	FOS-uncorrected	0.666
GM12878	YY1	ENCFF223MUF	HINT-ATAC	0.568
GM12878	YY1	ENCFF223MUF	PIQ	0.679
GM12878	YY1	ENCFF223MUF	PWM	0.728
GM12878	YY1	ENCFF223MUF	TOBIAS	0.853
GM12878	YY1	ENCFF223MUF	Wellington	0.758
GM12878	YY1	ENCFF223MUF	msCentipede	0.861
GM12878	ZBED1	ENCFF630FLK	Accessibility	0.753
GM12878	ZBED1	ENCFF630FLK	FOS-corrected	0.645
GM12878	ZBED1	ENCFF630FLK	FOS-uncorrected	0.823
GM12878	ZBED1	ENCFF630FLK	HINT-ATAC	0.535
GM12878	ZBED1	ENCFF630FLK	PIQ	0.603
GM12878	ZBED1	ENCFF630FLK	PWM	0.686
GM12878	ZBED1	ENCFF630FLK	TOBIAS	0.771
GM12878	ZBED1	ENCFF630FLK	Wellington	0.681
GM12878	ZBED1	ENCFF630FLK	msCentipede	0.774
GM12878	ZBTB33	ENCFF773OQL	Accessibility	0.771
GM12878	ZBTB33	ENCFF773OQL	FOS-corrected	0.747
GM12878	ZBTB33	ENCFF773OQL	FOS-uncorrected	0.732
GM12878	ZBTB33	ENCFF773OQL	HINT-ATAC	0.606
GM12878	ZBTB33	ENCFF773OQL	PIQ	0.783
GM12878	ZBTB33	ENCFF773OQL	PWM	0.834
GM12878	ZBTB33	ENCFF773OQL	TOBIAS	0.826
GM12878	ZBTB33	ENCFF773OQL	Wellington	0.734
GM12878	ZBTB33	ENCFF773OQL	msCentipede	0.823
GM12878	ZEB1	ENCFF204LCG	Accessibility	0.806
GM12878	ZEB1	ENCFF204LCG	FOS-corrected	0.67
GM12878	ZEB1	ENCFF204LCG	FOS-uncorrected	0.606
GM12878	ZEB1	ENCFF204LCG	HINT-ATAC	0.567
GM12878	ZEB1	ENCFF204LCG	PIQ	0.758
GM12878	ZEB1	ENCFF204LCG	PWM	0.618
GM12878	ZEB1	ENCFF204LCG	TOBIAS	0.822
GM12878	ZEB1	ENCFF204LCG	Wellington	0.641
GM12878	ZEB1	ENCFF204LCG	msCentipede	0.829
GM12878	ZNF143	ENCFF193POQ	Accessibility	0.766
GM12878	ZNF143	ENCFF193POQ	FOS-corrected	0.724
GM12878	ZNF143	ENCFF193POQ	FOS-uncorrected	0.68
GM12878	ZNF143	ENCFF193POQ	HINT-ATAC	0.592
GM12878	ZNF143	ENCFF193POQ	PIQ	0.821
GM12878	ZNF143	ENCFF193POQ	PWM	0.638
GM12878	ZNF143	ENCFF193POQ	TOBIAS	0.817
GM12878	ZNF143	ENCFF193POQ	Wellington	0.713
GM12878	ZNF143	ENCFF193POQ	msCentipede	0.823
GM12878	ZNF24	ENCFF313HBL	Accessibility	0.69
GM12878	ZNF24	ENCFF313HBL	FOS-corrected	0.676
GM12878	ZNF24	ENCFF313HBL	FOS-uncorrected	0.634
GM12878	ZNF24	ENCFF313HBL	HINT-ATAC	0.566
GM12878	ZNF24	ENCFF313HBL	PIQ	0.334
GM12878	ZNF24	ENCFF313HBL	PWM	0.681
GM12878	ZNF24	ENCFF313HBL	TOBIAS	0.688
GM12878	ZNF24	ENCFF313HBL	Wellington	0.617
GM12878	ZNF24	ENCFF313HBL	msCentipede	0.724
GM12878	ZNF384	ENCFF942MDT	Accessibility	0.717
GM12878	ZNF384	ENCFF942MDT	FOS-corrected	0.756
GM12878	ZNF384	ENCFF942MDT	FOS-uncorrected	0.762
GM12878	ZNF384	ENCFF942MDT	HINT-ATAC	0.563
GM12878	ZNF384	ENCFF942MDT	PIQ	0.715
GM12878	ZNF384	ENCFF942MDT	PWM	0.544
GM12878	ZNF384	ENCFF942MDT	TOBIAS	0.746
GM12878	ZNF384	ENCFF942MDT	Wellington	0.74
GM12878	ZNF384	ENCFF942MDT	msCentipede	0.709
HepG2	ATF3	ENCFF137OEY	Accessibility	0.774
HepG2	ATF3	ENCFF137OEY	FOS-corrected	0.817
HepG2	ATF3	ENCFF137OEY	FOS-uncorrected	0.816
HepG2	ATF3	ENCFF137OEY	HINT-ATAC	0.513
HepG2	ATF3	ENCFF137OEY	PIQ	0.9
HepG2	ATF3	ENCFF137OEY	PWM	0.689
HepG2	ATF3	ENCFF137OEY	TOBIAS	0.81
HepG2	ATF3	ENCFF137OEY	Wellington	0.771
HepG2	ATF3	ENCFF137OEY	msCentipede	0.816
HepG2	Arid3a	ENCFF247GXE	Accessibility	0.746
HepG2	Arid3a	ENCFF247GXE	FOS-corrected	0.752
HepG2	Arid3a	ENCFF247GXE	FOS-uncorrected	0.751
HepG2	Arid3a	ENCFF247GXE	HINT-ATAC	0.593
HepG2	Arid3a	ENCFF247GXE	PIQ	0.284
HepG2	Arid3a	ENCFF247GXE	PWM	0.5
HepG2	Arid3a	ENCFF247GXE	TOBIAS	0.758
HepG2	Arid3a	ENCFF247GXE	Wellington	0.701
HepG2	Arid3a	ENCFF247GXE	msCentipede	0.765
HepG2	Atf1	ENCFF914IWA	Accessibility	0.753
HepG2	Atf1	ENCFF914IWA	FOS-corrected	0.748
HepG2	Atf1	ENCFF914IWA	FOS-uncorrected	0.758
HepG2	Atf1	ENCFF914IWA	HINT-ATAC	0.655
HepG2	Atf1	ENCFF914IWA	PIQ	0.665
HepG2	Atf1	ENCFF914IWA	PWM	0.496
HepG2	Atf1	ENCFF914IWA	TOBIAS	0.776
HepG2	Atf1	ENCFF914IWA	Wellington	0.693
HepG2	Atf1	ENCFF914IWA	msCentipede	0.738
HepG2	BCL6	ENCFF014UTU	Accessibility	0.677
HepG2	BCL6	ENCFF014UTU	FOS-corrected	0.738
HepG2	BCL6	ENCFF014UTU	FOS-uncorrected	0.721
HepG2	BCL6	ENCFF014UTU	HINT-ATAC	0.523
HepG2	BCL6	ENCFF014UTU	PIQ	0.588
HepG2	BCL6	ENCFF014UTU	PWM	0.605
HepG2	BCL6	ENCFF014UTU	TOBIAS	0.71
HepG2	BCL6	ENCFF014UTU	Wellington	0.611
HepG2	BCL6	ENCFF014UTU	msCentipede	0.729
HepG2	BHLHE40	ENCFF863ATX	Accessibility	0.745
HepG2	BHLHE40	ENCFF863ATX	FOS-corrected	0.699
HepG2	BHLHE40	ENCFF863ATX	FOS-uncorrected	0.705
HepG2	BHLHE40	ENCFF863ATX	HINT-ATAC	0.582
HepG2	BHLHE40	ENCFF863ATX	PIQ	0.754
HepG2	BHLHE40	ENCFF863ATX	PWM	0.724
HepG2	BHLHE40	ENCFF863ATX	TOBIAS	0.802
HepG2	BHLHE40	ENCFF863ATX	Wellington	0.713
HepG2	BHLHE40	ENCFF863ATX	msCentipede	0.802
HepG2	CEBPA	ENCFF874PIO	Accessibility	0.761
HepG2	CEBPA	ENCFF874PIO	FOS-corrected	0.662
HepG2	CEBPA	ENCFF874PIO	FOS-uncorrected	0.628
HepG2	CEBPA	ENCFF874PIO	HINT-ATAC	0.591
HepG2	CEBPA	ENCFF874PIO	PIQ	0.609
HepG2	CEBPA	ENCFF874PIO	PWM	0.694
HepG2	CEBPA	ENCFF874PIO	TOBIAS	0.779
HepG2	CEBPA	ENCFF874PIO	Wellington	0.734
HepG2	CEBPA	ENCFF874PIO	msCentipede	0.78
HepG2	CEBPB	ENCFF915ZYE	Accessibility	0.735
HepG2	CEBPB	ENCFF915ZYE	FOS-corrected	0.681
HepG2	CEBPB	ENCFF915ZYE	FOS-uncorrected	0.649
HepG2	CEBPB	ENCFF915ZYE	HINT-ATAC	0.524
HepG2	CEBPB	ENCFF915ZYE	PIQ	0.551
HepG2	CEBPB	ENCFF915ZYE	PWM	0.622
HepG2	CEBPB	ENCFF915ZYE	TOBIAS	0.797
HepG2	CEBPB	ENCFF915ZYE	Wellington	0.734
HepG2	CEBPG	ENCFF094SJQ	Accessibility	0.773
HepG2	CEBPG	ENCFF094SJQ	FOS-corrected	0.721
HepG2	CEBPG	ENCFF094SJQ	FOS-uncorrected	0.665
HepG2	CEBPG	ENCFF094SJQ	HINT-ATAC	0.546
HepG2	CEBPG	ENCFF094SJQ	PIQ	0.619
HepG2	CEBPG	ENCFF094SJQ	PWM	0.678
HepG2	CEBPG	ENCFF094SJQ	TOBIAS	0.8
HepG2	CEBPG	ENCFF094SJQ	Wellington	0.721
HepG2	CREB1	ENCFF550TXR	Accessibility	0.768
HepG2	CREB1	ENCFF550TXR	FOS-corrected	0.691
HepG2	CREB1	ENCFF550TXR	FOS-uncorrected	0.679
HepG2	CREB1	ENCFF550TXR	HINT-ATAC	0.562
HepG2	CREB1	ENCFF550TXR	PIQ	0.715
HepG2	CREB1	ENCFF550TXR	PWM	0.759
HepG2	CREB1	ENCFF550TXR	TOBIAS	0.781
HepG2	CREB1	ENCFF550TXR	Wellington	0.646
HepG2	CREB1	ENCFF550TXR	msCentipede	0.793
HepG2	CREM	ENCFF290UGF	Accessibility	0.761
HepG2	CREM	ENCFF290UGF	FOS-corrected	0.725
HepG2	CREM	ENCFF290UGF	FOS-uncorrected	0.742
HepG2	CREM	ENCFF290UGF	HINT-ATAC	0.606
HepG2	CREM	ENCFF290UGF	PIQ	0.794
HepG2	CREM	ENCFF290UGF	PWM	0.738
HepG2	CREM	ENCFF290UGF	TOBIAS	0.78
HepG2	CREM	ENCFF290UGF	Wellington	0.684
HepG2	CREM	ENCFF290UGF	msCentipede	0.777
HepG2	CTCF	ENCFF543WTP	Accessibility	0.551
HepG2	CTCF	ENCFF543WTP	FOS-corrected	0.734
HepG2	CTCF	ENCFF543WTP	FOS-uncorrected	0.725
HepG2	CTCF	ENCFF543WTP	HINT-ATAC	0.602
HepG2	CTCF	ENCFF543WTP	PIQ	0.733
HepG2	CTCF	ENCFF543WTP	PWM	0.854
HepG2	CTCF	ENCFF543WTP	TOBIAS	0.729
HepG2	CTCF	ENCFF543WTP	Wellington	0.708
HepG2	CTCF	ENCFF543WTP	msCentipede	0.689
HepG2	ELF1	ENCFF840RWO	Accessibility	0.749
HepG2	ELF1	ENCFF840RWO	FOS-corrected	0.682
HepG2	ELF1	ENCFF840RWO	FOS-uncorrected	0.699
HepG2	ELF1	ENCFF840RWO	HINT-ATAC	0.575
HepG2	ELF1	ENCFF840RWO	PIQ	0.752
HepG2	ELF1	ENCFF840RWO	PWM	0.648
HepG2	ELF1	ENCFF840RWO	TOBIAS	0.775
HepG2	ELF1	ENCFF840RWO	Wellington	0.671
HepG2	ELF1	ENCFF840RWO	msCentipede	0.808
HepG2	ETV4	ENCFF710CRT	Accessibility	0.741
HepG2	ETV4	ENCFF710CRT	FOS-corrected	0.651
HepG2	ETV4	ENCFF710CRT	FOS-uncorrected	0.643
HepG2	ETV4	ENCFF710CRT	HINT-ATAC	0.581
HepG2	ETV4	ENCFF710CRT	PIQ	0.749
HepG2	ETV4	ENCFF710CRT	PWM	0.639
HepG2	ETV4	ENCFF710CRT	TOBIAS	0.747
HepG2	ETV4	ENCFF710CRT	Wellington	0.64
HepG2	ETV4	ENCFF710CRT	msCentipede	0.769
HepG2	ETV5	ENCFF923NCW	Accessibility	0.718
HepG2	ETV5	ENCFF923NCW	FOS-corrected	0.658
HepG2	ETV5	ENCFF923NCW	FOS-uncorrected	0.669
HepG2	ETV5	ENCFF923NCW	HINT-ATAC	0.593
HepG2	ETV5	ENCFF923NCW	PIQ	0.767
HepG2	ETV5	ENCFF923NCW	PWM	0.691
HepG2	ETV5	ENCFF923NCW	TOBIAS	0.746
HepG2	ETV5	ENCFF923NCW	Wellington	0.662
HepG2	ETV5	ENCFF923NCW	msCentipede	0.773
HepG2	FOSL1::JUND(var.2)	ENCFF331IUK	Accessibility	0.725
HepG2	FOSL1::JUND(var.2)	ENCFF331IUK	FOS-corrected	0.754
HepG2	FOSL1::JUND(var.2)	ENCFF331IUK	FOS-uncorrected	0.754
HepG2	FOSL1::JUND(var.2)	ENCFF331IUK	HINT-ATAC	0.539
HepG2	FOSL1::JUND(var.2)	ENCFF331IUK	PIQ	0.735
HepG2	FOSL1::JUND(var.2)	ENCFF331IUK	PWM	0.783
HepG2	FOSL1::JUND(var.2)	ENCFF331IUK	TOBIAS	0.728
HepG2	FOSL1::JUND(var.2)	ENCFF331IUK	Wellington	0.772
HepG2	FOSL1::JUND(var.2)	ENCFF331IUK	msCentipede	0.758
HepG2	FOSL1::JUND(var.2)	ENCFF430PEI	Accessibility	0.728
HepG2	FOSL1::JUND(var.2)	ENCFF430PEI	FOS-corrected	0.729
HepG2	FOSL1::JUND(var.2)	ENCFF430PEI	FOS-uncorrected	0.75
HepG2	FOSL1::JUND(var.2)	ENCFF430PEI	HINT-ATAC	0.583
HepG2	FOSL1::JUND(var.2)	ENCFF430PEI	PIQ	0.72
HepG2	FOSL1::JUND(var.2)	ENCFF430PEI	PWM	0.734
HepG2	FOSL1::JUND(var.2)	ENCFF430PEI	TOBIAS	0.755
HepG2	FOSL1::JUND(var.2)	ENCFF430PEI	Wellington	0.747
HepG2	FOSL1::JUND(var.2)	ENCFF430PEI	msCentipede	0.758
HepG2	FOSL2::JUNB	ENCFF054ESU	Accessibility	0.697
HepG2	FOSL2::JUNB	ENCFF054ESU	FOS-corrected	0.691
HepG2	FOSL2::JUNB	ENCFF054ESU	FOS-uncorrected	0.657
HepG2	FOSL2::JUNB	ENCFF054ESU	HINT-ATAC	0.541
HepG2	FOSL2::JUNB	ENCFF054ESU	PIQ	0.688
HepG2	FOSL2::JUNB	ENCFF054ESU	PWM	0.605
HepG2	FOSL2::JUNB	ENCFF054ESU	TOBIAS	0.746
HepG2	FOSL2::JUNB	ENCFF054ESU	Wellington	0.712
HepG2	FOSL2::JUNB	ENCFF054ESU	msCentipede	0.718
HepG2	FOXA1	ENCFF872MGU	Accessibility	0.728
HepG2	FOXA1	ENCFF872MGU	FOS-corrected	0.717
HepG2	FOXA1	ENCFF872MGU	FOS-uncorrected	0.685
HepG2	FOXA1	ENCFF872MGU	HINT-ATAC	0.569
HepG2	FOXA1	ENCFF872MGU	PIQ	0.413
HepG2	FOXA1	ENCFF872MGU	PWM	0.536
HepG2	FOXA1	ENCFF872MGU	TOBIAS	0.774
HepG2	FOXA1	ENCFF872MGU	Wellington	0.679
HepG2	FOXA1	ENCFF872MGU	msCentipede	0.792
HepG2	FOXA2	ENCFF259BJR	Accessibility	0.726
HepG2	FOXA2	ENCFF259BJR	FOS-corrected	0.714
HepG2	FOXA2	ENCFF259BJR	FOS-uncorrected	0.685
HepG2	FOXA2	ENCFF259BJR	HINT-ATAC	0.548
HepG2	FOXA2	ENCFF259BJR	PIQ	0.616
HepG2	FOXA2	ENCFF259BJR	PWM	0.593
HepG2	FOXA2	ENCFF259BJR	TOBIAS	0.79
HepG2	FOXA2	ENCFF259BJR	Wellington	0.683
HepG2	FOXA2	ENCFF259BJR	msCentipede	0.766
HepG2	FOXK2	ENCFF315CHX	Accessibility	0.821
HepG2	FOXK2	ENCFF315CHX	FOS-corrected	0.763
HepG2	FOXK2	ENCFF315CHX	FOS-uncorrected	0.734
HepG2	FOXK2	ENCFF315CHX	HINT-ATAC	0.59
HepG2	FOXK2	ENCFF315CHX	PIQ	0.576
HepG2	FOXK2	ENCFF315CHX	PWM	0.609
HepG2	FOXK2	ENCFF315CHX	TOBIAS	0.847
HepG2	FOXK2	ENCFF315CHX	Wellington	0.684
HepG2	GABPA	ENCFF613KAB	Accessibility	0.757
HepG2	GABPA	ENCFF613KAB	FOS-corrected	0.663
HepG2	GABPA	ENCFF613KAB	FOS-uncorrected	0.683
HepG2	GABPA	ENCFF613KAB	HINT-ATAC	0.574
HepG2	GABPA	ENCFF613KAB	PIQ	0.705
HepG2	GABPA	ENCFF613KAB	PWM	0.649
HepG2	GABPA	ENCFF613KAB	TOBIAS	0.771
HepG2	GABPA	ENCFF613KAB	Wellington	0.692
HepG2	GABPA	ENCFF613KAB	msCentipede	0.705
HepG2	GATA4	ENCFF097OXR	Accessibility	0.788
HepG2	GATA4	ENCFF097OXR	FOS-corrected	0.716
HepG2	GATA4	ENCFF097OXR	FOS-uncorrected	0.741
HepG2	GATA4	ENCFF097OXR	HINT-ATAC	0.608
HepG2	GATA4	ENCFF097OXR	PIQ	0.481
HepG2	GATA4	ENCFF097OXR	PWM	0.651
HepG2	GATA4	ENCFF097OXR	TOBIAS	0.779
HepG2	GATA4	ENCFF097OXR	Wellington	0.695
HepG2	GATA4	ENCFF097OXR	msCentipede	0.85
HepG2	GMEB2	ENCFF219KQD	Accessibility	0.644
HepG2	GMEB2	ENCFF219KQD	FOS-corrected	0.786
HepG2	GMEB2	ENCFF219KQD	FOS-uncorrected	0.821
HepG2	GMEB2	ENCFF219KQD	HINT-ATAC	0.8
HepG2	GMEB2	ENCFF219KQD	PIQ	0.533
HepG2	GMEB2	ENCFF219KQD	PWM	0.156
HepG2	GMEB2	ENCFF219KQD	TOBIAS	0.733
HepG2	GMEB2	ENCFF219KQD	Wellington	0.478
HepG2	GMEB2	ENCFF219KQD	msCentipede	0.733
HepG2	HLF	ENCFF685UQE	Accessibility	0.787
HepG2	HLF	ENCFF685UQE	FOS-corrected	0.744
HepG2	HLF	ENCFF685UQE	FOS-uncorrected	0.709
HepG2	HLF	ENCFF685UQE	HINT-ATAC	0.562
HepG2	HLF	ENCFF685UQE	PIQ	0.597
HepG2	HLF	ENCFF685UQE	PWM	0.699
HepG2	HLF	ENCFF685UQE	TOBIAS	0.804
HepG2	HLF	ENCFF685UQE	Wellington	0.781
HepG2	HLF	ENCFF685UQE	msCentipede	0.743
HepG2	HNF1A	ENCFF800QTO	Accessibility	0.722
HepG2	HNF1A	ENCFF800QTO	FOS-corrected	0.643
HepG2	HNF1A	ENCFF800QTO	FOS-uncorrected	0.652
HepG2	HNF1A	ENCFF800QTO	HINT-ATAC	0.622
HepG2	HNF1A	ENCFF800QTO	PIQ	0.487
HepG2	HNF1A	ENCFF800QTO	PWM	0.668
HepG2	HNF1A	ENCFF800QTO	TOBIAS	0.724
HepG2	HNF1A	ENCFF800QTO	Wellington	0.643
HepG2	HNF1A	ENCFF800QTO	msCentipede	0.729
HepG2	HNF4A	ENCFF072CXB	Accessibility	0.744
HepG2	HNF4A	ENCFF072CXB	FOS-corrected	0.74
HepG2	HNF4A	ENCFF072CXB	FOS-uncorrected	0.732
HepG2	HNF4A	ENCFF072CXB	HINT-ATAC	0.521
HepG2	HNF4A	ENCFF072CXB	PIQ	0.689
HepG2	HNF4A	ENCFF072CXB	PWM	0.641
HepG2	HNF4A	ENCFF072CXB	TOBIAS	0.783
HepG2	HNF4A	ENCFF072CXB	Wellington	0.672
HepG2	HNF4A	ENCFF072CXB	msCentipede	0.793
HepG2	HNF4G	ENCFF086CTA	Accessibility	0.749
HepG2	HNF4G	ENCFF086CTA	FOS-corrected	0.733
HepG2	HNF4G	ENCFF086CTA	FOS-uncorrected	0.733
HepG2	HNF4G	ENCFF086CTA	HINT-ATAC	0.522
HepG2	HNF4G	ENCFF086CTA	PIQ	0.701
HepG2	HNF4G	ENCFF086CTA	PWM	0.643
HepG2	HNF4G	ENCFF086CTA	TOBIAS	0.774
HepG2	HNF4G	ENCFF086CTA	Wellington	0.658
HepG2	HNF4G	ENCFF086CTA	msCentipede	0.786
HepG2	MAFF	ENCFF493TIR	Accessibility	0.789
HepG2	MAFF	ENCFF493TIR	FOS-corrected	0.665
HepG2	MAFF	ENCFF493TIR	FOS-uncorrected	0.618
HepG2	MAFF	ENCFF493TIR	HINT-ATAC	0.553
HepG2	MAFF	ENCFF493TIR	PIQ	0.562
HepG2	MAFF	ENCFF493TIR	PWM	0.623
HepG2	MAFF	ENCFF493TIR	TOBIAS	0.781
HepG2	MAFF	ENCFF493TIR	Wellington	0.62
HepG2	MAFF	ENCFF493TIR	msCentipede	0.814
HepG2	MAFK	ENCFF171OJF	Accessibility	0.699
HepG2	MAFK	ENCFF171OJF	FOS-corrected	0.683
HepG2	MAFK	ENCFF171OJF	FOS-uncorrected	0.65
HepG2	MAFK	ENCFF171OJF	HINT-ATAC	0.514
HepG2	MAFK	ENCFF171OJF	PIQ	0.393
HepG2	MAFK	ENCFF171OJF	PWM	0.691
HepG2	MAFK	ENCFF171OJF	TOBIAS	0.721
HepG2	MAFK	ENCFF171OJF	Wellington	0.617
HepG2	MAFK	ENCFF171OJF	msCentipede	0.746
HepG2	MAX	ENCFF140PUO	Accessibility	0.831
HepG2	MAX	ENCFF140PUO	FOS-corrected	0.734
HepG2	MAX	ENCFF140PUO	FOS-uncorrected	0.767
HepG2	MAX	ENCFF140PUO	HINT-ATAC	0.574
HepG2	MAX	ENCFF140PUO	PIQ	0.684
HepG2	MAX	ENCFF140PUO	PWM	0.534
HepG2	MAX	ENCFF140PUO	TOBIAS	0.864
HepG2	MAX	ENCFF140PUO	Wellington	0.745
HepG2	MAX	ENCFF140PUO	msCentipede	0.89
HepG2	MIXL1	ENCFF963OLI	Accessibility	0.545
HepG2	MIXL1	ENCFF963OLI	FOS-corrected	0.581
HepG2	MIXL1	ENCFF963OLI	FOS-uncorrected	0.622
HepG2	MIXL1	ENCFF963OLI	HINT-ATAC	0.571
HepG2	MIXL1	ENCFF963OLI	PIQ	0.5
HepG2	MIXL1	ENCFF963OLI	PWM	0.472
HepG2	MIXL1	ENCFF963OLI	TOBIAS	0.593
HepG2	MIXL1	ENCFF963OLI	Wellington	0.583
HepG2	MIXL1	ENCFF963OLI	msCentipede	0.608
HepG2	MNT	ENCFF562FMQ	Accessibility	0.814
HepG2	MNT	ENCFF562FMQ	FOS-corrected	0.734
HepG2	MNT	ENCFF562FMQ	FOS-uncorrected	0.775
HepG2	MNT	ENCFF562FMQ	HINT-ATAC	0.566
HepG2	MNT	ENCFF562FMQ	PIQ	0.633
HepG2	MNT	ENCFF562FMQ	PWM	0.569
HepG2	MNT	ENCFF562FMQ	TOBIAS	0.849
HepG2	MNT	ENCFF562FMQ	Wellington	0.739
HepG2	MNT	ENCFF562FMQ	msCentipede	0.866
HepG2	Mlxip	ENCFF232WMR	Accessibility	0.829
HepG2	Mlxip	ENCFF232WMR	FOS-corrected	0.756
HepG2	Mlxip	ENCFF232WMR	FOS-uncorrected	0.794
HepG2	Mlxip	ENCFF232WMR	HINT-ATAC	0.57
HepG2	Mlxip	ENCFF232WMR	PIQ	0.754
HepG2	Mlxip	ENCFF232WMR	PWM	0.343
HepG2	Mlxip	ENCFF232WMR	TOBIAS	0.857
HepG2	Mlxip	ENCFF232WMR	Wellington	0.745
HepG2	Mlxip	ENCFF232WMR	msCentipede	0.879
HepG2	NFIA	ENCFF926VIT	Accessibility	0.743
HepG2	NFIA	ENCFF926VIT	FOS-corrected	0.765
HepG2	NFIA	ENCFF926VIT	FOS-uncorrected	0.725
HepG2	NFIA	ENCFF926VIT	HINT-ATAC	0.518
HepG2	NFIA	ENCFF926VIT	PIQ	0.642
HepG2	NFIA	ENCFF926VIT	PWM	0.486
HepG2	NFIA	ENCFF926VIT	TOBIAS	0.819
HepG2	NFIA	ENCFF926VIT	Wellington	0.774
HepG2	NFIA	ENCFF926VIT	msCentipede	0.812
HepG2	NFIL3	ENCFF278ZNM	Accessibility	0.817
HepG2	NFIL3	ENCFF278ZNM	FOS-corrected	0.778
HepG2	NFIL3	ENCFF278ZNM	FOS-uncorrected	0.756
HepG2	NFIL3	ENCFF278ZNM	HINT-ATAC	0.596
HepG2	NFIL3	ENCFF278ZNM	PIQ	0.338
HepG2	NFIL3	ENCFF278ZNM	PWM	0.64
HepG2	NFIL3	ENCFF278ZNM	TOBIAS	0.837
HepG2	NFIL3	ENCFF278ZNM	Wellington	0.842
HepG2	NFIL3	ENCFF278ZNM	msCentipede	0.855
HepG2	NR2F1	ENCFF295CUB	Accessibility	0.769
HepG2	NR2F1	ENCFF295CUB	FOS-corrected	0.722
HepG2	NR2F1	ENCFF295CUB	FOS-uncorrected	0.727
HepG2	NR2F1	ENCFF295CUB	HINT-ATAC	0.568
HepG2	NR2F1	ENCFF295CUB	PIQ	0.426
HepG2	NR2F1	ENCFF295CUB	PWM	0.545
HepG2	NR2F1	ENCFF295CUB	TOBIAS	0.786
HepG2	NR2F1	ENCFF295CUB	Wellington	0.694
HepG2	NR2F1	ENCFF295CUB	msCentipede	0.81
HepG2	NRF1	ENCFF313RFR	Accessibility	0.714
HepG2	NRF1	ENCFF313RFR	FOS-corrected	0.677
HepG2	NRF1	ENCFF313RFR	FOS-uncorrected	0.661
HepG2	NRF1	ENCFF313RFR	HINT-ATAC	0.554
HepG2	NRF1	ENCFF313RFR	PIQ	0.705
HepG2	NRF1	ENCFF313RFR	PWM	0.741
HepG2	NRF1	ENCFF313RFR	TOBIAS	0.747
HepG2	NRF1	ENCFF313RFR	Wellington	0.661
HepG2	NRF1	ENCFF313RFR	msCentipede	0.741
HepG2	Nfe2l2	ENCFF882YLO	Accessibility	0.674
HepG2	Nfe2l2	ENCFF882YLO	FOS-corrected	0.67
HepG2	Nfe2l2	ENCFF882YLO	FOS-uncorrected	0.654
HepG2	Nfe2l2	ENCFF882YLO	HINT-ATAC	0.525
HepG2	Nfe2l2	ENCFF882YLO	PIQ	0.627
HepG2	Nfe2l2	ENCFF882YLO	PWM	0.801
HepG2	Nfe2l2	ENCFF882YLO	TOBIAS	0.728
HepG2	Nfe2l2	ENCFF882YLO	Wellington	0.644
HepG2	Nfe2l2	ENCFF882YLO	msCentipede	0.728
HepG2	Nr2f6	ENCFF350CKI	Accessibility	0.718
HepG2	Nr2f6	ENCFF350CKI	FOS-corrected	0.663
HepG2	Nr2f6	ENCFF350CKI	FOS-uncorrected	0.679
HepG2	Nr2f6	ENCFF350CKI	HINT-ATAC	0.53
HepG2	Nr2f6	ENCFF350CKI	PIQ	0.739
HepG2	Nr2f6	ENCFF350CKI	PWM	0.651
HepG2	Nr2f6	ENCFF350CKI	TOBIAS	0.727
HepG2	Nr2f6	ENCFF350CKI	Wellington	0.678
HepG2	Nr2f6	ENCFF350CKI	msCentipede	0.745
HepG2	PBX2	ENCFF709YWO	Accessibility	0.567
HepG2	PBX2	ENCFF709YWO	FOS-corrected	0.737
HepG2	PBX2	ENCFF709YWO	FOS-uncorrected	0.751
HepG2	PBX2	ENCFF709YWO	HINT-ATAC	0.528
HepG2	PBX2	ENCFF709YWO	PIQ	0.421
HepG2	PBX2	ENCFF709YWO	PWM	0.6
HepG2	PBX2	ENCFF709YWO	TOBIAS	0.634
HepG2	PBX2	ENCFF709YWO	Wellington	0.707
HepG2	PPARA::RXRA	ENCFF105TFM	Accessibility	0.705
HepG2	PPARA::RXRA	ENCFF105TFM	FOS-corrected	0.609
HepG2	PPARA::RXRA	ENCFF105TFM	FOS-uncorrected	0.601
HepG2	PPARA::RXRA	ENCFF105TFM	HINT-ATAC	0.537
HepG2	PPARA::RXRA	ENCFF105TFM	PIQ	0.57
HepG2	PPARA::RXRA	ENCFF105TFM	PWM	0.665
HepG2	PPARA::RXRA	ENCFF105TFM	TOBIAS	0.734
HepG2	PPARA::RXRA	ENCFF105TFM	Wellington	0.626
HepG2	PPARA::RXRA	ENCFF105TFM	msCentipede	0.752
HepG2	Pparg::Rxra	ENCFF736PPV	Accessibility	0.693
HepG2	Pparg::Rxra	ENCFF736PPV	FOS-corrected	0.589
HepG2	Pparg::Rxra	ENCFF736PPV	FOS-uncorrected	0.6
HepG2	Pparg::Rxra	ENCFF736PPV	HINT-ATAC	0.539
HepG2	Pparg::Rxra	ENCFF736PPV	PIQ	0.723
HepG2	Pparg::Rxra	ENCFF736PPV	PWM	0.62
HepG2	Pparg::Rxra	ENCFF736PPV	TOBIAS	0.7
HepG2	Pparg::Rxra	ENCFF736PPV	Wellington	0.631
HepG2	Pparg::Rxra	ENCFF736PPV	msCentipede	0.737
HepG2	RBPJ	ENCFF153ODZ	Accessibility	0.766
HepG2	RBPJ	ENCFF153ODZ	FOS-corrected	0.635
HepG2	RBPJ	ENCFF153ODZ	FOS-uncorrected	0.642
HepG2	RBPJ	ENCFF153ODZ	HINT-ATAC	0.549
HepG2	RBPJ	ENCFF153ODZ	PIQ	0.722
HepG2	RBPJ	ENCFF153ODZ	PWM	0.607
HepG2	RBPJ	ENCFF153ODZ	TOBIAS	0.781
HepG2	RBPJ	ENCFF153ODZ	Wellington	0.644
HepG2	RBPJ	ENCFF153ODZ	msCentipede	0.809
HepG2	REST	ENCFF986RRJ	Accessibility	0.584
HepG2	REST	ENCFF986RRJ	FOS-corrected	0.759
HepG2	REST	ENCFF986RRJ	FOS-uncorrected	0.637
HepG2	REST	ENCFF986RRJ	HINT-ATAC	0.509
HepG2	REST	ENCFF986RRJ	PIQ	0.693
HepG2	REST	ENCFF986RRJ	PWM	0.666
HepG2	REST	ENCFF986RRJ	TOBIAS	0.705
HepG2	REST	ENCFF986RRJ	Wellington	0.691
HepG2	REST	ENCFF986RRJ	msCentipede	0.695
HepG2	RFX1	ENCFF788CJF	Accessibility	0.751
HepG2	RFX1	ENCFF788CJF	FOS-corrected	0.688
HepG2	RFX1	ENCFF788CJF	FOS-uncorrected	0.69
HepG2	RFX1	ENCFF788CJF	HINT-ATAC	0.557
HepG2	RFX1	ENCFF788CJF	PIQ	0.698
HepG2	RFX1	ENCFF788CJF	PWM	0.813
HepG2	RFX1	ENCFF788CJF	TOBIAS	0.772
HepG2	RFX1	ENCFF788CJF	Wellington	0.681
HepG2	RFX1	ENCFF788CJF	msCentipede	0.783
HepG2	RFX3	ENCFF431YWW	Accessibility	0.766
HepG2	RFX3	ENCFF431YWW	FOS-corrected	0.713
HepG2	RFX3	ENCFF431YWW	FOS-uncorrected	0.695
HepG2	RFX3	ENCFF431YWW	HINT-ATAC	0.576
HepG2	RFX3	ENCFF431YWW	PIQ	0.814
HepG2	RFX3	ENCFF431YWW	PWM	0.816
HepG2	RFX3	ENCFF431YWW	TOBIAS	0.808
HepG2	RFX3	ENCFF431YWW	Wellington	0.658
HepG2	RFX3	ENCFF431YWW	msCentipede	0.822
HepG2	RFX5	ENCFF059GWW	Accessibility	0.776
HepG2	RFX5	ENCFF059GWW	FOS-corrected	0.637
HepG2	RFX5	ENCFF059GWW	FOS-uncorrected	0.705
HepG2	RFX5	ENCFF059GWW	HINT-ATAC	0.541
HepG2	RFX5	ENCFF059GWW	PIQ	0.767
HepG2	RFX5	ENCFF059GWW	PWM	0.842
HepG2	RFX5	ENCFF059GWW	TOBIAS	0.818
HepG2	RFX5	ENCFF059GWW	Wellington	0.668
HepG2	RFX5	ENCFF059GWW	msCentipede	0.816
HepG2	RXRB	ENCFF499COS	Accessibility	0.739
HepG2	RXRB	ENCFF499COS	FOS-corrected	0.693
HepG2	RXRB	ENCFF499COS	FOS-uncorrected	0.726
HepG2	RXRB	ENCFF499COS	HINT-ATAC	0.563
HepG2	RXRB	ENCFF499COS	PIQ	0.706
HepG2	RXRB	ENCFF499COS	PWM	0.655
HepG2	RXRB	ENCFF499COS	TOBIAS	0.768
HepG2	RXRB	ENCFF499COS	Wellington	0.696
HepG2	RXRB	ENCFF499COS	msCentipede	0.772
HepG2	SOX13	ENCFF517EJH	Accessibility	0.637
HepG2	SOX13	ENCFF517EJH	FOS-corrected	0.6
HepG2	SOX13	ENCFF517EJH	FOS-uncorrected	0.663
HepG2	SOX13	ENCFF517EJH	HINT-ATAC	0.528
HepG2	SOX13	ENCFF517EJH	PIQ	0.551
HepG2	SOX13	ENCFF517EJH	PWM	0.523
HepG2	SOX13	ENCFF517EJH	TOBIAS	0.625
HepG2	SOX13	ENCFF517EJH	Wellington	0.621
HepG2	SOX13	ENCFF517EJH	msCentipede	0.608
HepG2	Smad4	ENCFF541EKJ	Accessibility	0.795
HepG2	Smad4	ENCFF541EKJ	FOS-corrected	0.609
HepG2	Smad4	ENCFF541EKJ	FOS-uncorrected	0.663
HepG2	Smad4	ENCFF541EKJ	HINT-ATAC	0.619
HepG2	Smad4	ENCFF541EKJ	PIQ	0.762
HepG2	Smad4	ENCFF541EKJ	PWM	0.516
HepG2	Smad4	ENCFF541EKJ	TOBIAS	0.799
HepG2	Smad4	ENCFF541EKJ	Wellington	0.657
HepG2	Smad4	ENCFF541EKJ	msCentipede	0.772
HepG2	Sox5	ENCFF703VBH	Accessibility	0.684
HepG2	Sox5	ENCFF703VBH	FOS-corrected	0.585
HepG2	Sox5	ENCFF703VBH	FOS-uncorrected	0.646
HepG2	Sox5	ENCFF703VBH	HINT-ATAC	0.604
HepG2	Sox5	ENCFF703VBH	PIQ	0.373
HepG2	Sox5	ENCFF703VBH	PWM	0.5
HepG2	Sox5	ENCFF703VBH	TOBIAS	0.693
HepG2	Sox5	ENCFF703VBH	Wellington	0.649
HepG2	Sox5	ENCFF703VBH	msCentipede	0.718
HepG2	TBP	ENCFF534GKQ	Accessibility	0.819
HepG2	TBP	ENCFF534GKQ	FOS-corrected	0.807
HepG2	TBP	ENCFF534GKQ	FOS-uncorrected	0.793
HepG2	TBP	ENCFF534GKQ	HINT-ATAC	0.55
HepG2	TBP	ENCFF534GKQ	PIQ	0.612
HepG2	TBP	ENCFF534GKQ	PWM	0.66
HepG2	TBP	ENCFF534GKQ	TOBIAS	0.84
HepG2	TBP	ENCFF534GKQ	Wellington	0.805
HepG2	TBP	ENCFF534GKQ	msCentipede	0.87
HepG2	TCF7L2	ENCFF928MIN	Accessibility	0.751
HepG2	TCF7L2	ENCFF928MIN	FOS-corrected	0.703
HepG2	TCF7L2	ENCFF928MIN	FOS-uncorrected	0.691
HepG2	TCF7L2	ENCFF928MIN	HINT-ATAC	0.521
HepG2	TCF7L2	ENCFF928MIN	PIQ	0.631
HepG2	TCF7L2	ENCFF928MIN	PWM	0.634
HepG2	TCF7L2	ENCFF928MIN	TOBIAS	0.767
HepG2	TCF7L2	ENCFF928MIN	Wellington	0.7
HepG2	TCF7L2	ENCFF928MIN	msCentipede	0.765
HepG2	TEAD1	ENCFF460HAG	Accessibility	0.775
HepG2	TEAD1	ENCFF460HAG	FOS-corrected	0.674
HepG2	TEAD1	ENCFF460HAG	FOS-uncorrected	0.647
HepG2	TEAD1	ENCFF460HAG	HINT-ATAC	0.577
HepG2	TEAD1	ENCFF460HAG	PIQ	0.678
HepG2	TEAD1	ENCFF460HAG	PWM	0.631
HepG2	TEAD1	ENCFF460HAG	TOBIAS	0.787
HepG2	TEAD1	ENCFF460HAG	Wellington	0.642
HepG2	TEAD1	ENCFF460HAG	msCentipede	0.82
HepG2	TEAD3	ENCFF314CDT	Accessibility	0.78
HepG2	TEAD3	ENCFF314CDT	FOS-corrected	0.674
HepG2	TEAD3	ENCFF314CDT	FOS-uncorrected	0.652
HepG2	TEAD3	ENCFF314CDT	HINT-ATAC	0.576
HepG2	TEAD3	ENCFF314CDT	PIQ	0.635
HepG2	TEAD3	ENCFF314CDT	PWM	0.541
HepG2	TEAD3	ENCFF314CDT	TOBIAS	0.795
HepG2	TEAD3	ENCFF314CDT	Wellington	0.648
HepG2	TEAD3	ENCFF314CDT	msCentipede	0.772
HepG2	TFAP4	ENCFF912SQI	Accessibility	0.787
HepG2	TFAP4	ENCFF912SQI	FOS-corrected	0.639
HepG2	TFAP4	ENCFF912SQI	FOS-uncorrected	0.596
HepG2	TFAP4	ENCFF912SQI	HINT-ATAC	0.534
HepG2	TFAP4	ENCFF912SQI	PIQ	0.825
HepG2	TFAP4	ENCFF912SQI	PWM	0.547
HepG2	TFAP4	ENCFF912SQI	TOBIAS	0.783
HepG2	TFAP4	ENCFF912SQI	Wellington	0.655
HepG2	TFAP4	ENCFF912SQI	msCentipede	0.814
HepG2	TFDP1	ENCFF245GRN	Accessibility	0.678
HepG2	TFDP1	ENCFF245GRN	FOS-corrected	0.624
HepG2	TFDP1	ENCFF245GRN	FOS-uncorrected	0.637
HepG2	TFDP1	ENCFF245GRN	HINT-ATAC	0.576
HepG2	TFDP1	ENCFF245GRN	PIQ	0.568
HepG2	TFDP1	ENCFF245GRN	PWM	0.569
HepG2	TFDP1	ENCFF245GRN	TOBIAS	0.704
HepG2	TFDP1	ENCFF245GRN	Wellington	0.62
HepG2	TFDP1	ENCFF245GRN	msCentipede	0.722
HepG2	TFE3	ENCFF277NOY	Accessibility	0.793
HepG2	TFE3	ENCFF277NOY	FOS-corrected	0.788
HepG2	TFE3	ENCFF277NOY	FOS-uncorrected	0.78
HepG2	TFE3	ENCFF277NOY	HINT-ATAC	0.587
HepG2	TFE3	ENCFF277NOY	PIQ	0.829
HepG2	TFE3	ENCFF277NOY	PWM	0.682
HepG2	TFE3	ENCFF277NOY	TOBIAS	0.836
HepG2	TFE3	ENCFF277NOY	Wellington	0.724
HepG2	TFE3	ENCFF277NOY	msCentipede	0.84
HepG2	TGIF2LY	ENCFF661WFA	Accessibility	0.79
HepG2	TGIF2LY	ENCFF661WFA	FOS-corrected	0.604
HepG2	TGIF2LY	ENCFF661WFA	FOS-uncorrected	0.616
HepG2	TGIF2LY	ENCFF661WFA	HINT-ATAC	0.612
HepG2	TGIF2LY	ENCFF661WFA	PIQ	0.883
HepG2	TGIF2LY	ENCFF661WFA	PWM	0.567
HepG2	TGIF2LY	ENCFF661WFA	TOBIAS	0.79
HepG2	TGIF2LY	ENCFF661WFA	Wellington	0.655
HepG2	TGIF2LY	ENCFF661WFA	msCentipede	0.839
HepG2	USF1	ENCFF914IFQ	Accessibility	0.773
HepG2	USF1	ENCFF914IFQ	FOS-corrected	0.75
HepG2	USF1	ENCFF914IFQ	FOS-uncorrected	0.732
HepG2	USF1	ENCFF914IFQ	HINT-ATAC	0.569
HepG2	USF1	ENCFF914IFQ	PIQ	0.725
HepG2	USF1	ENCFF914IFQ	PWM	0.741
HepG2	USF1	ENCFF914IFQ	TOBIAS	0.811
HepG2	USF1	ENCFF914IFQ	Wellington	0.679
HepG2	USF1	ENCFF914IFQ	msCentipede	0.822
HepG2	YY1	ENCFF177YDT	Accessibility	0.802
HepG2	YY1	ENCFF177YDT	FOS-corrected	0.641
HepG2	YY1	ENCFF177YDT	FOS-uncorrected	0.647
HepG2	YY1	ENCFF177YDT	HINT-ATAC	0.551
HepG2	YY1	ENCFF177YDT	PIQ	0.752
HepG2	YY1	ENCFF177YDT	PWM	0.764
HepG2	YY1	ENCFF177YDT	TOBIAS	0.825
HepG2	YY1	ENCFF177YDT	Wellington	0.689
HepG2	YY1	ENCFF177YDT	msCentipede	0.834
HepG2	ZBTB33	ENCFF943WRA	Accessibility	0.71
HepG2	ZBTB33	ENCFF943WRA	FOS-corrected	0.732
HepG2	ZBTB33	ENCFF943WRA	FOS-uncorrected	0.664
HepG2	ZBTB33	ENCFF943WRA	HINT-ATAC	0.55
HepG2	ZBTB33	ENCFF943WRA	PIQ	0.72
HepG2	ZBTB33	ENCFF943WRA	PWM	0.828
HepG2	ZBTB33	ENCFF943WRA	TOBIAS	0.773
HepG2	ZBTB33	ENCFF943WRA	Wellington	0.649
HepG2	ZBTB33	ENCFF943WRA	msCentipede	0.745
HepG2	ZNF24	ENCFF904QAD	Accessibility	0.612
HepG2	ZNF24	ENCFF904QAD	FOS-corrected	0.533
HepG2	ZNF24	ENCFF904QAD	FOS-uncorrected	0.544
HepG2	ZNF24	ENCFF904QAD	HINT-ATAC	0.428
HepG2	ZNF24	ENCFF904QAD	PIQ	0.613
HepG2	ZNF24	ENCFF904QAD	PWM	0.651
HepG2	ZNF24	ENCFF904QAD	TOBIAS	0.46
HepG2	ZNF24	ENCFF904QAD	Wellington	0.63
HepG2	ZNF24	ENCFF904QAD	msCentipede	0.538
HepG2	ZNF384	ENCFF950VAR	Accessibility	0.719
HepG2	ZNF384	ENCFF950VAR	FOS-corrected	0.741
HepG2	ZNF384	ENCFF950VAR	FOS-uncorrected	0.762
HepG2	ZNF384	ENCFF950VAR	HINT-ATAC	0.565
HepG2	ZNF384	ENCFF950VAR	PIQ	0.282
HepG2	ZNF384	ENCFF950VAR	PWM	0.593
HepG2	ZNF384	ENCFF950VAR	TOBIAS	0.737
HepG2	ZNF384	ENCFF950VAR	Wellington	0.623
HepG2	ZNF384	ENCFF950VAR	msCentipede	0.797
K562	ATF4	ENCFF182MNO	Accessibility	0.679
K562	ATF4	ENCFF182MNO	FOS-corrected	0.654
K562	ATF4	ENCFF182MNO	FOS-uncorrected	0.619
K562	ATF4	ENCFF182MNO	HINT-ATAC	0.603
K562	ATF4	ENCFF182MNO	PIQ	0.677
K562	ATF4	ENCFF182MNO	PWM	0.778
K562	ATF4	ENCFF182MNO	TOBIAS	0.729
K562	ATF4	ENCFF182MNO	Wellington	0.679
K562	ATF4	ENCFF182MNO	msCentipede	0.731
K562	Atf1	ENCFF715PLB	Accessibility	0.869
K562	Atf1	ENCFF715PLB	FOS-corrected	0.855
K562	Atf1	ENCFF715PLB	FOS-uncorrected	0.854
K562	Atf1	ENCFF715PLB	HINT-ATAC	0.806
K562	Atf1	ENCFF715PLB	PIQ	0.789
K562	Atf1	ENCFF715PLB	PWM	0.512
K562	Atf1	ENCFF715PLB	TOBIAS	0.931
K562	Atf1	ENCFF715PLB	Wellington	0.8
K562	Atf1	ENCFF715PLB	msCentipede	0.899
K562	BATF3	ENCFF937OKC	Accessibility	0.691
K562	BATF3	ENCFF937OKC	FOS-corrected	0.699
K562	BATF3	ENCFF937OKC	FOS-uncorrected	0.66
K562	BATF3	ENCFF937OKC	HINT-ATAC	0.612
K562	BATF3	ENCFF937OKC	PIQ	0.628
K562	BATF3	ENCFF937OKC	PWM	0.688
K562	BATF3	ENCFF937OKC	TOBIAS	0.757
K562	BATF3	ENCFF937OKC	Wellington	0.707
K562	BATF3	ENCFF937OKC	msCentipede	0.755
K562	BHLHE40	ENCFF477JTV	Accessibility	0.772
K562	BHLHE40	ENCFF477JTV	FOS-corrected	0.778
K562	BHLHE40	ENCFF477JTV	FOS-uncorrected	0.75
K562	BHLHE40	ENCFF477JTV	HINT-ATAC	0.675
K562	BHLHE40	ENCFF477JTV	PIQ	0.701
K562	BHLHE40	ENCFF477JTV	PWM	0.683
K562	BHLHE40	ENCFF477JTV	TOBIAS	0.826
K562	BHLHE40	ENCFF477JTV	Wellington	0.76
K562	BHLHE40	ENCFF477JTV	msCentipede	0.819
K562	Bach1::Mafk	ENCFF543FNN	Accessibility	0.736
K562	Bach1::Mafk	ENCFF543FNN	FOS-corrected	0.765
K562	Bach1::Mafk	ENCFF543FNN	FOS-uncorrected	0.734
K562	Bach1::Mafk	ENCFF543FNN	HINT-ATAC	0.627
K562	Bach1::Mafk	ENCFF543FNN	PIQ	0.866
K562	Bach1::Mafk	ENCFF543FNN	PWM	0.883
K562	Bach1::Mafk	ENCFF543FNN	TOBIAS	0.802
K562	Bach1::Mafk	ENCFF543FNN	Wellington	0.774
K562	CEBPB	ENCFF321KQD	Accessibility	0.713
K562	CEBPB	ENCFF321KQD	FOS-corrected	0.746
K562	CEBPB	ENCFF321KQD	FOS-uncorrected	0.73
K562	CEBPB	ENCFF321KQD	HINT-ATAC	0.666
K562	CEBPB	ENCFF321KQD	PIQ	0.675
K562	CEBPB	ENCFF321KQD	PWM	0.664
K562	CEBPB	ENCFF321KQD	TOBIAS	0.798
K562	CEBPB	ENCFF321KQD	Wellington	0.747
K562	CEBPB	ENCFF321KQD	msCentipede	0.789
K562	CEBPG	ENCFF797MRW	Accessibility	0.644
K562	CEBPG	ENCFF797MRW	FOS-corrected	0.682
K562	CEBPG	ENCFF797MRW	FOS-uncorrected	0.717
K562	CEBPG	ENCFF797MRW	HINT-ATAC	0.642
K562	CEBPG	ENCFF797MRW	PIQ	0.67
K562	CEBPG	ENCFF797MRW	PWM	0.645
K562	CEBPG	ENCFF797MRW	TOBIAS	0.719
K562	CEBPG	ENCFF797MRW	Wellington	0.648
K562	CEBPG	ENCFF797MRW	msCentipede	0.698
K562	CREB3L1	ENCFF566HGU	Accessibility	0.754
K562	CREB3L1	ENCFF566HGU	FOS-corrected	0.689
K562	CREB3L1	ENCFF566HGU	FOS-uncorrected	0.649
K562	CREB3L1	ENCFF566HGU	HINT-ATAC	0.602
K562	CREB3L1	ENCFF566HGU	PIQ	0.761
K562	CREB3L1	ENCFF566HGU	PWM	0.595
K562	CREB3L1	ENCFF566HGU	TOBIAS	0.775
K562	CREB3L1	ENCFF566HGU	Wellington	0.711
K562	CREB3L1	ENCFF566HGU	msCentipede	0.772
K562	CREM	ENCFF021XJN	Accessibility	0.738
K562	CREM	ENCFF021XJN	FOS-corrected	0.709
K562	CREM	ENCFF021XJN	FOS-uncorrected	0.684
K562	CREM	ENCFF021XJN	HINT-ATAC	0.649
K562	CREM	ENCFF021XJN	PIQ	0.77
K562	CREM	ENCFF021XJN	PWM	0.634
K562	CREM	ENCFF021XJN	TOBIAS	0.804
K562	CREM	ENCFF021XJN	Wellington	0.735
K562	CREM	ENCFF021XJN	msCentipede	0.792
K562	CTCF	ENCFF396BZQ	Accessibility	0.558
K562	CTCF	ENCFF396BZQ	FOS-corrected	0.755
K562	CTCF	ENCFF396BZQ	FOS-uncorrected	0.737
K562	CTCF	ENCFF396BZQ	HINT-ATAC	0.662
K562	CTCF	ENCFF396BZQ	PIQ	0.748
K562	CTCF	ENCFF396BZQ	PWM	0.874
K562	CTCF	ENCFF396BZQ	TOBIAS	0.739
K562	CTCF	ENCFF396BZQ	Wellington	0.78
K562	CTCF	ENCFF396BZQ	msCentipede	0.746
K562	CTCFL	ENCFF678TFE	Accessibility	0.621
K562	CTCFL	ENCFF678TFE	FOS-corrected	0.742
K562	CTCFL	ENCFF678TFE	FOS-uncorrected	0.734
K562	CTCFL	ENCFF678TFE	HINT-ATAC	0.706
K562	CTCFL	ENCFF678TFE	PIQ	0.516
K562	CTCFL	ENCFF678TFE	PWM	0.707
K562	CTCFL	ENCFF678TFE	TOBIAS	0.763
K562	CTCFL	ENCFF678TFE	Wellington	0.793
K562	CTCFL	ENCFF678TFE	msCentipede	0.741
K562	CUX1	ENCFF556HMX	Accessibility	0.646
K562	CUX1	ENCFF556HMX	FOS-corrected	0.416
K562	CUX1	ENCFF556HMX	FOS-uncorrected	0.442
K562	CUX1	ENCFF556HMX	HINT-ATAC	0.581
K562	CUX1	ENCFF556HMX	PIQ	0.595
K562	CUX1	ENCFF556HMX	PWM	0.555
K562	CUX1	ENCFF556HMX	TOBIAS	0.567
K562	CUX1	ENCFF556HMX	Wellington	0.567
K562	E2F1	ENCFF445VTT	Accessibility	0.822
K562	E2F1	ENCFF445VTT	FOS-corrected	0.754
K562	E2F1	ENCFF445VTT	FOS-uncorrected	0.754
K562	E2F1	ENCFF445VTT	HINT-ATAC	0.617
K562	E2F1	ENCFF445VTT	PIQ	0.767
K562	E2F1	ENCFF445VTT	PWM	0.581
K562	E2F1	ENCFF445VTT	TOBIAS	0.828
K562	E2F1	ENCFF445VTT	Wellington	0.744
K562	E2F1	ENCFF445VTT	msCentipede	0.837
K562	E2F4	ENCFF225TLP	Accessibility	0.816
K562	E2F4	ENCFF225TLP	FOS-corrected	0.745
K562	E2F4	ENCFF225TLP	FOS-uncorrected	0.785
K562	E2F4	ENCFF225TLP	HINT-ATAC	0.634
K562	E2F4	ENCFF225TLP	PIQ	0.688
K562	E2F4	ENCFF225TLP	PWM	0.522
K562	E2F4	ENCFF225TLP	TOBIAS	0.835
K562	E2F4	ENCFF225TLP	Wellington	0.79
K562	E2F4	ENCFF225TLP	msCentipede	0.816
K562	E2F6	ENCFF533GSH	Accessibility	0.729
K562	E2F6	ENCFF533GSH	FOS-corrected	0.635
K562	E2F6	ENCFF533GSH	FOS-uncorrected	0.623
K562	E2F6	ENCFF533GSH	HINT-ATAC	0.598
K562	E2F6	ENCFF533GSH	PIQ	0.621
K562	E2F6	ENCFF533GSH	PWM	0.595
K562	E2F6	ENCFF533GSH	TOBIAS	0.758
K562	E2F6	ENCFF533GSH	Wellington	0.689
K562	E2F6	ENCFF533GSH	msCentipede	0.763
K562	E2F8	ENCFF171WWF	Accessibility	0.767
K562	E2F8	ENCFF171WWF	FOS-corrected	0.726
K562	E2F8	ENCFF171WWF	FOS-uncorrected	0.704
K562	E2F8	ENCFF171WWF	HINT-ATAC	0.536
K562	E2F8	ENCFF171WWF	PIQ	0.74
K562	E2F8	ENCFF171WWF	PWM	0.567
K562	E2F8	ENCFF171WWF	TOBIAS	0.759
K562	E2F8	ENCFF171WWF	Wellington	0.723
K562	E2F8	ENCFF171WWF	msCentipede	0.763
K562	EGR1	ENCFF561OGS	Accessibility	0.685
K562	EGR1	ENCFF561OGS	FOS-corrected	0.622
K562	EGR1	ENCFF561OGS	FOS-uncorrected	0.619
K562	EGR1	ENCFF561OGS	HINT-ATAC	0.609
K562	EGR1	ENCFF561OGS	PIQ	0.595
K562	EGR1	ENCFF561OGS	PWM	0.672
K562	EGR1	ENCFF561OGS	TOBIAS	0.732
K562	EGR1	ENCFF561OGS	Wellington	0.667
K562	EGR1	ENCFF561OGS	msCentipede	0.734
K562	ELF1	ENCFF463GCH	Accessibility	0.75
K562	ELF1	ENCFF463GCH	FOS-corrected	0.667
K562	ELF1	ENCFF463GCH	FOS-uncorrected	0.66
K562	ELF1	ENCFF463GCH	HINT-ATAC	0.645
K562	ELF1	ENCFF463GCH	PIQ	0.734
K562	ELF1	ENCFF463GCH	PWM	0.639
K562	ELF1	ENCFF463GCH	TOBIAS	0.793
K562	ELF1	ENCFF463GCH	Wellington	0.721
K562	ELF1	ENCFF463GCH	msCentipede	0.794
K562	ELF4	ENCFF539SXG	Accessibility	0.749
K562	ELF4	ENCFF539SXG	FOS-corrected	0.676
K562	ELF4	ENCFF539SXG	FOS-uncorrected	0.646
K562	ELF4	ENCFF539SXG	HINT-ATAC	0.615
K562	ELF4	ENCFF539SXG	PIQ	0.793
K562	ELF4	ENCFF539SXG	PWM	0.69
K562	ELF4	ENCFF539SXG	TOBIAS	0.795
K562	ELF4	ENCFF539SXG	Wellington	0.727
K562	ELF4	ENCFF539SXG	msCentipede	0.799
K562	ELK1	ENCFF119SCQ	Accessibility	0.897
K562	ELK1	ENCFF119SCQ	FOS-corrected	0.771
K562	ELK1	ENCFF119SCQ	FOS-uncorrected	0.763
K562	ELK1	ENCFF119SCQ	HINT-ATAC	0.686
K562	ELK1	ENCFF119SCQ	PIQ	0.879
K562	ELK1	ENCFF119SCQ	PWM	0.765
K562	ELK1	ENCFF119SCQ	TOBIAS	0.904
K562	ELK1	ENCFF119SCQ	Wellington	0.791
K562	ELK1	ENCFF119SCQ	msCentipede	0.912
K562	ESRRA	ENCFF592GWM	Accessibility	0.696
K562	ESRRA	ENCFF592GWM	FOS-corrected	0.638
K562	ESRRA	ENCFF592GWM	FOS-uncorrected	0.617
K562	ESRRA	ENCFF592GWM	HINT-ATAC	0.609
K562	ESRRA	ENCFF592GWM	PIQ	0.501
K562	ESRRA	ENCFF592GWM	PWM	0.641
K562	ESRRA	ENCFF592GWM	TOBIAS	0.74
K562	ESRRA	ENCFF592GWM	Wellington	0.705
K562	ESRRA	ENCFF592GWM	msCentipede	0.747
K562	ETV1	ENCFF804KSB	Accessibility	0.767
K562	ETV1	ENCFF804KSB	FOS-corrected	0.662
K562	ETV1	ENCFF804KSB	FOS-uncorrected	0.663
K562	ETV1	ENCFF804KSB	HINT-ATAC	0.642
K562	ETV1	ENCFF804KSB	PIQ	0.753
K562	ETV1	ENCFF804KSB	PWM	0.644
K562	ETV1	ENCFF804KSB	TOBIAS	0.796
K562	ETV1	ENCFF804KSB	Wellington	0.727
K562	ETV1	ENCFF804KSB	msCentipede	0.813
K562	ETV6	ENCFF426GSY	Accessibility	0.783
K562	ETV6	ENCFF426GSY	FOS-corrected	0.668
K562	ETV6	ENCFF426GSY	FOS-uncorrected	0.665
K562	ETV6	ENCFF426GSY	HINT-ATAC	0.671
K562	ETV6	ENCFF426GSY	PIQ	0.763
K562	ETV6	ENCFF426GSY	PWM	0.622
K562	ETV6	ENCFF426GSY	TOBIAS	0.803
K562	ETV6	ENCFF426GSY	Wellington	0.733
K562	ETV6	ENCFF426GSY	msCentipede	0.814
K562	FOS::JUND	ENCFF213EYD	Accessibility	0.702
K562	FOS::JUND	ENCFF213EYD	FOS-corrected	0.707
K562	FOS::JUND	ENCFF213EYD	FOS-uncorrected	0.666
K562	FOS::JUND	ENCFF213EYD	HINT-ATAC	0.601
K562	FOS::JUND	ENCFF213EYD	PIQ	0.742
K562	FOS::JUND	ENCFF213EYD	PWM	0.72
K562	FOS::JUND	ENCFF213EYD	TOBIAS	0.764
K562	FOS::JUND	ENCFF213EYD	Wellington	0.692
K562	FOS::JUND	ENCFF213EYD	msCentipede	0.765
K562	FOS::JUND	ENCFF394CEC	Accessibility	0.738
K562	FOS::JUND	ENCFF394CEC	FOS-corrected	0.728
K562	FOS::JUND	ENCFF394CEC	FOS-uncorrected	0.69
K562	FOS::JUND	ENCFF394CEC	HINT-ATAC	0.619
K562	FOS::JUND	ENCFF394CEC	PIQ	0.766
K562	FOS::JUND	ENCFF394CEC	PWM	0.727
K562	FOS::JUND	ENCFF394CEC	TOBIAS	0.794
K562	FOS::JUND	ENCFF394CEC	Wellington	0.708
K562	FOS::JUND	ENCFF394CEC	msCentipede	0.794
K562	FOSL1	ENCFF151FYK	Accessibility	0.695
K562	FOSL1	ENCFF151FYK	FOS-corrected	0.689
K562	FOSL1	ENCFF151FYK	FOS-uncorrected	0.659
K562	FOSL1	ENCFF151FYK	HINT-ATAC	0.598
K562	FOSL1	ENCFF151FYK	PIQ	0.68
K562	FOSL1	ENCFF151FYK	PWM	0.701
K562	FOSL1	ENCFF151FYK	TOBIAS	0.741
K562	FOSL1	ENCFF151FYK	Wellington	0.69
K562	FOSL1	ENCFF151FYK	msCentipede	0.745
K562	FOXA1	ENCFF765NAN	Accessibility	0.768
K562	FOXA1	ENCFF765NAN	FOS-corrected	0.758
K562	FOXA1	ENCFF765NAN	FOS-uncorrected	0.737
K562	FOXA1	ENCFF765NAN	HINT-ATAC	0.691
K562	FOXA1	ENCFF765NAN	PIQ	0.646
K562	FOXA1	ENCFF765NAN	PWM	0.595
K562	FOXA1	ENCFF765NAN	TOBIAS	0.865
K562	FOXA1	ENCFF765NAN	Wellington	0.842
K562	FOXA1	ENCFF765NAN	msCentipede	0.857
K562	FOXK2	ENCFF066CWG	Accessibility	0.728
K562	FOXK2	ENCFF066CWG	FOS-corrected	0.662
K562	FOXK2	ENCFF066CWG	FOS-uncorrected	0.631
K562	FOXK2	ENCFF066CWG	HINT-ATAC	0.594
K562	FOXK2	ENCFF066CWG	PIQ	0.654
K562	FOXK2	ENCFF066CWG	PWM	0.623
K562	FOXK2	ENCFF066CWG	TOBIAS	0.787
K562	FOXK2	ENCFF066CWG	Wellington	0.723
K562	FOXK2	ENCFF066CWG	msCentipede	0.777
K562	Foxj2	ENCFF175IUD	Accessibility	0.724
K562	Foxj2	ENCFF175IUD	FOS-corrected	0.644
K562	Foxj2	ENCFF175IUD	FOS-uncorrected	0.636
K562	Foxj2	ENCFF175IUD	HINT-ATAC	0.666
K562	Foxj2	ENCFF175IUD	PIQ	0.492
K562	Foxj2	ENCFF175IUD	PWM	0.603
K562	Foxj2	ENCFF175IUD	TOBIAS	0.757
K562	Foxj2	ENCFF175IUD	Wellington	0.719
K562	Foxj2	ENCFF175IUD	msCentipede	0.766
K562	GABPA	ENCFF535BMV	Accessibility	0.767
K562	GABPA	ENCFF535BMV	FOS-corrected	0.688
K562	GABPA	ENCFF535BMV	FOS-uncorrected	0.674
K562	GABPA	ENCFF535BMV	HINT-ATAC	0.638
K562	GABPA	ENCFF535BMV	PIQ	0.705
K562	GABPA	ENCFF535BMV	PWM	0.63
K562	GABPA	ENCFF535BMV	TOBIAS	0.798
K562	GABPA	ENCFF535BMV	Wellington	0.732
K562	GABPA	ENCFF535BMV	msCentipede	0.798
K562	GATA1	ENCFF148JKK	Accessibility	0.718
K562	GATA1	ENCFF148JKK	FOS-corrected	0.699
K562	GATA1	ENCFF148JKK	FOS-uncorrected	0.656
K562	GATA1	ENCFF148JKK	HINT-ATAC	0.666
K562	GATA1	ENCFF148JKK	PIQ	0.629
K562	GATA1	ENCFF148JKK	PWM	0.45
K562	GATA1	ENCFF148JKK	TOBIAS	0.73
K562	GATA1	ENCFF148JKK	Wellington	0.688
K562	GATA1	ENCFF148JKK	msCentipede	0.73
K562	GATA2	ENCFF173TXA	Accessibility	0.784
K562	GATA2	ENCFF173TXA	FOS-corrected	0.736
K562	GATA2	ENCFF173TXA	FOS-uncorrected	0.719
K562	GATA2	ENCFF173TXA	HINT-ATAC	0.638
K562	GATA2	ENCFF173TXA	PIQ	0.785
K562	GATA2	ENCFF173TXA	PWM	0.542
K562	GATA2	ENCFF173TXA	TOBIAS	0.804
K562	GATA2	ENCFF173TXA	Wellington	0.739
K562	GATA2	ENCFF173TXA	msCentipede	0.794
K562	HES1	ENCFF010OOE	Accessibility	0.686
K562	HES1	ENCFF010OOE	FOS-corrected	0.69
K562	HES1	ENCFF010OOE	FOS-uncorrected	0.647
K562	HES1	ENCFF010OOE	HINT-ATAC	0.677
K562	HES1	ENCFF010OOE	PIQ	0.683
K562	HES1	ENCFF010OOE	PWM	0.561
K562	HES1	ENCFF010OOE	TOBIAS	0.74
K562	HES1	ENCFF010OOE	Wellington	0.701
K562	HES1	ENCFF010OOE	msCentipede	0.736
K562	HINFP	ENCFF558VAL	Accessibility	0.767
K562	HINFP	ENCFF558VAL	FOS-corrected	0.625
K562	HINFP	ENCFF558VAL	FOS-uncorrected	0.641
K562	HINFP	ENCFF558VAL	HINT-ATAC	0.547
K562	HINFP	ENCFF558VAL	PIQ	0.753
K562	HINFP	ENCFF558VAL	PWM	0.732
K562	HINFP	ENCFF558VAL	TOBIAS	0.779
K562	HINFP	ENCFF558VAL	Wellington	0.674
K562	HINFP	ENCFF558VAL	msCentipede	0.792
K562	HMBOX1	ENCFF718DFX	Accessibility	0.621
K562	HMBOX1	ENCFF718DFX	FOS-corrected	0.474
K562	HMBOX1	ENCFF718DFX	FOS-uncorrected	0.469
K562	HMBOX1	ENCFF718DFX	HINT-ATAC	0.573
K562	HMBOX1	ENCFF718DFX	PIQ	0.579
K562	HMBOX1	ENCFF718DFX	PWM	0.551
K562	HMBOX1	ENCFF718DFX	TOBIAS	0.646
K562	HMBOX1	ENCFF718DFX	Wellington	0.658
K562	HMBOX1	ENCFF718DFX	msCentipede	0.677
K562	IRF1	ENCFF203LRV	Accessibility	0.646
K562	IRF1	ENCFF203LRV	FOS-corrected	0.694
K562	IRF1	ENCFF203LRV	FOS-uncorrected	0.702
K562	IRF1	ENCFF203LRV	HINT-ATAC	0.548
K562	IRF1	ENCFF203LRV	PIQ	0.455
K562	IRF1	ENCFF203LRV	PWM	0.789
K562	IRF1	ENCFF203LRV	TOBIAS	0.715
K562	IRF1	ENCFF203LRV	Wellington	0.72
K562	IRF1	ENCFF203LRV	msCentipede	0.713
K562	IRF2	ENCFF886EVL	Accessibility	0.689
K562	IRF2	ENCFF886EVL	FOS-corrected	0.744
K562	IRF2	ENCFF886EVL	FOS-uncorrected	0.747
K562	IRF2	ENCFF886EVL	HINT-ATAC	0.613
K562	IRF2	ENCFF886EVL	PIQ	0.648
K562	IRF2	ENCFF886EVL	PWM	0.694
K562	IRF2	ENCFF886EVL	TOBIAS	0.764
K562	IRF2	ENCFF886EVL	Wellington	0.812
K562	IRF2	ENCFF886EVL	msCentipede	0.756
K562	KLF13	ENCFF381GEK	Accessibility	0.784
K562	KLF13	ENCFF381GEK	FOS-corrected	0.683
K562	KLF13	ENCFF381GEK	FOS-uncorrected	0.679
K562	KLF13	ENCFF381GEK	HINT-ATAC	0.652
K562	KLF13	ENCFF381GEK	PIQ	0.768
K562	KLF13	ENCFF381GEK	PWM	0.637
K562	KLF13	ENCFF381GEK	TOBIAS	0.795
K562	KLF13	ENCFF381GEK	Wellington	0.746
K562	KLF13	ENCFF381GEK	msCentipede	0.803
K562	Klf12	ENCFF287GDT	Accessibility	0.778
K562	Klf12	ENCFF287GDT	FOS-corrected	0.634
K562	Klf12	ENCFF287GDT	FOS-uncorrected	0.649
K562	Klf12	ENCFF287GDT	HINT-ATAC	0.64
K562	Klf12	ENCFF287GDT	PIQ	0.698
K562	Klf12	ENCFF287GDT	PWM	0.61
K562	Klf12	ENCFF287GDT	TOBIAS	0.783
K562	Klf12	ENCFF287GDT	Wellington	0.69
K562	Klf12	ENCFF287GDT	msCentipede	0.788
K562	LEF1	ENCFF697VRJ	Accessibility	0.709
K562	LEF1	ENCFF697VRJ	FOS-corrected	0.629
K562	LEF1	ENCFF697VRJ	FOS-uncorrected	0.624
K562	LEF1	ENCFF697VRJ	HINT-ATAC	0.483
K562	LEF1	ENCFF697VRJ	PIQ	0.632
K562	LEF1	ENCFF697VRJ	PWM	0.713
K562	LEF1	ENCFF697VRJ	TOBIAS	0.711
K562	LEF1	ENCFF697VRJ	Wellington	0.689
K562	LEF1	ENCFF697VRJ	msCentipede	0.808
K562	MAF::NFE2	ENCFF286HTI	Accessibility	0.66
K562	MAF::NFE2	ENCFF286HTI	FOS-corrected	0.707
K562	MAF::NFE2	ENCFF286HTI	FOS-uncorrected	0.668
K562	MAF::NFE2	ENCFF286HTI	HINT-ATAC	0.604
K562	MAF::NFE2	ENCFF286HTI	PIQ	0.731
K562	MAF::NFE2	ENCFF286HTI	PWM	0.782
K562	MAF::NFE2	ENCFF286HTI	TOBIAS	0.722
K562	MAF::NFE2	ENCFF286HTI	Wellington	0.729
K562	MAF::NFE2	ENCFF286HTI	msCentipede	0.735
K562	MAFF	ENCFF498MGH	Accessibility	0.678
K562	MAFF	ENCFF498MGH	FOS-corrected	0.723
K562	MAFF	ENCFF498MGH	FOS-uncorrected	0.694
K562	MAFF	ENCFF498MGH	HINT-ATAC	0.603
K562	MAFF	ENCFF498MGH	PIQ	0.541
K562	MAFF	ENCFF498MGH	PWM	0.635
K562	MAFF	ENCFF498MGH	TOBIAS	0.733
K562	MAFF	ENCFF498MGH	Wellington	0.727
K562	MAFF	ENCFF498MGH	msCentipede	0.753
K562	MAFG	ENCFF393CCU	Accessibility	0.679
K562	MAFG	ENCFF393CCU	FOS-corrected	0.736
K562	MAFG	ENCFF393CCU	FOS-uncorrected	0.703
K562	MAFG	ENCFF393CCU	HINT-ATAC	0.605
K562	MAFG	ENCFF393CCU	PIQ	0.534
K562	MAFG	ENCFF393CCU	PWM	0.672
K562	MAFG	ENCFF393CCU	TOBIAS	0.749
K562	MAFG	ENCFF393CCU	Wellington	0.75
K562	MAFG	ENCFF393CCU	msCentipede	0.754
K562	MAFK	ENCFF893SCL	Accessibility	0.69
K562	MAFK	ENCFF893SCL	FOS-corrected	0.714
K562	MAFK	ENCFF893SCL	FOS-uncorrected	0.689
K562	MAFK	ENCFF893SCL	HINT-ATAC	0.588
K562	MAFK	ENCFF893SCL	PIQ	0.49
K562	MAFK	ENCFF893SCL	PWM	0.714
K562	MAFK	ENCFF893SCL	TOBIAS	0.754
K562	MAFK	ENCFF893SCL	Wellington	0.747
K562	MAFK	ENCFF893SCL	msCentipede	0.752
K562	MAX	ENCFF900NVQ	Accessibility	0.779
K562	MAX	ENCFF900NVQ	FOS-corrected	0.757
K562	MAX	ENCFF900NVQ	FOS-uncorrected	0.706
K562	MAX	ENCFF900NVQ	HINT-ATAC	0.667
K562	MAX	ENCFF900NVQ	PIQ	0.759
K562	MAX	ENCFF900NVQ	PWM	0.629
K562	MAX	ENCFF900NVQ	TOBIAS	0.822
K562	MAX	ENCFF900NVQ	Wellington	0.739
K562	MAX	ENCFF900NVQ	msCentipede	0.825
K562	MEF2A	ENCFF310SMW	Accessibility	0.703
K562	MEF2A	ENCFF310SMW	FOS-corrected	0.77
K562	MEF2A	ENCFF310SMW	FOS-uncorrected	0.782
K562	MEF2A	ENCFF310SMW	HINT-ATAC	0.661
K562	MEF2A	ENCFF310SMW	PIQ	0.086
K562	MEF2A	ENCFF310SMW	PWM	0.728
K562	MEF2A	ENCFF310SMW	TOBIAS	0.832
K562	MEF2A	ENCFF310SMW	Wellington	0.763
K562	MEF2A	ENCFF310SMW	msCentipede	0.784
K562	MEF2D	ENCFF436DME	Accessibility	0.653
K562	MEF2D	ENCFF436DME	FOS-corrected	0.724
K562	MEF2D	ENCFF436DME	FOS-uncorrected	0.732
K562	MEF2D	ENCFF436DME	HINT-ATAC	0.668
K562	MEF2D	ENCFF436DME	PIQ	0.544
K562	MEF2D	ENCFF436DME	PWM	0.702
K562	MEF2D	ENCFF436DME	TOBIAS	0.748
K562	MEF2D	ENCFF436DME	Wellington	0.717
K562	MEF2D	ENCFF436DME	msCentipede	0.716
K562	MEIS2(var.2)	ENCFF937UEE	Accessibility	0.635
K562	MEIS2(var.2)	ENCFF937UEE	FOS-corrected	0.675
K562	MEIS2(var.2)	ENCFF937UEE	FOS-uncorrected	0.68
K562	MEIS2(var.2)	ENCFF937UEE	HINT-ATAC	0.619
K562	MEIS2(var.2)	ENCFF937UEE	PIQ	0.411
K562	MEIS2(var.2)	ENCFF937UEE	PWM	0.69
K562	MEIS2(var.2)	ENCFF937UEE	TOBIAS	0.739
K562	MEIS2(var.2)	ENCFF937UEE	Wellington	0.705
K562	MEIS2(var.2)	ENCFF937UEE	msCentipede	0.699
K562	MGA	ENCFF525MPI	Accessibility	0.69
K562	MGA	ENCFF525MPI	FOS-corrected	0.633
K562	MGA	ENCFF525MPI	FOS-uncorrected	0.53
K562	MGA	ENCFF525MPI	HINT-ATAC	0.539
K562	MGA	ENCFF525MPI	PIQ	0.643
K562	MGA	ENCFF525MPI	PWM	0.476
K562	MGA	ENCFF525MPI	TOBIAS	0.7
K562	MGA	ENCFF525MPI	Wellington	0.634
K562	MITF	ENCFF262TMM	Accessibility	0.703
K562	MITF	ENCFF262TMM	FOS-corrected	0.71
K562	MITF	ENCFF262TMM	FOS-uncorrected	0.702
K562	MITF	ENCFF262TMM	HINT-ATAC	0.618
K562	MITF	ENCFF262TMM	PIQ	0.65
K562	MITF	ENCFF262TMM	PWM	0.717
K562	MITF	ENCFF262TMM	TOBIAS	0.765
K562	MITF	ENCFF262TMM	Wellington	0.747
K562	MITF	ENCFF262TMM	msCentipede	0.77
K562	MNT	ENCFF459DYU	Accessibility	0.797
K562	MNT	ENCFF459DYU	FOS-corrected	0.762
K562	MNT	ENCFF459DYU	FOS-uncorrected	0.716
K562	MNT	ENCFF459DYU	HINT-ATAC	0.658
K562	MNT	ENCFF459DYU	PIQ	0.712
K562	MNT	ENCFF459DYU	PWM	0.652
K562	MNT	ENCFF459DYU	TOBIAS	0.838
K562	MNT	ENCFF459DYU	Wellington	0.743
K562	MNT	ENCFF459DYU	msCentipede	0.831
K562	MXI1	ENCFF243QTL	Accessibility	0.861
K562	MXI1	ENCFF243QTL	FOS-corrected	0.696
K562	MXI1	ENCFF243QTL	FOS-uncorrected	0.642
K562	MXI1	ENCFF243QTL	HINT-ATAC	0.622
K562	MXI1	ENCFF243QTL	PIQ	0.739
K562	MXI1	ENCFF243QTL	PWM	0.529
K562	MXI1	ENCFF243QTL	TOBIAS	0.88
K562	MXI1	ENCFF243QTL	Wellington	0.714
K562	MXI1	ENCFF243QTL	msCentipede	0.804
K562	MYCN	ENCFF492XUU	Accessibility	0.766
K562	MYCN	ENCFF492XUU	FOS-corrected	0.708
K562	MYCN	ENCFF492XUU	FOS-uncorrected	0.666
K562	MYCN	ENCFF492XUU	HINT-ATAC	0.634
K562	MYCN	ENCFF492XUU	PIQ	0.777
K562	MYCN	ENCFF492XUU	PWM	0.64
K562	MYCN	ENCFF492XUU	TOBIAS	0.813
K562	MYCN	ENCFF492XUU	Wellington	0.724
K562	MYCN	ENCFF492XUU	msCentipede	0.812
K562	NFIC::TLX1	ENCFF092TVM	Accessibility	0.665
K562	NFIC::TLX1	ENCFF092TVM	FOS-corrected	0.725
K562	NFIC::TLX1	ENCFF092TVM	FOS-uncorrected	0.727
K562	NFIC::TLX1	ENCFF092TVM	HINT-ATAC	0.574
K562	NFIC::TLX1	ENCFF092TVM	PIQ	0.653
K562	NFIC::TLX1	ENCFF092TVM	PWM	0.713
K562	NFIC::TLX1	ENCFF092TVM	TOBIAS	0.718
K562	NFIC::TLX1	ENCFF092TVM	Wellington	0.733
K562	NFIC::TLX1	ENCFF092TVM	msCentipede	0.706
K562	NFYA	ENCFF302CPE	Accessibility	0.898
K562	NFYA	ENCFF302CPE	FOS-corrected	0.797
K562	NFYA	ENCFF302CPE	FOS-uncorrected	0.744
K562	NFYA	ENCFF302CPE	HINT-ATAC	0.765
K562	NFYA	ENCFF302CPE	PIQ	0.849
K562	NFYA	ENCFF302CPE	PWM	0.651
K562	NFYA	ENCFF302CPE	TOBIAS	0.917
K562	NFYA	ENCFF302CPE	Wellington	0.799
K562	NFYA	ENCFF302CPE	msCentipede	0.92
K562	NFYB	ENCFF009NXK	Accessibility	0.844
K562	NFYB	ENCFF009NXK	FOS-corrected	0.781
K562	NFYB	ENCFF009NXK	FOS-uncorrected	0.75
K562	NFYB	ENCFF009NXK	HINT-ATAC	0.778
K562	NFYB	ENCFF009NXK	PIQ	0.838
K562	NFYB	ENCFF009NXK	PWM	0.716
K562	NFYB	ENCFF009NXK	TOBIAS	0.881
K562	NFYB	ENCFF009NXK	Wellington	0.773
K562	NR2C2(var.2)	ENCFF789AXP	Accessibility	0.714
K562	NR2C2(var.2)	ENCFF789AXP	FOS-corrected	0.664
K562	NR2C2(var.2)	ENCFF789AXP	FOS-uncorrected	0.639
K562	NR2C2(var.2)	ENCFF789AXP	HINT-ATAC	0.605
K562	NR2C2(var.2)	ENCFF789AXP	PIQ	0.597
K562	NR2C2(var.2)	ENCFF789AXP	PWM	0.489
K562	NR2C2(var.2)	ENCFF789AXP	TOBIAS	0.754
K562	NR2C2(var.2)	ENCFF789AXP	Wellington	0.699
K562	NR2C2(var.2)	ENCFF789AXP	msCentipede	0.755
K562	NR2F1	ENCFF363IQN	Accessibility	0.672
K562	NR2F1	ENCFF363IQN	FOS-corrected	0.63
K562	NR2F1	ENCFF363IQN	FOS-uncorrected	0.611
K562	NR2F1	ENCFF363IQN	HINT-ATAC	0.58
K562	NR2F1	ENCFF363IQN	PIQ	0.426
K562	NR2F1	ENCFF363IQN	PWM	0.525
K562	NR2F1	ENCFF363IQN	TOBIAS	0.715
K562	NR2F1	ENCFF363IQN	Wellington	0.676
K562	NR2F1	ENCFF363IQN	msCentipede	0.716
K562	NR2F2	ENCFF118HUH	Accessibility	0.712
K562	NR2F2	ENCFF118HUH	FOS-corrected	0.679
K562	NR2F2	ENCFF118HUH	FOS-uncorrected	0.662
K562	NR2F2	ENCFF118HUH	HINT-ATAC	0.625
K562	NR2F2	ENCFF118HUH	PIQ	0.71
K562	NR2F2	ENCFF118HUH	PWM	0.527
K562	NR2F2	ENCFF118HUH	TOBIAS	0.77
K562	NR2F2	ENCFF118HUH	Wellington	0.724
K562	NR2F2	ENCFF118HUH	msCentipede	0.758
K562	NRF1	ENCFF626VDA	Accessibility	0.754
K562	NRF1	ENCFF626VDA	FOS-corrected	0.681
K562	NRF1	ENCFF626VDA	FOS-uncorrected	0.682
K562	NRF1	ENCFF626VDA	HINT-ATAC	0.658
K562	NRF1	ENCFF626VDA	PIQ	0.744
K562	NRF1	ENCFF626VDA	PWM	0.671
K562	NRF1	ENCFF626VDA	TOBIAS	0.799
K562	NRF1	ENCFF626VDA	Wellington	0.715
K562	NRF1	ENCFF626VDA	msCentipede	0.797
K562	Nr2f6	ENCFF194VBK	Accessibility	0.699
K562	Nr2f6	ENCFF194VBK	FOS-corrected	0.644
K562	Nr2f6	ENCFF194VBK	FOS-uncorrected	0.612
K562	Nr2f6	ENCFF194VBK	HINT-ATAC	0.561
K562	Nr2f6	ENCFF194VBK	PIQ	0.666
K562	Nr2f6	ENCFF194VBK	PWM	0.636
K562	Nr2f6	ENCFF194VBK	TOBIAS	0.748
K562	Nr2f6	ENCFF194VBK	Wellington	0.678
K562	Nr2f6	ENCFF194VBK	msCentipede	0.745
K562	PBX2	ENCFF685CMQ	Accessibility	0.636
K562	PBX2	ENCFF685CMQ	FOS-corrected	0.64
K562	PBX2	ENCFF685CMQ	FOS-uncorrected	0.649
K562	PBX2	ENCFF685CMQ	HINT-ATAC	0.621
K562	PBX2	ENCFF685CMQ	PIQ	0.508
K562	PBX2	ENCFF685CMQ	PWM	0.7
K562	PBX2	ENCFF685CMQ	TOBIAS	0.726
K562	PBX2	ENCFF685CMQ	Wellington	0.707
K562	PBX2	ENCFF685CMQ	msCentipede	0.698
K562	PKNOX1	ENCFF062VBB	Accessibility	0.693
K562	PKNOX1	ENCFF062VBB	FOS-corrected	0.641
K562	PKNOX1	ENCFF062VBB	FOS-uncorrected	0.613
K562	PKNOX1	ENCFF062VBB	HINT-ATAC	0.593
K562	PKNOX1	ENCFF062VBB	PIQ	0.654
K562	PKNOX1	ENCFF062VBB	PWM	0.645
K562	PKNOX1	ENCFF062VBB	TOBIAS	0.726
K562	PKNOX1	ENCFF062VBB	Wellington	0.669
K562	PKNOX1	ENCFF062VBB	msCentipede	0.726
K562	REST	ENCFF023ZUW	Accessibility	0.7
K562	REST	ENCFF023ZUW	FOS-corrected	0.668
K562	REST	ENCFF023ZUW	FOS-uncorrected	0.592
K562	REST	ENCFF023ZUW	HINT-ATAC	0.625
K562	REST	ENCFF023ZUW	PIQ	0.753
K562	REST	ENCFF023ZUW	PWM	0.645
K562	REST	ENCFF023ZUW	TOBIAS	0.77
K562	REST	ENCFF023ZUW	Wellington	0.7
K562	REST	ENCFF023ZUW	msCentipede	0.766
K562	RFX1	ENCFF193PVX	Accessibility	0.705
K562	RFX1	ENCFF193PVX	FOS-corrected	0.688
K562	RFX1	ENCFF193PVX	FOS-uncorrected	0.647
K562	RFX1	ENCFF193PVX	HINT-ATAC	0.628
K562	RFX1	ENCFF193PVX	PIQ	0.74
K562	RFX1	ENCFF193PVX	PWM	0.791
K562	RFX1	ENCFF193PVX	TOBIAS	0.762
K562	RFX1	ENCFF193PVX	Wellington	0.718
K562	RFX1	ENCFF193PVX	msCentipede	0.763
K562	RFX5	ENCFF201YKU	Accessibility	0.757
K562	RFX5	ENCFF201YKU	FOS-corrected	0.532
K562	RFX5	ENCFF201YKU	FOS-uncorrected	0.465
K562	RFX5	ENCFF201YKU	HINT-ATAC	0.736
K562	RFX5	ENCFF201YKU	PIQ	0.779
K562	RFX5	ENCFF201YKU	PWM	0.804
K562	RFX5	ENCFF201YKU	TOBIAS	0.852
K562	RFX5	ENCFF201YKU	Wellington	0.774
K562	RFX5	ENCFF201YKU	msCentipede	0.821
K562	RUNX1	ENCFF545WXN	Accessibility	0.777
K562	RUNX1	ENCFF545WXN	FOS-corrected	0.706
K562	RUNX1	ENCFF545WXN	FOS-uncorrected	0.699
K562	RUNX1	ENCFF545WXN	HINT-ATAC	0.678
K562	RUNX1	ENCFF545WXN	PIQ	0.706
K562	RUNX1	ENCFF545WXN	PWM	0.613
K562	RUNX1	ENCFF545WXN	TOBIAS	0.807
K562	RUNX1	ENCFF545WXN	Wellington	0.778
K562	RUNX1	ENCFF545WXN	msCentipede	0.806
K562	SP1	ENCFF452LDK	Accessibility	0.83
K562	SP1	ENCFF452LDK	FOS-corrected	0.702
K562	SP1	ENCFF452LDK	FOS-uncorrected	0.732
K562	SP1	ENCFF452LDK	HINT-ATAC	0.647
K562	SP1	ENCFF452LDK	PIQ	0.822
K562	SP1	ENCFF452LDK	PWM	0.637
K562	SP1	ENCFF452LDK	TOBIAS	0.839
K562	SP1	ENCFF452LDK	Wellington	0.744
K562	SP1	ENCFF452LDK	msCentipede	0.844
K562	SREBF1	ENCFF777MYW	Accessibility	0.885
K562	SREBF1	ENCFF777MYW	FOS-corrected	0.867
K562	SREBF1	ENCFF777MYW	FOS-uncorrected	0.767
K562	SREBF1	ENCFF777MYW	HINT-ATAC	0.705
K562	SREBF1	ENCFF777MYW	PIQ	0.813
K562	SREBF1	ENCFF777MYW	PWM	0.57
K562	SREBF1	ENCFF777MYW	TOBIAS	0.904
K562	SREBF1	ENCFF777MYW	Wellington	0.741
K562	SREBF1	ENCFF777MYW	msCentipede	0.891
K562	Sox6	ENCFF431STY	Accessibility	0.689
K562	Sox6	ENCFF431STY	FOS-corrected	0.652
K562	Sox6	ENCFF431STY	FOS-uncorrected	0.631
K562	Sox6	ENCFF431STY	HINT-ATAC	0.628
K562	Sox6	ENCFF431STY	PIQ	0.494
K562	Sox6	ENCFF431STY	PWM	0.514
K562	Sox6	ENCFF431STY	TOBIAS	0.727
K562	Sox6	ENCFF431STY	Wellington	0.728
K562	Sox6	ENCFF431STY	msCentipede	0.738
K562	Stat5a::Stat5b	ENCFF517IXK	Accessibility	0.729
K562	Stat5a::Stat5b	ENCFF517IXK	FOS-corrected	0.689
K562	Stat5a::Stat5b	ENCFF517IXK	FOS-uncorrected	0.724
K562	Stat5a::Stat5b	ENCFF517IXK	HINT-ATAC	0.587
K562	Stat5a::Stat5b	ENCFF517IXK	PIQ	0.63
K562	Stat5a::Stat5b	ENCFF517IXK	PWM	0.714
K562	Stat5a::Stat5b	ENCFF517IXK	TOBIAS	0.759
K562	Stat5a::Stat5b	ENCFF517IXK	Wellington	0.784
K562	Stat5a::Stat5b	ENCFF517IXK	msCentipede	0.775
K562	TBP	ENCFF370YGS	Accessibility	0.86
K562	TBP	ENCFF370YGS	FOS-corrected	0.831
K562	TBP	ENCFF370YGS	FOS-uncorrected	0.765
K562	TBP	ENCFF370YGS	HINT-ATAC	0.625
K562	TBP	ENCFF370YGS	PIQ	0.805
K562	TBP	ENCFF370YGS	PWM	0.66
K562	TBP	ENCFF370YGS	TOBIAS	0.889
K562	TBP	ENCFF370YGS	Wellington	0.778
K562	TBP	ENCFF370YGS	msCentipede	0.882
K562	TCF7L2	ENCFF512IAI	Accessibility	0.726
K562	TCF7L2	ENCFF512IAI	FOS-corrected	0.689
K562	TCF7L2	ENCFF512IAI	FOS-uncorrected	0.68
K562	TCF7L2	ENCFF512IAI	HINT-ATAC	0.561
K562	TCF7L2	ENCFF512IAI	PIQ	0.639
K562	TCF7L2	ENCFF512IAI	PWM	0.669
K562	TCF7L2	ENCFF512IAI	TOBIAS	0.767
K562	TCF7L2	ENCFF512IAI	Wellington	0.701
K562	TCF7L2	ENCFF512IAI	msCentipede	0.759
K562	TCF7L2	ENCFF556FYF	Accessibility	0.828
K562	TCF7L2	ENCFF556FYF	FOS-corrected	0.731
K562	TCF7L2	ENCFF556FYF	FOS-uncorrected	0.753
K562	TCF7L2	ENCFF556FYF	HINT-ATAC	0.523
K562	TCF7L2	ENCFF556FYF	PIQ	0.59
K562	TCF7L2	ENCFF556FYF	PWM	0.67
K562	TCF7L2	ENCFF556FYF	TOBIAS	0.86
K562	TCF7L2	ENCFF556FYF	Wellington	0.814
K562	TCF7L2	ENCFF556FYF	msCentipede	0.852
K562	TEAD2	ENCFF563LGJ	Accessibility	0.685
K562	TEAD2	ENCFF563LGJ	FOS-corrected	0.66
K562	TEAD2	ENCFF563LGJ	FOS-uncorrected	0.632
K562	TEAD2	ENCFF563LGJ	HINT-ATAC	0.641
K562	TEAD2	ENCFF563LGJ	PIQ	0.664
K562	TEAD2	ENCFF563LGJ	PWM	0.646
K562	TEAD2	ENCFF563LGJ	TOBIAS	0.765
K562	TEAD2	ENCFF563LGJ	Wellington	0.71
K562	TEAD2	ENCFF563LGJ	msCentipede	0.753
K562	TEAD4	ENCFF547MLB	Accessibility	0.694
K562	TEAD4	ENCFF547MLB	FOS-corrected	0.711
K562	TEAD4	ENCFF547MLB	FOS-uncorrected	0.64
K562	TEAD4	ENCFF547MLB	HINT-ATAC	0.634
K562	TEAD4	ENCFF547MLB	PIQ	0.562
K562	TEAD4	ENCFF547MLB	PWM	0.607
K562	TEAD4	ENCFF547MLB	TOBIAS	0.776
K562	TEAD4	ENCFF547MLB	Wellington	0.747
K562	TEAD4	ENCFF547MLB	msCentipede	0.765
K562	TFDP1	ENCFF354QYM	Accessibility	0.744
K562	TFDP1	ENCFF354QYM	FOS-corrected	0.626
K562	TFDP1	ENCFF354QYM	FOS-uncorrected	0.641
K562	TFDP1	ENCFF354QYM	HINT-ATAC	0.577
K562	TFDP1	ENCFF354QYM	PIQ	0.665
K562	TFDP1	ENCFF354QYM	PWM	0.602
K562	TFDP1	ENCFF354QYM	TOBIAS	0.747
K562	TFDP1	ENCFF354QYM	Wellington	0.689
K562	TFDP1	ENCFF354QYM	msCentipede	0.753
K562	Tcf12	ENCFF912LXU	Accessibility	0.697
K562	Tcf12	ENCFF912LXU	FOS-corrected	0.676
K562	Tcf12	ENCFF912LXU	FOS-uncorrected	0.644
K562	Tcf12	ENCFF912LXU	HINT-ATAC	0.696
K562	Tcf12	ENCFF912LXU	PIQ	0.639
K562	Tcf12	ENCFF912LXU	PWM	0.51
K562	Tcf12	ENCFF912LXU	TOBIAS	0.754
K562	Tcf12	ENCFF912LXU	Wellington	0.715
K562	Tcf12	ENCFF912LXU	msCentipede	0.755
K562	USF1	ENCFF717KGR	Accessibility	0.722
K562	USF1	ENCFF717KGR	FOS-corrected	0.732
K562	USF1	ENCFF717KGR	FOS-uncorrected	0.711
K562	USF1	ENCFF717KGR	HINT-ATAC	0.644
K562	USF1	ENCFF717KGR	PIQ	0.671
K562	USF1	ENCFF717KGR	PWM	0.711
K562	USF1	ENCFF717KGR	TOBIAS	0.799
K562	USF1	ENCFF717KGR	Wellington	0.748
K562	USF1	ENCFF717KGR	msCentipede	0.781
K562	USF2	ENCFF208VCB	Accessibility	0.746
K562	USF2	ENCFF208VCB	FOS-corrected	0.768
K562	USF2	ENCFF208VCB	FOS-uncorrected	0.753
K562	USF2	ENCFF208VCB	HINT-ATAC	0.651
K562	USF2	ENCFF208VCB	PIQ	0.702
K562	USF2	ENCFF208VCB	PWM	0.738
K562	USF2	ENCFF208VCB	TOBIAS	0.825
K562	USF2	ENCFF208VCB	Wellington	0.777
K562	USF2	ENCFF208VCB	msCentipede	0.81
K562	YY1	ENCFF024TJO	Accessibility	0.776
K562	YY1	ENCFF024TJO	FOS-corrected	0.659
K562	YY1	ENCFF024TJO	FOS-uncorrected	0.616
K562	YY1	ENCFF024TJO	HINT-ATAC	0.666
K562	YY1	ENCFF024TJO	PIQ	0.745
K562	YY1	ENCFF024TJO	PWM	0.736
K562	YY1	ENCFF024TJO	TOBIAS	0.808
K562	YY1	ENCFF024TJO	Wellington	0.738
K562	YY1	ENCFF024TJO	msCentipede	0.81
K562	ZBTB33	ENCFF556STK	Accessibility	0.528
K562	ZBTB33	ENCFF556STK	FOS-corrected	0.527
K562	ZBTB33	ENCFF556STK	FOS-uncorrected	0.538
K562	ZBTB33	ENCFF556STK	HINT-ATAC	0.611
K562	ZBTB33	ENCFF556STK	PIQ	0.582
K562	ZBTB33	ENCFF556STK	PWM	0.549
K562	ZBTB33	ENCFF556STK	TOBIAS	0.579
K562	ZBTB33	ENCFF556STK	Wellington	0.541
K562	ZBTB33	ENCFF556STK	msCentipede	0.594
K562	ZNF143	ENCFF700GZI	Accessibility	0.768
K562	ZNF143	ENCFF700GZI	FOS-corrected	0.737
K562	ZNF143	ENCFF700GZI	FOS-uncorrected	0.704
K562	ZNF143	ENCFF700GZI	HINT-ATAC	0.639
K562	ZNF143	ENCFF700GZI	PIQ	0.767
K562	ZNF143	ENCFF700GZI	PWM	0.63
K562	ZNF143	ENCFF700GZI	TOBIAS	0.84
K562	ZNF143	ENCFF700GZI	Wellington	0.764
K562	ZNF143	ENCFF700GZI	msCentipede	0.839
K562	ZNF24	ENCFF007EEV	Accessibility	0.65
K562	ZNF24	ENCFF007EEV	FOS-corrected	0.578
K562	ZNF24	ENCFF007EEV	FOS-uncorrected	0.579
K562	ZNF24	ENCFF007EEV	HINT-ATAC	0.594
K562	ZNF24	ENCFF007EEV	PIQ	0.648
K562	ZNF24	ENCFF007EEV	PWM	0.769
K562	ZNF24	ENCFF007EEV	TOBIAS	0.634
K562	ZNF24	ENCFF007EEV	Wellington	0.587
K562	ZNF24	ENCFF007EEV	msCentipede	0.654
K562	ZNF263	ENCFF579ETM	Accessibility	0.724
K562	ZNF263	ENCFF579ETM	FOS-corrected	0.591
K562	ZNF263	ENCFF579ETM	FOS-uncorrected	0.547
K562	ZNF263	ENCFF579ETM	HINT-ATAC	0.629
K562	ZNF263	ENCFF579ETM	PIQ	0.761
K562	ZNF263	ENCFF579ETM	PWM	0.642
K562	ZNF263	ENCFF579ETM	TOBIAS	0.753
K562	ZNF263	ENCFF579ETM	Wellington	0.651
K562	ZNF263	ENCFF579ETM	msCentipede	0.751
K562	ZNF384	ENCFF106YXG	Accessibility	0.64
K562	ZNF384	ENCFF106YXG	FOS-corrected	0.708
K562	ZNF384	ENCFF106YXG	FOS-uncorrected	0.709
K562	ZNF384	ENCFF106YXG	HINT-ATAC	0.559
K562	ZNF384	ENCFF106YXG	PIQ	0.589
K562	ZNF384	ENCFF106YXG	PWM	0.572
K562	ZNF384	ENCFF106YXG	TOBIAS	0.715
K562	ZNF384	ENCFF106YXG	Wellington	0.704
K562	ZNF740	ENCFF301FKQ	Accessibility	0.718
K562	ZNF740	ENCFF301FKQ	FOS-corrected	0.633
K562	ZNF740	ENCFF301FKQ	FOS-uncorrected	0.626
K562	ZNF740	ENCFF301FKQ	HINT-ATAC	0.605
K562	ZNF740	ENCFF301FKQ	PIQ	0.697
K562	ZNF740	ENCFF301FKQ	PWM	0.668
K562	ZNF740	ENCFF301FKQ	TOBIAS	0.72
K562	ZNF740	ENCFF301FKQ	Wellington	0.625
K562	ZNF740	ENCFF301FKQ	msCentipede	0.722

## Sheet: Figure 2b
name	motif_id	TOBIAS_cluster	TOBIAS.2C	TOBIAS.4C	TOBIAS.8C	TOBIAS.ICM	TOBIAS.hESC	clusterID	hsapiens_ensembl_gene_id	Ensembl.gene	2.cell_rna	8.cell_rna	icm_rna	hesc_rna	human_maternal
TFAP2A	AP2A_HUMAN.H11MO.0.A	C_TFAP2C	0.3189	1.5018	-0.0402	-0.7225	-1.058	1	ENSG00000137203	TFAP2A	27	24	121	0	0
GLI3	GLI3_HUMAN.H11MO.0.B	C_GLI3	0.6324	0.588	0.7308	-0.3364	-1.6147	1	ENSG00000106571	GLI3	0	15	6	108	0
KLF4	KLF4_HUMAN.H11MO.0.A	C_KLF6	0.8278	1.0022	0.111	-0.5153	-1.4257	1	ENSG00000136826	KLF4	6	488	794	13	0
KLF5	KLF5_HUMAN.H11MO.0.A	C_KLF6	0.8701	1.2068	-0.2129	-0.8877	-0.9763	1	ENSG00000102554	KLF5	657	2044	660	47	0
LHX8	MA0705.1	C_ESX1	1.1824	0.7902	-0.0475	-1.2097	-0.7154	1	ENSG00000162624	LHX8	483	12	9	7	1
DUXA	MA0884.1	C_DUXA	1.0975	0.7565	0.2015	-0.841	-1.2146	1	ENSG00000258873	DUXA	1	42036	13	0	0
KLF7_1	PB0039.1	C_KLF6	0.5443	0.9374	0.4212	-0.3044	-1.5985	1	ENSG00000118263	KLF7	34	13	102	25	0
DUX4	whiddon2017_DUX4	C_DUXA	1.0256	0.4493	0.5852	-0.6545	-1.4055	1	ENSG00000260596	DUX4	610	49	3	2	0
TFAP2C	AP2C_HUMAN.H11MO.0.A	C_TFAP2C	0.2235	1.5936	-0.4705	-1.0491	-0.2975	2	ENSG00000087510	TFAP2C	5	815	677	128	0
BACH1	BACH1_HUMAN.H11MO.0.A	C_BACH1	0.2638	1.1182	0.5215	-1.4978	-0.4056	2	ENSG00000156273	BACH1	3997	377	212	143	1
EBF1	COE1_HUMAN.H11MO.0.A	C_EBF1	0.7583	1.1218	-1.1517	-0.9004	0.172	2	ENSG00000164330	EBF1	1223	128	0	0	1
NR2F1	COT1_HUMAN.H11MO.0.C	C_RXRA	0.5845	1.3131	-0.6034	-1.2523	-0.0419	2	ENSG00000175745	NR2F1	18	3	0	1	0
DLX3	DLX3_HUMAN.H11MO.0.C	C_DLX3	0.561	0.4801	0.4834	-1.7769	0.2523	2	ENSG00000064195	DLX3	0	0	262	0	0
EGR2	EGR2_HUMAN.H11MO.0.A	C_EGR2	0.6002	1.1859	-0.6465	-1.3333	0.1937	2	ENSG00000122877	EGR2	0	21	9	0	0
ESRRA	ERR1_HUMAN.H11MO.0.A	C_ESRRB	0.0763	1.4403	-0.7361	-1.1228	0.3424	2	ENSG00000173153	ESRRA	5	3	513	3	0
HOXA1	HXA1_HUMAN.H11MO.0.C	C_HOXA1	0.4478	0.8091	0.414	-1.7236	0.0527	2	ENSG00000105991	HOXA1	18	19	24	0	0
KLF1	KLF1_HUMAN.H11MO.0.A	C_KLF6	0.6806	1.3324	-0.6685	-1.1255	-0.219	2	ENSG00000105610	KLF1	7	9	0	0	0
KLF12	KLF12_HUMAN.H11MO.0.C	C_SP3	0.0045	1.4477	-0.4201	-1.289	0.2569	2	ENSG00000118922	KLF12	223	61	2	29	0
KLF3	KLF3_HUMAN.H11MO.0.B	C_KLF6	0.3311	1.3326	-0.7168	-1.2325	0.2855	2	ENSG00000109787	KLF3	0	784	351	260	0
KLF6	KLF6_HUMAN.H11MO.0.A	C_KLF6	0.4186	1.2589	-0.6012	-1.3441	0.2679	2	ENSG00000067082	KLF6	32	7	468	96	0
LHX2	LHX2_HUMAN.H11MO.0.A	C_GSX2	0.8117	0.171	0.5342	-1.727	0.2101	2	ENSG00000106689	LHX2	270	213	0	0	1
RREB1	MA0073.1	C_RREB1	0.4687	1.2252	-0.3619	-1.4601	0.128	2	ENSG00000124782	RREB1	80	313	255	315	0
PLAG1	MA0163.1	C_PLAG1	0.3851	1.0816	-0.2822	-1.5671	0.3826	2	ENSG00000181690	PLAG1	411	193	7	356	0
EMX1	MA0612.1	C_HOXB3	0.6636	0.568	-0.0407	-1.7193	0.5285	2	ENSG00000135638	EMX1	1899	99	0	12	1
LBX1	MA0618.1	C_ESX1	0.4714	0.4033	0.4199	-1.7877	0.493	2	ENSG00000138136	LBX1	0	12	0	0	0
SHOX	MA0630.1	C_GSX2	0.5767	0.3434	0.5813	-1.7716	0.2702	2	ENSG00000185960	SHOX	8	24	2	11	0
ESX1	MA0644.1	C_ESX1	0.6638	0.3914	0.0193	-1.7265	0.652	2	ENSG00000123576	ESX1	0	65	0	0	0
LHX6	MA0658.1	C_HOXB3	1.0176	0.5824	0.0813	-1.617	-0.0643	2	ENSG00000106852	LHX6	26	18	11	8	0
MIXL1	MA0662.1	C_GSX2	0.5139	0.3146	0.3379	-1.7754	0.609	2	ENSG00000185155	MIXL1	3602	240	47	0	1
NFIX	MA0671.1	C_NFIX	0.4737	0.8623	-0.1799	-1.6577	0.5017	2	ENSG00000008441	NFIX	12	10	0	0	0
NKX6-2	MA0675.1	C_GSX2	0.773	0.3402	0.3332	-1.7551	0.3087	2	ENSG00000148826	NKX6-2	0	28	0	0	0
LBX2	MA0699.1	C_GSX2	0.7234	0.4599	-0.058	-1.7091	0.5838	2	ENSG00000179528	LBX2	0	0	6	0	0
LHX9	MA0701.1	C_GSX2	0.5771	0.3437	0.5816	-1.7715	0.269	2	ENSG00000143355	LHX9	20	6	0	1	0
RAX2	MA0717.1	C_GSX2	0.5767	0.3434	0.5813	-1.7716	0.2702	2	ENSG00000173976	RAX2	130	4	0	0	0
UNCX	MA0721.1	C_GSX2	0.5763	0.3431	0.5809	-1.7717	0.2714	2	ENSG00000164853	UNCX	0	12	0	0	0
VAX1	MA0722.1	C_GSX2	0.5707	0.3329	0.536	-1.7781	0.3384	2	ENSG00000148704	VAX1	1	16	6	0	0
GLI2	MA0734.1	C_GLI2	0.4915	1.1917	-0.115	-1.5242	-0.0441	2	ENSG00000074047	GLI2	0	0	1	18	0
HIC2	MA0738.1	C_HIC2	0.4341	0.9451	0.3996	-1.6564	-0.1223	2	ENSG00000169635	HIC2	814	210	405	32	1
SP8	MA0747.1	C_KLF9	0.341	1.3085	-0.009	-1.4629	-0.1776	2	ENSG00000164651	SP8	7	0	31	58	0
ZNF740	MA0753.1	C_ZNF740	0.8141	1.1479	-0.9313	-1.0726	0.042	2	ENSG00000139651	ZNF740	38	2	27	18	0
FIGLA	MA0820.1	C_FIGLA	0.6159	1.1088	-0.2098	-1.532	0.017	2	ENSG00000183733	FIGLA	708	161	0	0	1
ID4	MA0824.1	C_SNAI2	0.3717	1.1687	0.2329	-1.546	-0.2273	2	ENSG00000172201	ID4	0	464	130	0	0
DLX6	MA0882.1	C_DLX6	0.5679	0.5952	-0.1894	-1.6729	0.6991	2	ENSG00000006377	DLX6	274	56	33	0	0
EMX2	MA0886.1	C_HOXB3	0.8119	0.4874	-0.2282	-1.6486	0.5775	2	ENSG00000170370	EMX2	0	5	0	0	0
EVX2	MA0888.1	C_HOXB3	0.9057	0.6997	-0.5445	-1.4872	0.4263	2	ENSG00000174279	EVX2	0	12	0	0	0
GSX2	MA0893.1	C_GSX2	0.5135	0.3098	0.5974	-1.7767	0.356	2	ENSG00000180613	GSX2	5	0	0	0	0
MZF1	MZF1_HUMAN.H11MO.0.B	C_MZF1	0.5293	0.9903	-0.0865	-1.6398	0.2066	2	ENSG00000099326	MZF1	0	16	22	5	0
NFIA	NFIA_HUMAN.H11MO.0.C	C_NFIC	0.4725	1.1135	-0.4471	-1.4882	0.3493	2	ENSG00000162599	NFIA	11	21	7	43	0
NFKB2	NFKB2_HUMAN.H11MO.0.B	C_NFKB1	0.4567	1.0774	-0.4361	-1.5076	0.4096	2	ENSG00000077150	NFKB2	580	75	884	12	0
NR1D1	NR1D1_HUMAN.H11MO.0.B	C_NR1D1	0.5081	1.1182	-0.3733	-1.5117	0.2587	2	ENSG00000126368	NR1D1	9	0	5	40	0
NR1H3	NR1H3_HUMAN.H11MO.0.B	C_NR1H3	0.2527	0.9904	0.1158	-1.6841	0.3252	2	ENSG00000025434	NR1H3	75	14	156	34	0
NR5A2	NR5A2_HUMAN.H11MO.0.B	C_NR5A1	0.4303	1.3123	-0.5731	-1.3198	0.1502	2	ENSG00000116833	NR5A2	193	200	83	9	0
TP53	P53_HUMAN.H11MO.0.A	C_TP73	0.5386	1.1522	-0.357	-1.4932	0.1594	2	ENSG00000141510	TP53	34	44	86	724	0
TP73	P73_HUMAN.H11MO.0.A	C_TP73	0.5276	1.1209	-0.0711	-1.5684	-0.009	2	ENSG00000078900	TP73	11	0	15	0	0
HOXA3_1	PB0031.1	C_HOXB3	0.7443	0.6032	0.0983	-1.7297	0.2839	2	ENSG00000105997	HOXA3	23	25	0	0	0
PDX1	PDX1_HUMAN.H11MO.0.A	C_PDX1	0.6159	0.8438	-0.4452	-1.555	0.5406	2	ENSG00000139515	PDX1	1	11	0	0	0
HOXD1	PH0074.1	C_HOXD1	0.6623	0.3315	0.2258	-1.7624	0.5428	2	ENSG00000128645	HOXD1	29	19	0	0	0
NKX1-2	PH0110.1	C_ARX	0.7219	0.4653	0.3676	-1.7568	0.2022	2	ENSG00000229544	NKX1-2	23	2	4	15	0
PPARG	PPARG_HUMAN.H11MO.0.A	C_PPARG	0.5852	1.2642	-1.0747	-0.937	0.1622	2	ENSG00000132170	PPARG	12	25	298	0	0
RORA	RORA_HUMAN.H11MO.0.C	C_RORA	0.5452	1.148	0.0345	-1.5314	-0.1963	2	ENSG00000069667	RORA	130	149	41	57	0
RXRA	RXRA_HUMAN.H11MO.0.A	C_RXRA	0.6243	1.2124	-0.5924	-1.3346	0.0903	2	ENSG00000186350	RXRA	10	2	43	2	0
SALL4	SALL4_HUMAN.H11MO.0.B	C_SALL4	0.926	1.2016	-0.5696	-1.0625	-0.4954	2	ENSG00000101115	SALL4	213	274	591	1138	1
SMAD2	SMAD2_HUMAN.H11MO.0.A	C_SMAD2	0.4222	1.3522	-0.5505	-1.298	0.074	2	ENSG00000175387	SMAD2	2632	463	742	702	0
SMAD4	SMAD4_HUMAN.H11MO.0.B	C_SMAD2	0.2778	1.359	-0.475	-1.3475	0.1858	2	ENSG00000141646	SMAD4	126	108	325	184	0
SNAI2	SNAI2_HUMAN.H11MO.0.A	C_SNAI2	0.5121	1.1997	-0.1677	-1.5063	-0.0378	2	ENSG00000019549	SNAI2	0	0	0	10	0
SP4	SP4_HUMAN.H11MO.0.A	C_SP3	0.3158	1.1923	-0.5523	-1.4044	0.4486	2	ENSG00000105866	SP4	90	28	108	417	0
SREBF2	SRBP2_HUMAN.H11MO.0.B	C_SREBF2	0.7738	1.1816	-0.7221	-1.2179	-0.0154	2	ENSG00000198911	SREBF2	608	60	159	278	0
NR5A1	STF1_HUMAN.H11MO.0.B	C_NR5A1	0.551	1.3085	-0.3535	-1.3552	-0.1508	2	ENSG00000136931	NR5A1	1	8	1	0	0
TBX3	TBX3_HUMAN.H11MO.0.C	C_TBX3	0.5794	1.2009	-0.1378	-1.4748	-0.1677	2	ENSG00000135111	TBX3	321	14	438	7	0
THRB	THB_HUMAN.H11MO.0.C	C_THRB	0.4811	1.0127	0.5756	-1.4025	-0.6669	2	ENSG00000151090	THRB	2071	145	1	14	0
ZNF324	Z324A_HUMAN.H11MO.0.C	C_ZNF324	0.6088	1.0377	0.3818	-1.4323	-0.596	2	ENSG00000083812	ZNF324	124	33	57	13	0
ZBTB17	ZBT17_HUMAN.H11MO.0.A	C_ZBTB17	0.6045	1.176	-0.6582	-1.3321	0.2097	2	ENSG00000116809	ZBTB17	291	146	160	23	0
ZEB1	ZEB1_HUMAN.H11MO.0.A	C_ZEB1	0.6403	1.1823	-0.2514	-1.4544	-0.1169	2	ENSG00000148516	ZEB1	128	25	1	29	0
ZFX	ZFX_HUMAN.H11MO.0.A	C_ZFX	0.2531	1.2524	-0.4753	-1.4125	0.3823	2	ENSG00000005889	ZFX	64	220	333	284	0
ZNF134	ZN134_HUMAN.H11MO.0.C	C_ZNF134	0.8188	1.0425	-0.8818	-1.1917	0.2122	2	ENSG00000213762	ZNF134	684	603	81	188	0
ZNF263	ZN263_HUMAN.H11MO.0.A	C_ZNF263	0.5591	1.1142	-0.3537	-1.5113	0.1917	2	ENSG00000006194	ZNF263	1	280	418	23	0
ZNF329	ZN329_HUMAN.H11MO.0.C	C_ZNF329	0.7357	1.2281	-0.8792	-1.0851	0.0005	2	ENSG00000181894	ZNF329	248	49	0	5	0
ZNF449	ZN449_HUMAN.H11MO.0.C	C_ZNF449	0.799	1.1672	-0.5528	-1.2961	-0.1173	2	ENSG00000173275	ZNF449	378	70	73	72	1
ZNF554	ZN554_HUMAN.H11MO.0.C	C_ZNF554	0.2126	1.0424	0.7134	-1.4436	-0.5247	2	ENSG00000172006	ZNF554	428	54	71	7	0
ZNF586	ZN586_HUMAN.H11MO.0.C	C_ZNF586	0.2226	0.8704	0.3243	-1.7293	0.312	2	ENSG00000083828	ZNF586	406	792	123	72	0
ZNF18	ZNF18_HUMAN.H11MO.0.C	C_ZNF18	0.2417	0.8755	0.6929	-1.632	-0.178	2	ENSG00000154957	ZNF18	233	88	47	24	0
ZNF76	ZNF76_HUMAN.H11MO.0.C	C_ZNF76	0.2257	1.0139	0.2644	-1.6794	0.1754	2	ENSG00000065029	ZNF76	226	27	320	84	0
ZSCAN22	ZSC22_HUMAN.H11MO.0.C	C_ZSCAN22	0.2595	1.141	0.341	-1.5772	-0.1642	2	ENSG00000182318	ZSCAN22	39	7	5	10	0
ALX1	ALX1_HUMAN.H11MO.0.B	C_PHOX2B	0.6104	0.3461	1.1309	-0.8858	-1.2016	3	ENSG00000180318	ALX1	0	5	19	28	0
ARID5B	ARI5B_HUMAN.H11MO.0.C	C_ARID5B	-0.1941	0.0812	1.3114	-1.4704	0.2719	3	ENSG00000150347	ARID5B	15	0	39	4	0
BHLHE40	BHE40_HUMAN.H11MO.0.A	C_USF2	-0.7425	0.5955	1.1162	-1.3148	0.3457	3	ENSG00000134107	BHLHE40	773	55	111	3	0
GFI1	GFI1_HUMAN.H11MO.0.C	C_GFI1	-0.3068	0.2855	1.3437	-1.4176	0.0952	3	ENSG00000162676	GFI1	31	1	0	0	0
GRHL2	GRHL2_HUMAN.H11MO.0.A	C_GRHL2	0.187	0.4246	1.3383	-1.1901	-0.7598	3	ENSG00000083307	GRHL2	603	51	40	282	0
HOXB7	HXB7_HUMAN.H11MO.0.C	C_HOXB7	-0.183	0.1585	1.3332	-1.4629	0.1542	3	ENSG00000260027	HOXB7	50	39	61	1	0
IKZF1	IKZF1_HUMAN.H11MO.0.C	C_IKZF1	0.2807	0.603	1.1789	-0.8884	-1.1742	3	ENSG00000185811	IKZF1	0	0	0	28	0
SPZ1	MA0111.1	C_SPZ1	-0.2525	0.3337	1.5266	-1.1216	-0.4863	3	ENSG00000164299	SPZ1	0	43	3	0	0
ZNF354C	MA0130.1	C_ZNF354C	0.1407	0.455	1.3624	-0.9897	-0.9683	3	ENSG00000177932	ZNF354C	33	5	2	1	0
HES2	MA0616.1	C_HES2	-0.4773	0.684	0.7757	-1.5448	0.5624	3	ENSG00000069812	HES2	0	105	37	0	0
ID2	MA0617.1	C_MNT	-0.6582	0.5902	1.0289	-1.4019	0.441	3	ENSG00000115738	ID2	68	706	340	993	0
MLXIP	MA0622.1	C_MNT	-0.6583	0.5907	1.0286	-1.4019	0.4408	3	ENSG00000175727	MLXIP	276	113	137	142	0
NPAS2	MA0626.1	C_MNT	-0.2737	0.7371	0.8304	-1.6101	0.3163	3	ENSG00000170485	NPAS2	147	32	14	0	0
POU6F1	MA0628.1	C_POU6F1	0.0055	-0.0307	1.083	-1.5935	0.5356	3	ENSG00000184271	POU6F1	0	0	10	4	0
HEY2	MA0649.1	C_HEY1	-0.5874	0.5905	1.1662	-1.3792	0.2098	3	ENSG00000135547	HEY2	586	459	242	80	1
PHOX2B	MA0681.1	C_PHOX2B	0.8202	0.5841	0.7771	-1.0536	-1.1279	3	ENSG00000109132	PHOX2B	0	9	0	0	0
TBX2	MA0688.1	C_TBX2	-0.315	0.0906	1.1927	-1.4845	0.5161	3	ENSG00000121068	TBX2	0	0	46	0	0
TBX20	MA0689.1	C_TBX2	-0.3241	0.3104	1.0688	-1.5522	0.4971	3	ENSG00000164532	TBX20	12	36	7	0	0
LMX1A	MA0702.1	C_GSX2	0.3672	-0.1389	1.2107	-1.5395	0.1004	3	ENSG00000162761	LMX1A	0	26	0	0	0
LMX1B	MA0703.1	C_GSX2	0.4697	0.0776	0.8034	-1.7279	0.3772	3	ENSG00000136944	LMX1B	5	0	13	2	0
LHX4	MA0704.1	C_GSX2	0.6314	0.1873	0.6813	-1.7443	0.2443	3	ENSG00000121454	LHX4	121	27	12	0	0
MNX1	MA0707.1	C_GSX2	0.1186	-0.0022	1.1297	-1.6062	0.3602	3	ENSG00000130675	MNX1	6	16	3	0	0
OTX1	MA0711.1	C_OTX1	0.6142	0.4763	1.0376	-0.8987	-1.2294	3	ENSG00000115507	OTX1	2	146	10	17	0
KLF14	MA0740.1	C_KLF9	-0.2606	0.9249	0.6893	-1.5948	0.2411	3	ENSG00000266265	KLF14	16	6	1	0	0
ZNF410	MA0752.1	C_ZNF410	0.4187	0.161	1.3737	-0.9332	-1.0202	3	ENSG00000119725	ZNF410	3	30	11	0	0
PAX9	MA0781.1	C_PAX9	-0.4767	0.7863	0.7008	-1.5427	0.5323	3	ENSG00000198807	PAX9	247	27	10	11	0
PKNOX2	MA0783.1	C_PKNOX2	-0.0208	1.0445	0.5669	-1.6084	0.0179	3	ENSG00000165495	PKNOX2	133	29	0	0	0
PROX1	MA0794.1	C_PROX1	-0.5934	0.9396	0.6172	-1.4615	0.498	3	ENSG00000117707	PROX1	28	2	8	0	0
TGIF2	MA0797.1	C_PKNOX2	-0.2451	0.9873	0.6203	-1.5902	0.2277	3	ENSG00000118707	TGIF2	185	162	336	383	0
EOMES	MA0800.1	C_TBX2	-0.3144	0.2092	1.3945	-1.38	0.0908	3	ENSG00000163508	EOMES	6	0	1	0	0
MGA	MA0801.1	C_TBX1	0.0483	0.4242	1.4152	-1.0725	-0.8152	3	ENSG00000174197	MGA	639	340	222	427	1
TBX1	MA0805.1	C_TBX1	0.0785	0.4595	1.2779	-1.4083	-0.4077	3	ENSG00000184058	TBX1	0	4	9	0	0
TBX5	MA0807.1	C_TBX1	0.3049	0.608	1.1611	-1.1757	-0.8982	3	ENSG00000089225	TBX5	500	18	0	9	0
HES7	MA0822.1	C_HES7	-0.6568	0.4327	1.4474	-1.1303	-0.093	3	ENSG00000179111	HES7	0	14	2	0	0
HEY1	MA0823.1	C_HEY1	-0.6843	0.3628	1.322	-1.2592	0.2587	3	ENSG00000164683	HEY1	13	195	0	14	0
MNT	MA0825.1	C_MNT	-0.7393	0.4825	1.1758	-1.3009	0.3819	3	ENSG00000070444	MNT	198	43	13	1	0
ARX	MA0874.1	C_ARX	0.5129	0.2457	0.8169	-1.728	0.1524	3	ENSG00000004848	ARX	5	10	20	0	0
DLX1	MA0879.1	C_DLX1	-0.0497	-0.045	1.5372	-1.2654	-0.177	3	ENSG00000144355	DLX1	1	68	0	0	0
GSC2	MA0891.1	C_OTX1	0.6009	0.3896	1.0839	-0.7537	-1.3207	3	ENSG00000063515	GSC2	0	10	0	0	0
MAF	MAF_HUMAN.H11MO.0.A	C_MAFK	-0.261	0.0979	1.6652	-0.8545	-0.6475	3	ENSG00000178573	MAF	58	5	15	75	0
MEIS1	MEIS1_HUMAN.H11MO.0.A	C_MEIS1	-0.05	0.3769	1.2138	-1.5434	0.0027	3	ENSG00000143995	MEIS1	8	22	22	0	0
MITF	MITF_HUMAN.H11MO.0.A	C_MITF	-0.3075	0.3885	1.5537	-0.8641	-0.7707	3	ENSG00000187098	MITF	925	120	94	12	0
NFYA	NFYA_HUMAN.H11MO.0.A	C_NFYC	0.368	0.2603	1.3188	-1.2583	-0.6887	3	ENSG00000001167	NFYA	99	453	81	181	0
NFYB	NFYB_HUMAN.H11MO.0.A	C_NFYC	0.4384	0.4155	1.1185	-1.4546	-0.5178	3	ENSG00000120837	NFYB	374	2526	711	1661	0
NFYC	NFYC_HUMAN.H11MO.0.A	C_NFYC	0.402	0.3566	1.2022	-1.3948	-0.566	3	ENSG00000066136	NFYC	1134	1097	586	305	0
NKX2-1	NKX21_HUMAN.H11MO.0.A	C_NKX2-1	-0.263	0.4873	1.4907	-0.8434	-0.8716	3	ENSG00000136352	NKX2-1	0	14	0	0	0
NR6A1	NR6A1_HUMAN.H11MO.0.B	C_NR6A1	-0.3678	0.1707	1.6612	-0.7769	-0.6873	3	ENSG00000148200	NR6A1	431	394	548	2062	0
ZBTB3_1	PB0091.1	C_ZBTB3_1	-0.2938	0.4713	1.5039	-0.9314	-0.7499	3	ENSG00000185670	ZBTB3	27	12	13	98	0
PBX2	PBX2_HUMAN.H11MO.0.C	C_PBX2	0.5102	0.5102	0.8915	-1.6105	-0.3015	3	ENSG00000204304	PBX2	17	9	28	14	0
CPHX	PH0014.1	C_CPHX	0.6482	0.5923	0.92	-1.2363	-0.9242	3	ENSG00000283755	CPHXL	326	648	16	0	0
HOXA7_1	PH0054.1	C_POU6F1	0.1729	0.0285	0.8622	-1.6851	0.6215	3	ENSG00000122592	HOXA7	659	37	4	0	1
PITX2	PH0138.1	C_PITX2	0.5081	0.2228	1.2586	-0.7407	-1.2488	3	ENSG00000164093	PITX2	33	36	103	10	0
PRRX2	PRRX2_HUMAN.H11MO.0.C	C_PRRX2	0.119	0.1107	0.683	-1.6995	0.7867	3	ENSG00000167157	PRRX2	4	44	41	0	0
RARA	RARA_HUMAN.H11MO.0.A	C_RARA	0.1333	0.742	1.1587	-1.1189	-0.915	3	ENSG00000131759	RARA	72	59	50	4	0
RUNX2	RUNX2_HUMAN.H11MO.0.A	C_RUNX2	-0.2859	1.0209	1.0722	-1.1198	-0.6873	3	ENSG00000124813	RUNX2	3	89	0	14	0
RXRB	RXRB_HUMAN.H11MO.0.C	C_RXRB	0.0057	0.4174	1.4164	-0.6669	-1.1726	3	ENSG00000204231	RXRB	49	20	47	58	0
SREBF1	SRBP1_HUMAN.H11MO.0.A	C_SREBF1	0.3076	0.8723	0.914	-1.2888	-0.8051	3	ENSG00000072310	SREBF1	40	31	98	34	0
THRA	THA_HUMAN.H11MO.0.C	C_THRA	0.4387	0.8691	0.794	-1.3774	-0.7244	3	ENSG00000126351	THRA	265	20	26	1	0
ZNF143	ZN143_HUMAN.H11MO.0.A	C_ZNF76	-0.1791	0.6827	0.9654	-1.5979	0.129	3	ENSG00000166478	ZNF143	2183	614	220	690	0
ZNF770	ZN770_HUMAN.H11MO.0.C	C_ZNF770	0.1159	0.8656	1.0524	-1.1921	-0.8418	3	ENSG00000198146	ZNF770	1233	759	314	310	0
BACH2	BACH2_HUMAN.H11MO.0.A	C_BACH2	0.055	0.7099	-0.7587	-1.2108	1.2047	4	ENSG00000112182	BACH2	269	30	0	4	0
BCL11A	BC11A_HUMAN.H11MO.0.A	C_BCL11A	-0.1961	0.6261	0.0003	-1.5337	1.1033	4	ENSG00000119866	BCL11A	2	70	84	665	0
ARNTL	BMAL1_HUMAN.H11MO.0.A	C_MNT	-0.1683	0.8869	0.2858	-1.6422	0.6378	4	ENSG00000133794	ARNTL	171	48	56	5	0
CLOCK	CLOCK_HUMAN.H11MO.0.C	C_CLOCK	-0.1311	0.9803	0.2215	-1.6307	0.56	4	ENSG00000134852	CLOCK	2677	333	108	236	1
E2F3	E2F3_HUMAN.H11MO.0.A	C_E2F6	-0.1597	0.8398	-0.018	-1.5659	0.9038	4	ENSG00000112242	E2F3	6	57	84	86	0
E2F6	E2F6_HUMAN.H11MO.0.A	C_E2F6	0.1046	1.1337	-0.166	-1.5611	0.4889	4	ENSG00000169016	E2F6	1	493	276	82	0
ELF1	ELF1_HUMAN.H11MO.0.A	C_ELF1	0.0736	0.5776	-0.7054	-1.2303	1.2845	4	ENSG00000120690	ELF1	1233	418	213	22	0
ELF2	ELF2_HUMAN.H11MO.0.C	C_ELF2	0.1502	0.6503	-0.5466	-1.3965	1.1426	4	ENSG00000109381	ELF2	126	1280	163	53	0
ELF3	ELF3_HUMAN.H11MO.0.A	C_ELF3	0.3278	0.632	-0.798	-1.2732	1.1114	4	ENSG00000163435	ELF3	1	4	642	4	0
ELK1	ELK1_HUMAN.H11MO.0.B	C_ELF2	-0.3189	0.3234	-0.1712	-1.2861	1.4527	4	ENSG00000126767	ELK1	148	83	99	26	0
ETS2	ETS2_HUMAN.H11MO.0.B	C_ETS2	0.092	0.5946	-0.3279	-1.4958	1.1372	4	ENSG00000157557	ETS2	13	17	76	112	0
ETV1	ETV1_HUMAN.H11MO.0.A	C_ELF2	0.1755	0.7065	-0.5459	-1.4161	1.0801	4	ENSG00000006468	ETV1	19	27	145	549	0
FOS	FOS_HUMAN.H11MO.0.A	C_FOSL2	0.0236	0.7104	-0.3051	-1.5009	1.072	4	ENSG00000170345	FOS	892	335	149	467	0
FOSB	FOSB_HUMAN.H11MO.0.A	C_FOSL2	0.0445	0.6983	-0.4103	-1.4482	1.1157	4	ENSG00000125740	FOSB	81	8	27	1	0
FOSL1	FOSL1_HUMAN.H11MO.0.A	C_FOSL2	-0.0946	0.6131	-0.4494	-1.3405	1.2713	4	ENSG00000175592	FOSL1	0	2	133	72	0
FOSL2	FOSL2_HUMAN.H11MO.0.A	C_FOSL2	-0.1007	0.6138	-0.4002	-1.3692	1.2563	4	ENSG00000075426	FOSL2	108	17	31	25	0
FOXH1	FOXH1_HUMAN.H11MO.0.A	C_FOXH1	-0.0074	0.6556	-0.4385	-1.4002	1.1906	4	ENSG00000160973	FOXH1	0	33	325	219	0
GABPA	GABPA_HUMAN.H11MO.0.A	C_ELF2	-0.1744	0.3801	-0.2942	-1.3223	1.4107	4	ENSG00000154727	GABPA	1023	6777	593	289	1
HIC1	HIC1_HUMAN.H11MO.0.C	C_HIC1	-0.2529	0.574	-0.1239	-1.435	1.2377	4	ENSG00000177374	HIC1	4	5	3	0	0
HIF1A	HIF1A_HUMAN.H11MO.0.C	C_HIF1A	-0.3208	0.9687	-0.1259	-1.4456	0.9236	4	ENSG00000100644	HIF1A	846	250	581	2649	0
HSF2	HSF2_HUMAN.H11MO.0.A	C_HSF1	-0.2285	0.4604	-0.5278	-1.1585	1.4544	4	ENSG00000025156	HSF2	61	173	121	259	0
HOXB4	HXB4_HUMAN.H11MO.0.B	C_HOXB4	0.3738	0.4992	-0.5218	-1.4557	1.1045	4	ENSG00000182742	HOXB4	0	18	2	0	0
INSM1	INSM1_HUMAN.H11MO.0.C	C_INSM1	0.2975	0.7563	-1.0737	-1.0357	1.0555	4	ENSG00000173404	INSM1	1	4	15	0	0
IRF4	IRF4_HUMAN.H11MO.0.A	C_BCL11A	-0.2763	0.2785	-0.1302	-1.3182	1.4462	4	ENSG00000137265	IRF4	0	82	5	9	0
ISL1	ISL1_HUMAN.H11MO.0.A	C_ISL1	0.3302	0.5296	-1.0228	-1.0479	1.2109	4	ENSG00000016082	ISL1	549	72	1	0	0
JUNB	JUNB_HUMAN.H11MO.0.A	C_FOSL2	0.0427	0.7193	-0.3562	-1.4819	1.0761	4	ENSG00000171223	JUNB	2	688	429	24	0
EN1	MA0027.2	C_ESX1	0.7152	0.5999	-0.588	-1.4857	0.7586	4	ENSG00000163064	EN1	1	268	4	0	0
PAX2	MA0067.1	C_PAX2	-0.2262	0.9056	-0.1904	-1.4637	0.9747	4	ENSG00000075891	PAX2	1	26	1	0	0
TFCP2	MA0145.3	C_GRHL1	0.2341	0.3593	-0.8641	-1.0961	1.3667	4	ENSG00000135457	TFCP2	17	59	72	218	0
TWIST2	MA0633.1	C_TWIST2	0.1193	0.8513	-0.2224	-1.5848	0.8366	4	ENSG00000233608	TWIST2	0	0	7	0	0
ETV6	MA0645.1	C_ELF2	-0.2995	0.3104	-0.2879	-1.2203	1.4973	4	ENSG00000139083	ETV6	208	7	124	187	0
GCM1	MA0646.1	C_GCM1	0.0298	0.9594	-0.6995	-1.2734	0.9837	4	ENSG00000137270	GCM1	0	0	164	30	0
GRHL1	MA0647.1	C_GRHL1	0.0109	0.1445	-0.2486	-1.3521	1.4453	4	ENSG00000134317	GRHL1	706	24	647	53	1
MSX1	MA0666.1	C_PRRX2	0.4294	0.5158	-0.5538	-1.454	1.0625	4	ENSG00000163132	MSX1	219	247	54	2	0
ZBTB7C	MA0695.1	C_ZBTB7B	-0.2727	1.0296	-0.1287	-1.4655	0.8374	4	ENSG00000184828	ZBTB7C	415	20	7	0	0
MEOX2	MA0706.1	C_HOXB3	0.2116	0.3145	0.1612	-1.6842	0.9969	4	ENSG00000106511	MEOX2	5	0	0	0	0
MSX2	MA0708.1	C_PRRX2	0.6061	0.5891	-0.4976	-1.5309	0.8332	4	ENSG00000120149	MSX2	249	715	2117	2	1
VENTX	MA0724.1	C_VENTX	0.3345	0.0818	0.1107	-1.6292	1.1022	4	ENSG00000151650	VENTX	0	0	1156	19	0
ERF	MA0760.1	C_ELF2	-0.2674	0.2476	0.027	-1.394	1.3868	4	ENSG00000105722	ERF	57	76	45	1	0
GCM2	MA0767.1	C_GCM2	0.0531	1.1224	-0.0811	-1.5797	0.4853	4	ENSG00000124827	GCM2	1	1	7	0	0
POU6F2	MA0793.1	C_POU6F2	0.5272	0.4583	-0.3682	-1.5708	0.9534	4	ENSG00000106536	POU6F2	25	1	10	92	0
CREB3L1	MA0839.1	C_CREB3	-0.0207	1.0367	0.1706	-1.6401	0.4535	4	ENSG00000157613	CREB3L1	23	11	61	18	0
XBP1	MA0844.1	C_XBP1	-0.3478	1.057	0.0796	-1.4999	0.7111	4	ENSG00000100219	XBP1	119	90	1615	921	0
TFEC	MA0871.1	C_USF2	-0.0378	0.8762	0.1986	-1.6704	0.6335	4	ENSG00000105967	TFEC	3	23	2	0	0
BARX1	MA0875.1	C_PRRX2	0.3579	0.4882	-0.5746	-1.4138	1.1422	4	ENSG00000131668	BARX1	0	172	11	0	0
DLX4	MA0881.1	C_DLX6	0.3958	0.5983	-0.2815	-1.6118	0.8991	4	ENSG00000108813	DLX4	0	1	84	4	0
DLX2	MA0885.1	C_DLX2	0.3133	0.3872	-0.0675	-1.6482	1.0152	4	ENSG00000115844	DLX2	1	31	4	0	0
GBX1	MA0889.1	C_ESX1	0.5641	0.435	-0.6726	-1.3853	1.0588	4	ENSG00000164900	GBX1	91	10	0	0	0
GBX2	MA0890.1	C_ESX1	0.5492	0.4729	-0.4157	-1.5518	0.9453	4	ENSG00000168505	GBX2	7	398	51	40	0
HESX1	MA0894.1	C_ESX1	0.6	0.1989	0.0373	-1.6927	0.8566	4	ENSG00000163666	HESX1	8	79	110	288	0
HOXA2	MA0900.1	C_HOXB3	0.2154	0.1567	-0.6106	-1.2089	1.4473	4	ENSG00000105996	HOXA2	3	8	0	0	0
HOXB2	MA0902.1	C_HOXB3	0.5396	0.2159	0.1599	-1.7261	0.8107	4	ENSG00000173917	HOXB2	3	57	126	0	0
HOXB3	MA0903.1	C_HOXB3	0.4715	0.3039	-0.0838	-1.6571	0.9655	4	ENSG00000120093	HOXB3	1	0	7	0	0
HOXB5	MA0904.1	C_HOXB3	0.4405	0.335	0.1731	-1.742	0.7933	4	ENSG00000120075	HOXB5	0	6	0	0	0
RORB	MA1150.1	C_RORB	-0.2458	0.3023	-0.7534	-0.884	1.5809	4	ENSG00000198963	RORB	0	17	0	69	0
MAFB	MAFB_HUMAN.H11MO.0.B	C_MAFB	0.0894	0.5851	-0.7842	-1.1757	1.2854	4	ENSG00000204103	MAFB	2	6	0	12	0
MAFF	MAFF_HUMAN.H11MO.0.B	C_MAFF	-0.087	0.6378	-0.1759	-1.5074	1.1325	4	ENSG00000185022	MAFF	30	36	99	34	0
MAFG	MAFG_HUMAN.H11MO.0.A	C_MAFK	-0.1513	0.5335	-0.3971	-1.322	1.3369	4	ENSG00000197063	MAFG	516	367	503	59	0
MAFK	MAFK_HUMAN.H11MO.0.A	C_MAFK	-0.3336	0.4079	-0.0646	-1.3683	1.3586	4	ENSG00000198517	MAFK	39	6	2	0	0
MAX	MAX_HUMAN.H11MO.0.A	C_MNT	0.1861	1.0058	-0.153	-1.6127	0.5739	4	ENSG00000125952	MAX	1009	1402	381	102	0
MEIS2	MEIS2_HUMAN.H11MO.0.B	C_MEIS2	-0.1375	0.4582	-0.9508	-0.8402	1.4701	4	ENSG00000134138	MEIS2	1	5	82	1	0
MTF1	MTF1_HUMAN.H11MO.0.C	C_MTF1	-0.4113	0.8589	0.0205	-1.4553	0.9873	4	ENSG00000188786	MTF1	316	333	174	58	0
MXI1	MXI1_HUMAN.H11MO.0.A	C_MXI1	-0.3441	0.9373	-0.0779	-1.4543	0.9391	4	ENSG00000119950	MXI1	268	82	72	264	0
MYCN	MYCN_HUMAN.H11MO.0.A	C_MNT	-0.3806	0.7979	0.08	-1.4913	0.994	4	ENSG00000134323	MYCN	2	211	1737	230	0
NFE2L2	NF2L2_HUMAN.H11MO.0.A	C_BACH2	-0.1972	0.4811	-0.6233	-1.1116	1.451	4	ENSG00000116044	NFE2L2	1451	237	714	231	0
NFE2	NFE2_HUMAN.H11MO.0.A	C_BACH2	0.0315	0.7164	-0.7551	-1.2038	1.211	4	ENSG00000123405	NFE2	0	2	38	0	0
NFKB1	NFKB1_HUMAN.H11MO.1.B	C_NFKB1	0.2669	0.7709	-1.1483	-0.9472	1.0577	4	ENSG00000109320	NFKB1	101	20	95	49	0
NOBOX	NOBOX_HUMAN.H11MO.0.C	C_ESX1	0.4002	0.19	0.3225	-1.7376	0.8249	4	ENSG00000106410	NOBOX	245	12	0	0	0
NR1H4	NR1H4_HUMAN.H11MO.0.B	C_NR1H4	-0.1701	0.9535	-0.758	-1.1278	1.1024	4	ENSG00000012504	NR1H4	789	138	4	0	1
NR2C1	NR2C1_HUMAN.H11MO.0.C	C_NR2C1	-0.1147	0.9576	-0.0322	-1.5759	0.7651	4	ENSG00000120798	NR2C1	1096	1537	509	491	1
NR2C2	NR2C2_HUMAN.H11MO.0.B	C_NR2C2	-0.1537	0.8096	-0.9284	-0.9642	1.2366	4	ENSG00000177463	NR2C2	77	34	61	58	0
OSR2	OSR2_HUMAN.H11MO.0.C	C_OSR2	0.0785	1.0936	-0.098	-1.5886	0.5145	4	ENSG00000164920	OSR2	955	181	15	1	1
PAX6	PAX6_HUMAN.H11MO.0.C	C_PAX6	-0.2395	0.6704	-0.1046	-1.4725	1.1463	4	ENSG00000007372	PAX6	3	75	9	0	0
OSR1_1	PB0050.1	C_OSR1_1	-0.268	0.4279	-0.1263	-1.3822	1.3486	4	ENSG00000143867	OSR1	50	12	0	0	0
SIX6_1	PB0059.1	C_SIX6_1	-0.0722	0.063	0.0373	-1.4263	1.3982	4	ENSG00000184302	SIX6	0	0	0	37	0
ZIC2_1	PB0102.1	C_ZIC2_1	-0.2974	1.0059	-0.3814	-1.3256	0.9985	4	ENSG00000043355	ZIC2	4	13	16	1083	0
DLX5	PH0024.1	C_DLX5	0.171	0.5807	-0.6793	-1.2951	1.2226	4	ENSG00000105880	DLX5	4	7	223	0	0
SIX4	PH0164.1	C_SIX4	-0.0489	0.4522	-0.8437	-1.0014	1.4417	4	ENSG00000100625	SIX4	14	69	7	130	0
TGIF1	PH0169.1	C_TGIF1	-0.007	0.6387	-0.7529	-1.1678	1.289	4	ENSG00000177426	TGIF1	1	1025	1563	1021	0
PRDM14	PRD14_HUMAN.H11MO.0.A	C_PRDM14	-0.0461	0.4315	-0.4869	-1.2852	1.3867	4	ENSG00000147596	PRDM14	0	61	807	42	0
REL	REL_HUMAN.H11MO.0.B	C_REL	0.1471	0.4135	-0.9678	-0.9771	1.3842	4	ENSG00000162924	REL	371	44	56	0	0
RFX2	RFX2_HUMAN.H11MO.0.A	C_RFX1	-0.398	0.3516	-0.3789	-1.1072	1.5325	4	ENSG00000087903	RFX2	48	67	30	5	0
RFX5	RFX5_HUMAN.H11MO.0.A	C_RFX5	0.0156	0.6997	-0.847	-1.114	1.2457	4	ENSG00000143390	RFX5	0	6	141	136	0
RUNX1	RUNX1_HUMAN.H11MO.0.A	C_RUNX2	0.0267	0.8195	-0.8194	-1.1658	1.1389	4	ENSG00000159216	RUNX1	144	40	112	0	0
RUNX3	RUNX3_HUMAN.H11MO.0.A	C_RUNX2	-0.0677	0.858	-0.7165	-1.208	1.1342	4	ENSG00000020633	RUNX3	0	11	7	51	0
SMARCA1	SMCA1_HUMAN.H11MO.0.C	C_SMARCA1	-0.1605	0.2365	-0.3575	-1.2287	1.5102	4	ENSG00000102038	SMARCA1	9	3	27	497	0
SP1	SP1_HUMAN.H11MO.0.A	C_SP3	-0.3339	1.0106	-0.4284	-1.2758	1.0276	4	ENSG00000185591	SP1	268	413	260	168	0
SRF	SRF_HUMAN.H11MO.0.A	C_SRF	-0.0642	0.4028	-0.162	-1.4652	1.2886	4	ENSG00000112658	SRF	92	99	293	157	0
STAT1	STAT1_HUMAN.H11MO.0.A	C_STAT1	-0.1879	0.4108	-0.7017	-1.0233	1.5021	4	ENSG00000115415	STAT1	172	57	191	464	0
STAT6	STAT6_HUMAN.H11MO.0.B	C_STAT6	0.0747	0.5453	-0.9406	-1.0146	1.3353	4	ENSG00000166888	STAT6	0	0	27	13	0
TCF7	TCF7_HUMAN.H11MO.0.A	C_TCF7	-0.0821	0.2165	-0.4775	-1.1811	1.5242	4	ENSG00000081059	TCF7	383	108	111	0	0
RELA	TF65_HUMAN.H11MO.0.A	C_RELA	0.326	0.6069	-1.0611	-1.0293	1.1576	4	ENSG00000173039	RELA	396	104	135	79	0
TCF7L2	TF7L2_HUMAN.H11MO.0.A	C_TCF7	0.0696	0.3706	-0.8065	-1.0699	1.4362	4	ENSG00000148737	TCF7L2	95	24	197	585	0
TFE3	TFE3_HUMAN.H11MO.0.B	C_MITF	-0.0352	1.0505	-0.1752	-1.5407	0.7006	4	ENSG00000068323	TFE3	265	14	111	153	0
TWIST1	TWST1_HUMAN.H11MO.0.A	C_TWIST1	-0.1696	0.3607	-0.4811	-1.1906	1.4806	4	ENSG00000122691	TWIST1	62	8	31	5	1
USF1	USF1_HUMAN.H11MO.0.A	C_USF2	0.1565	1.0347	-0.1729	-1.5946	0.5763	4	ENSG00000158773	USF1	38	38	0	39	0
USF2	USF2_HUMAN.H11MO.0.A	C_USF2	-0.0216	0.9891	-0.2392	-1.5258	0.7975	4	ENSG00000105698	USF2	212	33	225	43	0
ZBTB18	ZBT18_HUMAN.H11MO.0.C	C_ZBTB18	0.091	0.7344	-1.0414	-0.9747	1.1907	4	ENSG00000179456	ZBTB18	32	41	20	13	0
ZBTB7A	ZBT7A_HUMAN.H11MO.0.A	C_ZBTB7A	-0.3084	1.1923	-0.3211	-1.3354	0.7726	4	ENSG00000178951	ZBTB7A	46	80	115	13	0
ZNF257	ZN257_HUMAN.H11MO.0.C	C_ZNF257	-0.0233	0.6179	-0.6816	-1.2114	1.2983	4	ENSG00000197134	ZNF257	170	442	226	0	0
ZNF382	ZN382_HUMAN.H11MO.0.C	C_ZNF382	0.1021	0.7464	-0.4137	-1.4757	1.0409	4	ENSG00000161298	ZNF382	180	50	13	91	0
ZNF418	ZN418_HUMAN.H11MO.0.C	C_ZNF418	-0.1407	0.6383	-0.8044	-1.0464	1.3531	4	ENSG00000196724	ZNF418	30	8	4	46	0
ZNF528	ZN528_HUMAN.H11MO.0.C	C_ZNF528	0.1278	0.5718	-1.0032	-0.9893	1.2929	4	ENSG00000167555	ZNF528	262	336	6	76	0
ZNF547	ZN547_HUMAN.H11MO.0.C	C_ZNF547	-0.0682	0.5323	-0.7786	-1.0789	1.3935	4	ENSG00000152433	ZNF547	141	86	5	0	0
ZNF41	ZNF41_HUMAN.H11MO.0.C	C_ZNF41	-0.0437	0.8466	-0.6355	-1.2802	1.1129	4	ENSG00000147124	ZNF41	4	20	18	149	0
ZSCAN31	ZSC31_HUMAN.H11MO.0.C	C_ZSCAN31	0.0336	0.7927	-0.8128	-1.1707	1.1572	4	ENSG00000235109	ZSCAN31	42	0	12	19	0
ASCL1	ASCL1_HUMAN.H11MO.0.A	C_ASCL1	0.4599	1.0171	-0.9075	-1.225	0.6556	5	ENSG00000139352	ASCL1	2	15	0	0	0
EGR1	EGR1_HUMAN.H11MO.0.A	C_EGR2	0.2954	1.0644	-0.784	-1.2877	0.7119	5	ENSG00000120738	EGR1	58	9	8	591	0
ERG	ERG_HUMAN.H11MO.0.A	C_FLI1	0.4878	0.8215	-0.6737	-1.4204	0.7848	5	ENSG00000157554	ERG	52	11	0	21	0
ESR2	ESR2_HUMAN.H11MO.0.A	C_ESR2	0.096	1.1601	-0.5196	-1.3939	0.6574	5	ENSG00000140009	ESR2	339	19	12	0	0
ETS1	ETS1_HUMAN.H11MO.0.A	C_FLI1	0.4283	0.7772	-0.6674	-1.4141	0.876	5	ENSG00000134954	ETS1	178	38	3	257	0
ETV2	ETV2_HUMAN.H11MO.0.B	C_FLI1	0.4315	0.7593	-0.7842	-1.3302	0.9235	5	ENSG00000105672	ETV2	0	15	1	0	0
ETV4	ETV4_HUMAN.H11MO.0.B	C_FLI1	0.5105	0.8093	-0.842	-1.3022	0.8244	5	ENSG00000175832	ETV4	0	119	962	573	0
ETV5	ETV5_HUMAN.H11MO.0.C	C_FLI1	0.4717	0.8906	-0.5946	-1.4646	0.6969	5	ENSG00000244405	ETV5	651	431	59	513	1
FLI1	FLI1_HUMAN.H11MO.0.A	C_FLI1	0.5032	0.9369	-0.755	-1.3585	0.6735	5	ENSG00000151702	FLI1	139	23	0	0	0
NR3C1	GCR_HUMAN.H11MO.0.A	C_PGR	0.332	0.9379	-0.8064	-1.293	0.8295	5	ENSG00000113580	NR3C1	352	15	61	12	0
HNF4A	HNF4A_HUMAN.H11MO.0.A	C_HNF4A	0.3287	1.036	-1.529	-0.4011	0.5655	5	ENSG00000101076	HNF4A	0	80	24	1	0
HSF1	HSF1_HUMAN.H11MO.0.A	C_HSF1	-0.1227	0.4585	-1.3174	-0.3917	1.3732	5	ENSG00000185122	HSF1	103	847	281	142	0
TCF12	HTF4_HUMAN.H11MO.0.A	C_ASCL1	0.5648	1.0848	-0.7217	-1.3451	0.4172	5	ENSG00000140262	TCF12	35	36	209	901	0
TCF4	ITF2_HUMAN.H11MO.0.C	C_ASCL1	0.4778	1.0021	-0.873	-1.2577	0.6508	5	ENSG00000196628	TCF4	21	1	31	328	0
KLF8	KLF8_HUMAN.H11MO.0.C	C_KLF8	0.1344	1.0648	-0.5429	-1.4094	0.7531	5	ENSG00000102349	KLF8	0	23	102	0	0
KLF9	KLF9_HUMAN.H11MO.0.C	C_KLF9	0.0286	1.1193	-0.7876	-1.1953	0.835	5	ENSG00000119138	KLF9	0	370	17	10	0
LYL1	LYL1_HUMAN.H11MO.0.A	C_LYL1	0.3203	0.8688	-1.026	-1.1005	0.9374	5	ENSG00000104903	LYL1	0	0	13	0	0
ZNF423	MA0116.1	C_ZNF423	0.4192	0.9218	-0.9451	-1.1987	0.8028	5	ENSG00000102935	ZNF423	1	5	2	137	0
KLF13	MA0657.1	C_KLF13	0.4604	1.072	-0.6891	-1.3726	0.5293	5	ENSG00000169926	KLF13	31	136	101	8	0
ZBTB7B	MA0694.1	C_ZBTB7B	-0.0138	0.918	-0.4577	-1.4165	0.9701	5	ENSG00000160685	ZBTB7B	8	0	27	0	0
NR3C2	MA0727.1	C_PGR	0.1747	0.8609	-0.9759	-1.0962	1.0365	5	ENSG00000151623	NR3C2	1066	137	2	0	0
GLIS1	MA0735.1	C_GLIS1	0.1389	0.9224	-0.6286	-1.3655	0.9328	5	ENSG00000174332	GLIS1	0	26	0	0	0
GLIS2	MA0736.1	C_GLIS2	0.0033	0.9309	-0.4717	-1.4153	0.9527	5	ENSG00000126603	GLIS2	0	2	7	14	0
GLIS3	MA0737.1	C_GLIS3	0.4363	0.892	-0.6894	-1.3999	0.7609	5	ENSG00000107249	GLIS3	72	32	2	4	0
KLF16	MA0741.1	C_KLF9	0.1441	1.009	-1.075	-0.9884	0.9102	5	ENSG00000129911	KLF16	39	224	31	22	0
HSF4	MA0771.1	C_HSF1	0.197	0.8495	-0.7104	-1.3253	0.9891	5	ENSG00000102878	HSF4	18	0	1	0	0
MEIS3	MA0775.1	C_TGIF1	0.3562	1.0414	-0.623	-1.4121	0.6375	5	ENSG00000105419	MEIS3	229	26	32	37	0
ASCL2	MA0816.1	C_ASCL1	0.2157	0.9007	-1.0153	-1.0768	0.9757	5	ENSG00000183734	ASCL2	0	220	5	1	0
MAZ	MAZ_HUMAN.H11MO.0.A	C_MAZ	0.537	1.1495	-0.714	-1.3252	0.3526	5	ENSG00000103495	MAZ	11	34	97	1	0
MYB	MYB_HUMAN.H11MO.0.A	C_MYB	0.2255	0.8319	-0.5883	-1.418	0.9489	5	ENSG00000118513	MYB	1	59	55	54	0
MYF6	MYF6_HUMAN.H11MO.0.C	C_ASCL1	0.3587	0.8472	-0.9764	-1.1573	0.9278	5	ENSG00000111046	MYF6	0	0	0	12	0
NFIC	NFIC_HUMAN.H11MO.0.A	C_NFIC	0.5725	1.1433	-0.8033	-1.2636	0.351	5	ENSG00000141905	NFIC	151	42	11	3	0
NKX2-5	NKX25_HUMAN.H11MO.0.B	C_NKX2-5	0.544	0.987	-0.9048	-1.2392	0.613	5	ENSG00000183072	NKX2-5	0	157	0	0	0
NR1I3	NR1I3_HUMAN.H11MO.0.C	C_NR1I3	0.4836	0.87	-0.8913	-1.2578	0.7955	5	ENSG00000143257	NR1I3	0	6	0	0	0
TP63	P63_HUMAN.H11MO.0.A	C_TP73	0.4004	1.0603	-0.6619	-1.3889	0.5901	5	ENSG00000073282	TP63	646	32	52	0	1
PATZ1	PATZ1_HUMAN.H11MO.0.C	C_MAZ	0.1758	1.0333	-0.7757	-1.2669	0.8335	5	ENSG00000100105	PATZ1	21	1	62	425	0
ZFP691_1	PB0099.1	C_ZFP691_1	0.3364	0.783	-0.8755	-1.2349	0.991	5	ENSG00000164011	ZNF691	60	447	147	171	0
PBX1	PBX1_HUMAN.H11MO.0.A	C_PBX3	0.374	1.0254	-0.7872	-1.3065	0.6944	5	ENSG00000185630	PBX1	996	129	82	650	0
PBX3	PBX3_HUMAN.H11MO.0.A	C_PBX3	0.3824	1.0145	-0.8677	-1.2474	0.7182	5	ENSG00000167081	PBX3	76	258	121	117	0
CBFB	PEBB_HUMAN.H11MO.0.C	C_CBFB	-0.4643	1.4286	-0.748	-0.8699	0.6536	5	ENSG00000067955	CBFB	972	1055	580	398	0
PKNOX1	PKNX1_HUMAN.H11MO.0.B	C_PBX3	0.32	1.0122	-0.7922	-1.2946	0.7547	5	ENSG00000160199	PKNOX1	557	698	426	214	0
PPARA	PPARA_HUMAN.H11MO.0.B	C_PPARG	0.4024	1.1296	-1.3039	-0.7605	0.5323	5	ENSG00000186951	PPARA	66	12	5	0	0
PTF1A	PTF1A_HUMAN.H11MO.0.B	C_PTF1A	0.4252	0.9625	-0.9475	-1.1944	0.7541	5	ENSG00000168267	PTF1A	7	7	0	0	0
RARG	RARG_HUMAN.H11MO.0.B	C_RARG	0.3962	1.1251	-0.9483	-1.1565	0.5835	5	ENSG00000172819	RARG	5	0	20	111	0
RELB	RELB_HUMAN.H11MO.0.C	C_RELB	0.2088	0.7669	-0.9471	-1.1258	1.0972	5	ENSG00000104856	RELB	21	239	39	0	0
REST	REST_HUMAN.H11MO.0.A	C_REST	0.2654	1.0281	-0.842	-1.241	0.7895	5	ENSG00000084093	REST	250	1397	3675	310	0
SMAD3	SMAD3_HUMAN.H11MO.0.B	C_SMAD3	0.5344	1.1181	-0.8172	-1.2684	0.4331	5	ENSG00000166949	SMAD3	258	6	107	40	0
SNAI1	SNAI1_HUMAN.H11MO.0.C	C_SNAI1	0.6599	1.0885	-0.9096	-1.1942	0.3554	5	ENSG00000124216	SNAI1	5	602	132	59	0
SP3	SP3_HUMAN.H11MO.0.B	C_SP3	0.0523	1.093	-0.7026	-1.2728	0.83	5	ENSG00000172845	SP3	645	840	428	777	0
RBPJ	SUH_HUMAN.H11MO.0.A	C_RBPJ	0.4189	0.992	-0.7861	-1.3192	0.6943	5	ENSG00000168214	RBPJ	778	1745	973	2057	0
TFAP4	TFAP4_HUMAN.H11MO.0.A	C_TFAP4	0.5376	1.0055	-0.8669	-1.2654	0.5893	5	ENSG00000090447	TFAP4	141	80	9	4	0
TCF3	TFE2_HUMAN.H11MO.0.A	C_ASCL1	0.4095	0.9681	-0.9476	-1.1909	0.7608	5	ENSG00000071564	TCF3	259	102	145	229	0
VDR	VDR_HUMAN.H11MO.0.A	C_VDR	0.5014	0.8483	-1.0744	-1.096	0.8206	5	ENSG00000111424	VDR	0	7	0	0	0
VEZF1	VEZF1_HUMAN.H11MO.0.C	C_MAZ	0.4713	1.0132	-0.8843	-1.2459	0.6457	5	ENSG00000136451	VEZF1	473	153	195	311	0
WT1	WT1_HUMAN.H11MO.0.C	C_MAZ	0.1863	0.9726	-0.7078	-1.3248	0.8737	5	ENSG00000184937	WT1	0	5	5	0	0
ZBTB48	ZBT48_HUMAN.H11MO.0.C	C_ZBTB48	0.5047	1.0734	-0.6068	-1.4219	0.4506	5	ENSG00000204859	ZBTB48	42	15	42	60	0
ZBTB6	ZBTB6_HUMAN.H11MO.0.C	C_ZBTB6	0.1704	1.1132	-0.6014	-1.3749	0.6926	5	ENSG00000186130	ZBTB6	286	119	13	107	0
ZIC3	ZIC3_HUMAN.H11MO.0.B	C_ZIC3	0.4284	0.8245	-0.9442	-1.2026	0.8938	5	ENSG00000156925	ZIC3	2	1	83	391	0
ZKSCAN1	ZKSC1_HUMAN.H11MO.0.B	C_ZKSCAN1	0.3925	0.8154	-0.9022	-1.23	0.9243	5	ENSG00000106261	ZKSCAN1	46	98	93	77	0
ZNF264	ZN264_HUMAN.H11MO.0.C	C_ZNF264	-0.0504	1.5453	-1.1722	0.1416	-0.4643	5	ENSG00000083844	ZNF264	31	310	50	20	0
ZNF281	ZN281_HUMAN.H11MO.0.A	C_ZBTB17	0.547	1.0506	-1.0274	-1.1154	0.5453	5	ENSG00000162702	ZNF281	1268	1111	354	530	1
ZNF322	ZN322_HUMAN.H11MO.0.B	C_ZNF322	0.3505	1.1153	-0.6422	-1.3817	0.5582	5	ENSG00000181315	ZNF322	119	209	178	293	0
ZNF331	ZN331_HUMAN.H11MO.0.C	C_ZNF331	0.6528	1.0627	-0.9002	-1.2144	0.3992	5	ENSG00000130844	ZNF331	9	12	243	336	0
ZNF335	ZN335_HUMAN.H11MO.0.A	C_ZNF335	0.2338	1.0788	-0.9545	-1.1294	0.7713	5	ENSG00000198026	ZNF335	65	205	207	37	0
ZNF341	ZN341_HUMAN.H11MO.0.C	C_ZNF341	0.3576	1.0513	-0.7083	-1.3552	0.6546	5	ENSG00000131061	ZNF341	46	20	30	4	0
ZNF436	ZN436_HUMAN.H11MO.0.C	C_ZNF436	0.393	0.9536	-1.0796	-1.0649	0.7979	5	ENSG00000125945	ZNF436	229	208	6	17	0
ZNF467	ZN467_HUMAN.H11MO.0.C	C_MAZ	0.4874	1.0376	-0.8274	-1.2863	0.5887	5	ENSG00000181444	ZNF467	20	2	8	0	0
ZNF549	ZN549_HUMAN.H11MO.0.C	C_ZNF549	0.3612	0.8179	-0.9041	-1.2204	0.9454	5	ENSG00000121406	ZNF549	371	176	57	26	0
ZNF563	ZN563_HUMAN.H11MO.0.C	C_ZNF563	0.2423	0.9174	-0.8942	-1.1969	0.9314	5	ENSG00000188868	ZNF563	2	13	0	55	0
ZNF667	ZN667_HUMAN.H11MO.0.C	C_ZNF667	0.4008	0.8953	-0.6591	-1.414	0.777	5	ENSG00000198046	ZNF667	34	261	33	194	0
ZNF680	ZN680_HUMAN.H11MO.0.C	C_ZNF680	0.5784	0.9484	-0.6447	-1.4313	0.5492	5	ENSG00000173041	ZNF680	161	1366	269	0	0
ZNF708	ZN708_HUMAN.H11MO.0.C	C_ZNF708	0.387	0.9408	-0.9024	-1.2277	0.8022	5	ENSG00000182141	ZNF708	0	9	43	147	0
ZNF768	ZN768_HUMAN.H11MO.0.C	C_ZNF768	0.5756	1.1621	-0.7993	-1.2563	0.3179	5	ENSG00000169957	ZNF768	40	2	0	47	0
ZNF816	ZN816_HUMAN.H11MO.0.C	C_ZNF816	0.5635	1.0801	-0.6743	-1.3767	0.4074	5	ENSG00000180257	ZNF816	155	510	90	99	0
AIRE	AIRE_HUMAN.H11MO.0.C	C_AIRE	-0.6209	-0.7604	1.6593	-0.4886	0.2107	6	ENSG00000160224	AIRE	0	0	32	0	0
AR	ANDR_HUMAN.H11MO.0.A	C_AR	-0.982	-0.7583	1.5444	0.2655	-0.0696	6	ENSG00000169083	AR	0	2	0	90	0
ARGFX	ARGFX_3	C_ARGFX	0.2169	-0.1619	1.372	0.0028	-1.4298	6	ENSG00000186103	ARGFX	0	15271	494	0	0
CDX1	CDX1_HUMAN.H11MO.0.C	C_CDX1	-0.6087	-0.1572	1.7487	-0.6702	-0.3127	6	ENSG00000113722	CDX1	0	0	374	0	0
CEBPA	CEBPA_HUMAN.H11MO.0.A	C_CEBPA	-0.8578	-0.1597	1.7219	-0.4653	-0.2391	6	ENSG00000245848	CEBPA	0	0	189	0	0
CEBPB	CEBPB_HUMAN.H11MO.0.A	C_CEBPA	-0.9651	-0.3134	1.6977	-0.22	-0.1991	6	ENSG00000172216	CEBPB	89	69	308	4	0
CEBPE	CEBPE_HUMAN.H11MO.0.A	C_CEBPE	-1.0463	-0.3189	1.654	-0.2588	-0.0298	6	ENSG00000092067	CEBPE	0	0	7	0	0
NR2F2	COT2_HUMAN.H11MO.0.A	C_NR2F2	-0.2437	0.1459	1.5378	-0.2111	-1.2288	6	ENSG00000185551	NR2F2	421	7	355	1	0
CRX	CRX_HUMAN.H11MO.0.B	C_OTX1	0.3251	0.0243	1.2416	-0.0585	-1.5325	6	ENSG00000105392	CRX	0	24	1	0	0
ESRRB	ERR2_HUMAN.H11MO.0.A	C_ESRRB	-0.5276	0.2911	1.0617	0.6288	-1.454	6	ENSG00000119715	ESRRB	8	36	57	0	0
ESRRG	ERR3_HUMAN.H11MO.0.B	C_ESRRG	-0.3062	-0.0587	1.573	-0.013	-1.1951	6	ENSG00000196482	ESRRG	55	11	27	1	0
MECOM	EVI1_HUMAN.H11MO.0.B	C_MECOM	-0.7114	-0.6049	1.6248	0.315	-0.6234	6	ENSG00000085276	MECOM	28	1	0	3	0
FOXJ3	FOXJ3_HUMAN.H11MO.0.A	C_FOXJ3	-0.8806	-0.705	1.6189	0.2138	-0.247	6	ENSG00000198815	FOXJ3	1346	434	193	102	0
GATA3	GATA3_HUMAN.H11MO.0.A	C_GATA3	-0.7943	-0.7117	1.2819	0.8848	-0.6607	6	ENSG00000107485	GATA3	1	21	927	0	0
HINFP	HINFP_HUMAN.H11MO.0.C	C_HINFP	-0.7696	0.1088	1.6472	-0.8062	-0.1803	6	ENSG00000172273	HINFP	39	143	261	130	0
HNF1A	HNF1A_HUMAN.H11MO.0.C	C_HNF1A	-0.7899	-0.8108	1.5008	0.5302	-0.4303	6	ENSG00000135100	HNF1A	234	27	0	0	0
HNF1B	HNF1B_HUMAN.H11MO.0.A	C_HNF1A	-1.0549	-0.8301	1.4503	0.2034	0.2313	6	ENSG00000275410	HNF1B	0	2	59	0	0
ONECUT1	HNF6_HUMAN.H11MO.0.B	C_ONECUT2	-0.3799	-0.5913	1.5541	0.3871	-0.97	6	ENSG00000169856	ONECUT1	5	0	0	32	0
HOXA10	HXA10_HUMAN.H11MO.0.C	C_HOXA10	-0.7731	-0.2617	1.6556	-0.7576	0.1368	6	ENSG00000253293	HOXA10	0	5	0	0	0
HOXA9	HXA9_HUMAN.H11MO.0.B	C_MEIS1	-0.5839	-0.1583	1.5669	-1.0599	0.2351	6	ENSG00000078399	HOXA9	7	12	0	0	0
HOXB13	HXB13_HUMAN.H11MO.0.A	C_HOXD13	-0.544	-0.7246	1.719	-0.4727	0.0222	6	ENSG00000159184	HOXB13	2	41	30	0	0
HOXB8	HXB8_HUMAN.H11MO.0.C	C_HOXB7	-0.3343	-0.271	1.7208	-0.8981	-0.2174	6	ENSG00000120068	HOXB8	1	69	0	0	0
FOXD3	MA0041.1	C_FOXD3	-0.9817	-0.8629	1.4869	0.2704	0.0872	6	ENSG00000187140	FOXD3	0	20	67	22	0
HLTF	MA0109.1	C_HLTF	-0.7475	-0.682	1.6713	0.1563	-0.3981	6	ENSG00000071794	HLTF	252	174	562	967	0
ARID3A	MA0151.1	C_ARID3A	-0.3462	-0.3427	1.7468	-0.8043	-0.2536	6	ENSG00000116017	ARID3A	5	86	576	47	0
ARID3B	MA0601.1	C_ARID3B	-0.4584	-0.5181	1.7725	-0.5752	-0.2209	6	ENSG00000179361	ARID3B	654	419	368	253	1
ARID5A	MA0602.1	C_ARID5A	-0.6921	-0.6827	1.7293	-0.2053	-0.1491	6	ENSG00000196843	ARID5A	96	0	121	12	0
GSC	MA0648.1	C_OTX1	0.305	0.0325	1.2472	-0.0526	-1.5322	6	ENSG00000133937	GSC	200	360	39	0	0
PITX1	MA0682.1	C_OTX1	0.2693	0.0354	1.3597	-0.2438	-1.4205	6	ENSG00000069011	PITX1	337	1106	609	0	0
PITX3	MA0714.1	C_OTX1	0.312	0.0601	1.2756	-0.1476	-1.5	6	ENSG00000107859	PITX3	9	24	3	0	0
RHOXF1	MA0719.1	C_RHOXF1	0.1173	-0.1147	1.4277	-0.0399	-1.3904	6	ENSG00000101883	RHOXF1	0	7	2	0	0
ONECUT2	MA0756.1	C_ONECUT2	-0.8773	-0.7877	1.4396	0.6187	-0.3933	6	ENSG00000119547	ONECUT2	2	0	1	16	0
MYBL2	MA0777.1	C_MYBL2	-0.7533	-0.4115	1.5656	-0.8053	0.4045	6	ENSG00000101057	MYBL2	527	1367	8731	311	0
RARB	MA0857.1	C_RARB	-0.3486	-0.0819	1.7034	-0.3538	-0.9192	6	ENSG00000077092	RARB	397	49	0	0	0
SOX8	MA0868.1	C_SOX8	-0.7936	-0.8007	1.299	0.8541	-0.5588	6	ENSG00000005513	SOX8	0	0	10	11	0
DMBX1	MA0883.1	C_DMBX1	0.1939	-0.1097	1.3815	-0.0373	-1.4284	6	ENSG00000197587	DMBX1	1	0	25	0	0
HMX1	MA0896.1	C_HMX1	-0.363	-0.4176	1.6053	-1.0356	0.2109	6	ENSG00000215612	HMX1	3	12	17	0	0
HMX2	MA0897.1	C_HMX1	-0.7769	-0.7163	1.6682	-0.2938	0.1189	6	ENSG00000188816	HMX2	0	2	0	78	0
HOXC13	MA0907.1	C_HOXC13	-0.4433	-0.6921	1.4127	0.6645	-0.9418	6	ENSG00000123364	HOXC13	2	19	65	0	0
HOXD13	MA0909.1	C_HOXD13	-0.485	-0.6543	1.7161	-0.6242	0.0474	6	ENSG00000128714	HOXD13	0	11	43	0	0
HOXD8	MA0910.1	C_TLX2	-0.7523	-0.5937	1.7293	-0.2862	-0.0971	6	ENSG00000175879	HOXD8	331	18	0	0	0
ZNF282	MA1154.1	C_ZNF282	-1.3436	-0.2574	1.2452	0.6851	-0.3293	6	ENSG00000170265	ZNF282	32	4	15	9	0
ZSCAN4	MA1155.1	C_ZSCAN4	-0.8701	-0.156	1.6172	-0.7584	0.1673	6	ENSG00000180532	ZSCAN4	26	35458	137	0	0
MEF2A	MEF2A_HUMAN.H11MO.0.A	C_MEF2A	-0.5521	-0.3541	1.7622	-0.2063	-0.6497	6	ENSG00000068305	MEF2A	103	161	133	91	0
MEF2D	MEF2D_HUMAN.H11MO.0.A	C_MEF2A	-0.5095	-0.3027	1.7514	-0.2046	-0.7346	6	ENSG00000116604	MEF2D	135	92	184	10	0
MYC	MYC_HUMAN.H11MO.0.A	C_MNT	-0.8384	0.1535	1.6591	-0.3346	-0.6396	6	ENSG00000136997	MYC	2	2181	492	493	0
NKX3-2	NKX32_HUMAN.H11MO.0.C	C_ISL2	-0.8095	-0.467	1.486	-0.7742	0.5647	6	ENSG00000109705	NKX3-2	2	22	0	0	0
NKX6-1	NKX61_HUMAN.H11MO.0.B	C_NKX6-1	-0.7255	-0.7129	1.6651	-0.4025	0.1759	6	ENSG00000163623	NKX6-1	0	37	0	0	0
NR2E3	NR2E3_HUMAN.H11MO.0.C	C_NR2E3	-0.9256	-0.6999	1.5979	0.2371	-0.2096	6	ENSG00000278570	NR2E3	32	0	1	0	0
OTX2	OTX2_HUMAN.H11MO.0.A	C_OTX1	0.3702	0.1029	1.2602	-0.2494	-1.4839	6	ENSG00000165588	OTX2	35136	2183	736	969	1
PAX5	PAX5_HUMAN.H11MO.0.A	C_PAX5	-0.3773	0.0777	1.6791	-0.4886	-0.8908	6	ENSG00000196092	PAX5	1	0	25	1	0
IRF6_1	PB0036.1	C_IRF6_1	-0.8194	-0.2404	1.7425	-0.3149	-0.3678	6	ENSG00000117595	IRF6	1378	36	116	58	1
ZFP105_1	PB0093.1	C_ZFP105_1	-0.8942	-0.7588	1.6001	0.2038	-0.1509	6	ENSG00000169981	ZNF35	0	7	0	128	0
ZFP187_1	PB0096.1	C_ZFP187_1	-0.3397	-0.3362	1.6014	0.1613	-1.0868	6	ENSG00000197062	ZSCAN26	366	35	11	180	0
HLX	PH0038.1	C_HLX	-0.7296	-0.5722	1.7421	-0.2843	-0.156	6	ENSG00000136630	HLX	0	0	5	0	0
HOMEZ	PH0044.1	C_HOMEZ	-1.0676	-0.5989	1.5618	-0.1162	0.2209	6	ENSG00000215271	HOMEZ	20	54	22	24	0
HOXB9	PH0064.1	C_HOXB9	-0.881	-0.6182	1.6461	-0.3196	0.1728	6	ENSG00000170689	HOXB9	0	16	0	0	0
LHX1	PH0091.1	C_GSX2	-0.5215	-0.6046	1.6972	-0.6849	0.1138	6	ENSG00000273706	LHX1	10	4	0	0	0
NKX2-4	PH0113.1	C_NKX2-4	-0.771	-0.7437	1.4525	0.6396	-0.5775	6	ENSG00000125816	NKX2-4	1	30	2	0	0
TLX2	PH0172.1	C_TLX2	-0.7203	-0.6529	1.7059	0.0451	-0.3778	6	ENSG00000115297	TLX2	7	2	2	0	0
SRY	SRY_HUMAN.H11MO.0.B	C_SRY	-0.874	-0.8497	1.4825	0.4995	-0.2583	6	ENSG00000184895	SRY	0	1	0	9	0
TBP	TBP_HUMAN.H11MO.0.A	C_TBP	-0.3679	-0.6089	1.7398	-0.6779	-0.0851	6	ENSG00000112592	TBP	951	1534	652	413	0
YY1	TYY1_HUMAN.H11MO.0.A	C_YY1	-1.0719	-0.4363	1.6216	-0.1673	0.054	6	ENSG00000100811	YY1	42	1822	511	618	0
ZFP28	ZFP28_HUMAN.H11MO.0.C	C_ZFP28	-1.0324	-0.4209	1.6273	-0.3035	0.1296	6	ENSG00000196867	ZFP28	78	243	40	24	0
ZNF121	ZN121_HUMAN.H11MO.0.C	C_ZNF121	-0.2354	0.1013	1.6339	-0.4852	-1.0146	6	ENSG00000197961	ZNF121	313	376	150	1433	0
ZNF136	ZN136_HUMAN.H11MO.0.C	C_ZNF136	-0.5191	-0.1974	1.7593	-0.6837	-0.3592	6	ENSG00000196646	ZNF136	1223	701	81	38	1
ZNF490	ZN490_HUMAN.H11MO.0.C	C_ZNF490	-0.6756	-0.2526	1.7212	-0.078	-0.715	6	ENSG00000188033	ZNF490	133	110	10	0	0
GATA2	GATA2_HUMAN.H11MO.0.A	C_GATA2	-0.4746	-0.5133	1.1036	1.0115	-1.1271	7	ENSG00000179348	GATA2	2	56	1509	0	0
GATA4	GATA4_HUMAN.H11MO.0.A	C_GATA3	-0.6305	-0.514	1.0181	1.1341	-1.0078	7	ENSG00000136574	GATA4	145	18	333	0	0
GATA6	GATA6_HUMAN.H11MO.0.A	C_GATA3	-0.4628	-0.4267	1.2031	0.8696	-1.1832	7	ENSG00000141448	GATA6	2	1364	464	0	0
NEUROG2	MA0669.1	C_NEUROG2	-0.7444	-0.6116	0.9722	1.2051	-0.8213	7	ENSG00000178403	NEUROG2	1	12	0	0	0
NR2F6	MA0677.1	C_NR2F6	-0.6488	-0.1536	0.1489	1.6151	-0.9616	7	ENSG00000160113	NR2F6	5	64	975	433	0
CUX1	MA0754.1	C_ONECUT2	-0.5108	-0.6624	1.2411	0.9036	-0.9714	7	ENSG00000257923	CUX1	1244	76	38	119	1
CUX2	MA0755.1	C_ONECUT2	-0.6409	-0.7547	1.228	0.9492	-0.7815	7	ENSG00000111249	CUX2	167	7	1	11	0
GATA5	MA0766.1	C_GATA3	-0.5676	-0.5068	1.0097	1.1277	-1.063	7	ENSG00000130700	GATA5	0	0	19	0	0
BHLHE23	MA0817.1	C_OLIG1	-0.5122	-0.7438	1.0711	1.0974	-0.9125	7	ENSG00000125533	BHLHE23	0	2	5	0	0
OLIG1	MA0826.1	C_OLIG1	-0.4662	-0.698	1.0179	1.1335	-0.9871	7	ENSG00000184221	OLIG1	84	5	1	0	1
NKX2-8	NKX28_HUMAN.H11MO.0.C	C_NKX2-8	-0.8356	-0.6791	1.0632	1.1225	-0.6709	7	ENSG00000136327	NKX2-8	0	8	0	0	0
NR4A2	NR4A2_HUMAN.H11MO.0.C	C_NR4A2	-0.5918	-0.2345	0.7496	1.2692	-1.1925	7	ENSG00000153234	NR4A2	0	14	10	0	0
FOXA2	FOXA2_HUMAN.H11MO.0.A	C_FOXA3	-0.83	-0.7174	-0.3048	0.2233	1.629	8	ENSG00000125798	FOXA2	0	0	72	0	0
FOXA3	FOXA3_HUMAN.H11MO.0.B	C_FOXA3	-0.9172	-0.8192	-0.2207	0.4668	1.4903	8	ENSG00000170608	FOXA3	0	15	8	21	0
FOXC1	FOXC1_HUMAN.H11MO.0.C	C_FOXC1	-1.0648	-1.0924	0.5145	0.6495	0.9931	8	ENSG00000054598	FOXC1	7	21	7	0	0
FOXJ2	FOXJ2_HUMAN.H11MO.0.C	C_FOXJ2	-0.978	-1.0024	0.986	1.0321	-0.0377	8	ENSG00000065970	FOXJ2	15	48	81	30	0
FOXK1	FOXK1_HUMAN.H11MO.0.A	C_FOXK1	-0.9534	-0.7507	-0.0813	0.2118	1.5736	8	ENSG00000164916	FOXK1	68	29	172	11	0
FOXM1	FOXM1_HUMAN.H11MO.0.A	C_FOXA3	-0.8263	-0.6194	-0.3254	0.0921	1.679	8	ENSG00000111206	FOXM1	121	103	431	93	0
FOXO3	FOXO3_HUMAN.H11MO.0.B	C_FOXD2	-0.9972	-1.0343	0.0665	1.0039	0.9611	8	ENSG00000118689	FOXO3	762	271	116	157	0
FOXO4	FOXO4_HUMAN.H11MO.0.C	C_FOXO4	-1.0353	-1.05	0.7693	1.0868	0.2293	8	ENSG00000184481	FOXO4	21	0	1	0	0
FOXP1	FOXP1_HUMAN.H11MO.0.A	C_FOXD2	-1.1581	-0.9891	0.7299	0.9765	0.4407	8	ENSG00000114861	FOXP1	59	1	38	35	0
FOXP2	FOXP2_HUMAN.H11MO.0.C	C_FOXD2	-0.8643	-1.1345	0.343	1.3166	0.3392	8	ENSG00000128573	FOXP2	3	8	0	4	0
FOXQ1	FOXQ1_HUMAN.H11MO.0.C	C_FOXQ1	-0.9625	-0.8891	1.249	0.8217	-0.219	8	ENSG00000164379	FOXQ1	111	3	2	0	0
FOXD1	MA0031.1	C_FOXD2	-0.9197	-1.1558	0.2691	1.1423	0.6641	8	ENSG00000251493	FOXD1	0	19	6	0	0
SOX6	MA0515.1	C_SOX2	-1.1851	-0.9225	0.2869	0.8628	0.9579	8	ENSG00000110693	SOX6	14	16	3	0	0
FOXG1	MA0613.1	C_FOXD2	-0.8143	-1.0475	0.702	1.3128	-0.1531	8	ENSG00000176165	FOXG1	0	49	5	0	0
POU2F3	MA0627.1	C_POU2F3	-0.7701	-0.8177	-0.381	0.4121	1.5567	8	ENSG00000137709	POU2F3	5	3	4	1	0
YY2	MA0748.1	C_YY2	-1.2126	-0.9229	1.0356	0.5338	0.5661	8	ENSG00000230797	YY2	70	30	19	1	0
POU5F1B	MA0792.1	C_POU2F3	-0.7475	-0.8184	-0.4143	0.4248	1.5554	8	ENSG00000212993	POU5F1B	22	7	45	13	0
NRL	MA0842.1	C_NRL	-1.3064	-0.7856	0.9851	0.7693	0.3376	8	ENSG00000129535	NRL	24	24	10	0	0
FOXB1	MA0845.1	C_FOXC2	-0.9815	-1.1486	1.0713	0.5974	0.4614	8	ENSG00000171956	FOXB1	3	1	0	7	0
FOXC2	MA0846.1	C_FOXC2	-1.0857	-1.0848	0.9456	0.6072	0.6177	8	ENSG00000176692	FOXC2	0	6	0	0	0
FOXD2	MA0847.1	C_FOXD2	-0.7559	-1.0819	-0.2559	1.0283	1.0655	8	ENSG00000186564	FOXD2	0	40	4	0	0
FOXO6	MA0849.1	C_FOXD2	-0.7559	-1.0819	-0.2559	1.0283	1.0655	8	ENSG00000204060	FOXO6	18	4	27	1	0
SOX11	MA0869.1	C_SOX11	-0.9723	-1.0217	1.1721	0.7978	0.0241	8	ENSG00000176887	SOX11	0	74	0	3735	0
FOXK2	MA1103.1	C_FOXD2	-0.8422	-1.0822	0.5986	1.3271	-0.0013	8	ENSG00000141568	FOXK2	536	192	178	50	0
SOX15	MA1152.1	C_SOX15	-1.0378	-1.0796	0.9014	0.9285	0.2875	8	ENSG00000129194	SOX15	3724	7038	521	31	1
NANOG	NANOG_HUMAN.H11MO.0.A	C_NANOG	-0.9073	-0.9476	-0.0788	0.5178	1.4159	8	ENSG00000111704	NANOG	0	467	2678	1076	0
NFATC3	NFAC3_HUMAN.H11MO.0.B	C_NFATC2	-1.2579	-0.8949	0.8456	0.4996	0.8076	8	ENSG00000072736	NFATC3	187	67	163	100	1
NFATC4	NFAC4_HUMAN.H11MO.0.C	C_NFATC4	-1.1689	-0.9933	0.8507	0.478	0.8335	8	ENSG00000100968	NFATC4	0	0	8	50	0
NR4A1	NR4A1_HUMAN.H11MO.0.A	C_NR4A2	-1.0971	-0.3198	-0.5731	0.5559	1.4341	8	ENSG00000123358	NR4A1	8	4	26	6	0
POU2F1	PO2F1_HUMAN.H11MO.0.C	C_POU2F1	-0.7894	-0.7308	-0.6684	1.0735	1.1151	8	ENSG00000143190	POU2F1	413	212	272	342	1
POU2F2	PO2F2_HUMAN.H11MO.0.A	C_POU2F3	-0.734	-0.6451	-0.5163	0.2469	1.6485	8	ENSG00000028277	POU2F2	37	19	31	11	0
POU3F1	PO3F1_HUMAN.H11MO.0.C	C_POU3F1	-0.7236	-0.6858	-0.4604	0.2117	1.6581	8	ENSG00000185668	POU3F1	12	6	7	13	0
POU3F2	PO3F2_HUMAN.H11MO.0.A	C_POU3F2	-0.9761	-0.7382	-0.4358	1.0569	1.0932	8	ENSG00000184486	POU3F2	5	6	0	0	0
POU5F1	PO5F1_HUMAN.H11MO.0.A	C_NANOG	-0.7488	-0.7396	-0.414	0.2763	1.6262	8	ENSG00000204531	POU5F1	181	285	1458	1580	0
SMARCA5	SMCA5_HUMAN.H11MO.0.C	C_SMARCA5	-0.9495	-0.4823	-0.7013	1.2891	0.844	8	ENSG00000153147	SMARCA5	684	802	1471	1379	0
STAT5B	STA5B_HUMAN.H11MO.0.A	C_STAT5B	-1.2622	-0.8084	0.5589	0.3698	1.142	8	ENSG00000173757	STAT5B	58	0	6	153	0
ZNF354A	Z354A_HUMAN.H11MO.0.C	C_ZNF354A	-1.0956	-0.9535	1.2128	0.605	0.2314	8	ENSG00000169131	ZNF354A	582	112	106	201	0
ZNF214	ZN214_HUMAN.H11MO.0.C	C_ZNF214	-0.7623	-0.4668	-0.9241	1.1968	0.9564	8	ENSG00000149050	ZNF214	308	32	5	9	1
ZNF250	ZN250_HUMAN.H11MO.0.C	C_ZNF250	-1.0159	-1.1521	0.6798	0.5554	0.9328	8	ENSG00000196150	ZNF250	60	80	10	184	0
ZNF260	ZN260_HUMAN.H11MO.0.C	C_ZNF260	-1.1655	-0.8765	0.2914	1.2332	0.5174	8	ENSG00000254004	ZNF260	167	1138	240	311	0
ZNF394	ZN394_HUMAN.H11MO.0.C	C_ZNF394	-1.2867	-0.8613	0.7751	0.5144	0.8586	8	ENSG00000160908	ZNF394	189	3155	413	79	0
ZNF502	ZN502_HUMAN.H11MO.0.C	C_ZNF502	-0.9074	-0.7221	-0.3777	1.5026	0.5046	8	ENSG00000196653	ZNF502	1040	316	19	45	1
ZNF582	ZN582_HUMAN.H11MO.0.C	C_ZNF582	-0.8587	-0.423	-0.5843	1.6406	0.2255	8	ENSG00000018869	ZNF582	42	102	14	21	0
ZNF8	ZNF8_HUMAN.H11MO.0.C	C_ZNF8	-1.3059	-0.5108	-0.1664	0.8507	1.1324	8	ENSG00000278129	ZNF8	2	9	18	23	0
ZNF85	ZNF85_HUMAN.H11MO.0.C	C_ZNF85	-0.9807	-0.8799	-0.2326	1.1448	0.9484	8	ENSG00000105750	ZNF85	155	209	123	208	0
ATF1	ATF1_HUMAN.H11MO.0.B	C_CREB1	-1.1934	-0.2808	0.7037	-0.538	1.3085	9	ENSG00000123268	ATF1	162	762	699	466	0
ATF4	ATF4_HUMAN.H11MO.0.A	C_CEBPG	-1.1964	-0.3593	0.662	-0.4481	1.3418	9	ENSG00000128272	ATF4	755	2880	2138	656	0
CEBPD	CEBPD_HUMAN.H11MO.0.C	C_CEBPA	-1.0988	-0.0825	1.4741	-0.6802	0.3874	9	ENSG00000221869	CEBPD	44	51	281	2	0
CEBPG	CEBPG_HUMAN.H11MO.0.B	C_CEBPG	-1.1666	-0.607	0.5723	-0.1808	1.3822	9	ENSG00000153879	CEBPG	937	2085	942	267	0
CREB1	CREB1_HUMAN.H11MO.0.A	C_CREB1	-1.2761	-0.2381	0.7612	-0.4756	1.2285	9	ENSG00000118260	CREB1	662	275	265	817	0
DBP	DBP_HUMAN.H11MO.0.B	C_DBP	-0.9707	-0.6017	0.1671	-0.2138	1.6192	9	ENSG00000105516	DBP	23	623	131	30	0
E2F2	E2F2_HUMAN.H11MO.0.B	C_E2F2	-1.2556	-0.2429	0.5308	-0.4147	1.3823	9	ENSG00000007968	E2F2	0	13	20	16	0
IRF1	IRF1_HUMAN.H11MO.0.A	C_IRF3	-1.1249	-0.6019	1.4141	-0.246	0.5588	9	ENSG00000125347	IRF1	313	155	40	16	0
IRF2	IRF2_HUMAN.H11MO.0.A	C_IRF3	-1.13	-0.5408	1.3926	-0.3367	0.6149	9	ENSG00000168310	IRF2	2	0	17	19	0
IRF7	IRF7_HUMAN.H11MO.0.C	C_IRF7	-0.9827	-0.4177	0.3199	-0.5022	1.5828	9	ENSG00000185507	IRF7	0	52	49	117	0
IRF9	IRF9_HUMAN.H11MO.0.C	C_IRF9	-1.0977	-0.4669	0.8286	-0.5319	1.2679	9	ENSG00000213928	IRF9	0	0	5	0	0
NFIL3	MA0025.1	C_NFIL3	-1.1148	-0.5835	0.8474	-0.3921	1.2429	9	ENSG00000165030	NFIL3	36	84	341	13	0
GMEB1	MA0615.1	C_GMEB1	-1.1337	-0.3393	0.7378	-0.5771	1.3123	9	ENSG00000162419	GMEB1	452	205	238	104	0
LIN54	MA0619.1	C_LIN54	-0.9684	-0.8303	0.736	-0.2643	1.3271	9	ENSG00000189308	LIN54	84	267	97	36	0
TCFL5	MA0632.1	C_TCFL5	-1.2705	-0.3613	1.1566	-0.3966	0.8719	9	ENSG00000101190	TCFL5	73	67	45	23	1
JDP2	MA0655.1	C_FOSL2	-1.2616	-0.4537	1.2168	-0.2974	0.7959	9	ENSG00000140044	JDP2	59	6	151	2	0
MLX	MA0663.1	C_USF2	-1.1797	-0.0633	1.4457	-0.5983	0.3955	9	ENSG00000108788	MLX	1122	781	546	862	0
MLXIPL	MA0664.1	C_USF2	-1.2573	0.0033	1.1923	-0.6747	0.7364	9	ENSG00000009950	MLXIPL	125	23	2	0	0
POU4F2	MA0683.1	C_POU4F2	-1.0374	-0.777	1.0368	-0.2977	1.0753	9	ENSG00000151615	POU4F2	18	0	0	0	0
POU4F1	MA0790.1	C_POU4F2	-1.0543	-0.7624	1.3654	-0.1873	0.6386	9	ENSG00000152192	POU4F1	63	1	1	5	1
TEF	MA0843.1	C_DBP	-1.2371	-0.2902	0.7991	-0.4966	1.2248	9	ENSG00000167074	TEF	17	8	6	81	0
GMEB2	MA0862.1	C_GMEB2	-1.0663	-0.6593	0.7506	-0.3461	1.321	9	ENSG00000101216	GMEB2	90	161	80	25	0
SOX21	MA0866.1	C_SOX21	-0.9789	-0.6408	0.3035	-0.2565	1.5727	9	ENSG00000125285	SOX21	0	5	4	29	0
HMBOX1	MA0895.1	C_HMBOX1	-0.8548	-0.4951	0.6276	-0.7274	1.4496	9	ENSG00000147421	HMBOX1	186	59	114	137	0
HOXC12	MA0906.1	C_HOXC12	-1.0355	-0.5063	0.8994	-0.5889	1.2312	9	ENSG00000123407	HOXC12	0	7	2	0	0
HOXD9	MA0913.1	C_HOXD9	-0.7365	-0.6759	1.3736	-0.7267	0.7654	9	ENSG00000128709	HOXD9	4	0	0	5	0
HES1	MA1099.1	C_HEY1	-1.1349	-0.1399	1.3862	-0.674	0.5626	9	ENSG00000114315	HES1	9	42	35	131	0
MBD2	MBD2_HUMAN.H11MO.0.B	C_MBD2	-1.3289	-0.0463	0.3937	-0.4023	1.3838	9	ENSG00000134046	MBD2	46	245	192	38	1
NFATC2	NFAC2_HUMAN.H11MO.0.B	C_NFATC2	-0.8601	-0.5059	0.0723	-0.3929	1.6866	9	ENSG00000101096	NFATC2	55	0	6	2	0
NRF1	NRF1_HUMAN.H11MO.0.A	C_NRF1	-1.3376	-0.3019	0.6846	-0.2955	1.2504	9	ENSG00000106459	NRF1	36	668	169	144	0
ZNF146	OZF_HUMAN.H11MO.0.C	C_ZNF146	-1.0092	-0.6163	1.1803	-0.5222	0.9675	9	ENSG00000167635	ZNF146	911	538	1321	1601	0
BBX_1	PB0005.1	C_BBX_1	-0.9934	-0.8974	1.3683	-0.0544	0.5769	9	ENSG00000114439	BBX	14	280	228	454	0
HBP1_1	PB0028.1	C_HBP1_1	-1.1893	-0.5345	0.2051	0.0163	1.5025	9	ENSG00000105856	HBP1	979	480	298	933	0
SOX12_1	PB0062.1	C_SOX12_1	-1.078	-0.9118	1.2099	0.0445	0.7354	9	ENSG00000177732	SOX12	5	8	5	48	0
SOX18_1	PB0067.1	C_SOX12_1	-0.9917	-0.7554	0.9397	-0.3826	1.1901	9	ENSG00000203883	SOX18	0	0	10	0	0
SOX7_1	PB0073.1	C_SOX7_1	-1.0673	-0.9931	1.1783	0.2207	0.6613	9	ENSG00000171056	SOX7	8	0	0	1	0
HOXA4	PH0051.1	C_POU6F1	-0.76	-0.6731	1.2292	-0.7459	0.9497	9	ENSG00000197576	HOXA4	45	27	0	0	0
IRX2	PH0082.1	C_IRX4	-1.0437	-0.8529	1.3082	-0.0923	0.6807	9	ENSG00000170561	IRX2	0	86	120	26	0
IRX3_1	PH0083.1	C_IRX4	-1.0836	-0.7988	1.1291	-0.1843	0.9376	9	ENSG00000177508	IRX3	0	193	1	1	0
IRX4	PH0085.1	C_IRX4	-1.0513	-0.8669	1.1816	-0.1193	0.856	9	ENSG00000113430	IRX4	12	19	104	0	0
IRX5	PH0086.1	C_IRX4	-1.0444	-0.8508	1.2726	-0.12	0.7426	9	ENSG00000176842	IRX5	1	447	3	0	0
PRDM6	PRDM6_HUMAN.H11MO.0.C	C_PRDM6	-1.1253	-0.6693	1.0203	-0.3002	1.0745	9	ENSG00000061455	PRDM6	4	4	5	0	0
SOX17	SOX17_HUMAN.H11MO.0.C	C_SOX17	-1.1284	-0.5712	0.49	-0.2404	1.45	9	ENSG00000164736	SOX17	0	13	451	0	0
SOX5	SOX5_HUMAN.H11MO.0.C	C_SRY	-0.8139	-0.5773	0.7222	-0.7283	1.3973	9	ENSG00000134532	SOX5	180	19	7	0	0
STAT2	STAT2_HUMAN.H11MO.0.A	C_IRF3	-1.0825	-0.5811	1.3525	-0.398	0.7091	9	ENSG00000170581	STAT2	14	8	60	156	0
TFEB	TFEB_HUMAN.H11MO.0.C	C_TFEB	-1.356	0.1639	0.7545	-0.6384	1.0759	9	ENSG00000112561	TFEB	19	13	474	0	0
ZBTB14	ZBT14_HUMAN.H11MO.0.C	C_ZBTB14	-1.2543	-0.4093	0.3674	-0.1533	1.4494	9	ENSG00000198081	ZBTB14	94	329	152	120	0
ZFP42	ZFP42_HUMAN.H11MO.0.A	C_ZFP42	-1.234	-0.2817	1.3271	-0.4621	0.6507	9	ENSG00000179059	ZFP42	0	1126	4469	531	0
ZFP82	ZFP82_HUMAN.H11MO.0.C	C_ZFP82	-1.2695	-0.6239	1.2532	-0.0145	0.6547	9	ENSG00000181007	ZFP82	324	435	185	261	0
ZIM3	ZIM3_HUMAN.H11MO.0.C	C_ZIM3	-1.1631	-0.6237	0.7623	-0.2467	1.2713	9	ENSG00000141946	ZIM3	2	7585	0	0	0
ZNF140	ZN140_HUMAN.H11MO.0.C	C_ZNF140	-1.5102	-0.0322	0.928	-0.271	0.8853	9	ENSG00000196387	ZNF140	187	670	117	359	0
ZNF350	ZN350_HUMAN.H11MO.0.C	C_ZNF350	-0.9449	-0.6969	1.0098	-0.5213	1.1533	9	ENSG00000256683	ZNF350	436	1828	143	41	0
ZNF384	ZN384_HUMAN.H11MO.0.C	C_ZNF384	-1.1222	-0.563	0.5624	-0.298	1.4208	9	ENSG00000126746	ZNF384	68	27	53	47	0
AHR	AHR_HUMAN.H11MO.0.B	C_AHR	-0.9907	0.0431	1.0949	-1.0241	0.8769	10	ENSG00000106546	AHR	271	54	4	29	0
TFAP2B	AP2B_HUMAN.H11MO.0.B	C_TFAP2B	-0.6458	0.6529	-0.5654	-0.8787	1.437	10	ENSG00000008196	TFAP2B	708	46	3	0	1
ARNT	ARNT_HUMAN.H11MO.0.B	C_EPAS1	-0.8756	0.5377	0.4055	-1.2123	1.1447	10	ENSG00000143437	ARNT	67	35	95	268	0
ATF2	ATF2_HUMAN.H11MO.0.B	C_ATF2	-0.8866	0.1806	0.3466	-1.0444	1.4037	10	ENSG00000115966	ATF2	2435	771	275	695	1
ATF3	ATF3_HUMAN.H11MO.0.A	C_ATF3	-1.0682	0.1047	0.5902	-0.9157	1.2889	10	ENSG00000162772	ATF3	0	371	37	2	0
ATF6	ATF6A_HUMAN.H11MO.0.B	C_ATF6	-0.5392	0.5919	0.3561	-1.4591	1.0503	10	ENSG00000118217	ATF6	591	36	110	145	0
BATF	BATF_HUMAN.H11MO.0.A	C_BATF	-0.8179	-0.0554	0.7956	-1.1214	1.199	10	ENSG00000156127	BATF	0	0	34	0	0
BATF3	BATF3_HUMAN.H11MO.0.B	C_BATF3	-0.7823	0.0308	1.2897	-1.1576	0.6194	10	ENSG00000123685	BATF3	48	524	69	20	0
BCL6	BCL6_HUMAN.H11MO.0.A	C_BCL6	-0.6198	0.3997	-0.8368	-0.5197	1.5766	10	ENSG00000113916	BCL6	6	0	8	4	0
CDX2	CDX2_HUMAN.H11MO.0.A	C_CDX2	-0.5442	-0.1696	0.1812	-1.0567	1.5893	10	ENSG00000165556	CDX2	0	34	43	1	0
CREM	CREM_HUMAN.H11MO.0.C	C_CREM	-0.9101	0.3219	0.2946	-1.0653	1.3588	10	ENSG00000095794	CREM	147	2575	499	310	0
CTCF	CTCF_HUMAN.H11MO.0.A	C_CTCFL	-0.5188	0.0585	-0.547	-0.7048	1.7121	10	ENSG00000102974	CTCF	519	1096	796	282	0
CTCFL	CTCFL_HUMAN.H11MO.0.A	C_CTCFL	-0.6944	0.0291	-0.3285	-0.7103	1.7042	10	ENSG00000124092	CTCFL	502	48	50	0	1
E2F1	E2F1_HUMAN.H11MO.0.A	C_E2F7	-0.8697	0.2722	0.2443	-1.0578	1.411	10	ENSG00000101412	E2F1	394	171	383	27	1
E2F4	E2F4_HUMAN.H11MO.0.A	C_SP3	-1.0431	-0.0543	0.0531	-0.5644	1.6086	10	ENSG00000205250	E2F4	254	107	1405	196	0
E2F5	E2F5_HUMAN.H11MO.0.B	C_E2F5	-1.091	-0.1453	0.3953	-0.6468	1.4879	10	ENSG00000133740	E2F5	20	12	43	183	0
E2F7	E2F7_HUMAN.H11MO.0.B	C_E2F7	-0.4454	0.7531	0.4291	-1.5472	0.8104	10	ENSG00000165891	E2F7	10	19	96	85	0
ELK4	ELK4_HUMAN.H11MO.0.A	C_ELF2	-0.5848	0.1981	0.169	-1.2265	1.4442	10	ENSG00000158711	ELK4	256	159	174	38	0
EPAS1	EPAS1_HUMAN.H11MO.0.B	C_EPAS1	-0.5818	0.8158	-0.1092	-1.2823	1.1575	10	ENSG00000116016	EPAS1	1273	295	28	0	0
FEZF1	FEZF1_HUMAN.H11MO.0.C	C_FEZF1	-0.7987	-0.4961	-0.2383	-0.2039	1.7371	10	ENSG00000128610	FEZF1	1	4	0	11	0
FOXO1	FOXO1_HUMAN.H11MO.0.A	C_FOXO1	-0.6614	-0.3179	-0.6235	-0.1442	1.747	10	ENSG00000150907	FOXO1	320	155	88	369	0
HLF	HLF_HUMAN.H11MO.0.C	C_HLF	-0.9354	-0.0378	0.4505	-0.9185	1.4412	10	ENSG00000108924	HLF	14	2	0	0	0
HOXC9	HXC9_HUMAN.H11MO.0.C	C_HOXC9	-0.5186	-0.1669	0.8991	-1.3051	1.0916	10	ENSG00000180806	HOXC9	7	69	23	0	0
IRF3	IRF3_HUMAN.H11MO.0.B	C_IRF3	-0.7839	0.107	0.7225	-1.2168	1.1711	10	ENSG00000126456	IRF3	3	66	508	206	0
IRF8	IRF8_HUMAN.H11MO.0.B	C_BCL11A	-0.7617	0.0069	0.3445	-1.0631	1.4734	10	ENSG00000140968	IRF8	569	64	11	0	1
JUN	JUN_HUMAN.H11MO.0.A	C_FOSL2	-0.5813	0.4963	0.2509	-1.375	1.2091	10	ENSG00000177606	JUN	0	26	30	3	0
JUND	JUND_HUMAN.H11MO.0.A	C_FOSL2	-0.4693	0.5741	0.1132	-1.4154	1.1974	10	ENSG00000130522	JUND	159	137	648	78	0
ZBTB33	KAISO_HUMAN.H11MO.0.A	C_ZBTB33	-0.8136	0.093	0.5622	-1.1457	1.3041	10	ENSG00000177485	ZBTB33	905	254	166	200	0
LEF1	LEF1_HUMAN.H11MO.0.A	C_LEF1	-0.7221	-0.5436	-0.1239	-0.3545	1.7441	10	ENSG00000138795	LEF1	1620	76	2	0	1
NFAT5	MA0606.1	C_NFAT5	-0.759	-0.3863	-0.3087	-0.3032	1.7571	10	ENSG00000102908	NFAT5	66	302	168	70	0
CREB3L2	MA0608.1	C_CREB3L2	-0.6599	0.7156	0.6475	-1.4438	0.7406	10	ENSG00000182158	CREB3L2	763	50	114	96	0
NEUROG1	MA0623.1	C_OLIG1	-0.6477	-0.0915	-0.1796	-0.7891	1.708	10	ENSG00000181965	NEUROG1	19	27	5	0	0
BARHL2	MA0635.1	C_BARHL2	-0.9676	-0.3296	1.0844	-0.8308	1.0436	10	ENSG00000143032	BARHL2	35	0	0	0	0
BHLHE41	MA0636.1	C_USF2	-0.6868	0.5654	0.7134	-1.4195	0.8275	10	ENSG00000123095	BHLHE41	0	4	0	20	0
CENPB	MA0637.1	C_CENPB	-0.6228	0.4084	0.6831	-1.432	0.9633	10	ENSG00000125817	CENPB	0	11	15	8	0
CREB3	MA0638.1	C_CREB3	-0.6674	0.5677	0.3575	-1.3681	1.1103	10	ENSG00000107175	CREB3	59	49	272	128	0
ELF4	MA0641.1	C_ELF1	-0.4511	0.3817	0.0636	-1.3474	1.3532	10	ENSG00000102034	ELF4	0	14	21	0	0
NR2E1	MA0676.1	C_NR2E1	-0.7926	-0.0659	-0.0527	-0.7588	1.67	10	ENSG00000112333	NR2E1	1120	141	0	0	1
SPIC	MA0687.1	C_SPIC	-0.7555	-0.1406	0.1316	-0.8628	1.6272	10	ENSG00000166211	SPIC	0	11	166	0	0
BCL6B	MA0731.1	C_BCL6B	-0.2261	0.1165	-0.5756	-0.9553	1.6405	10	ENSG00000161940	BCL6B	24	12	0	25	0
EGR3	MA0732.1	C_EGR2	-1.0908	0.2107	0.2975	-0.8285	1.411	10	ENSG00000179388	EGR3	1	0	7	0	0
ZBED1	MA0749.1	C_ZBED1	-1.0782	-0.1311	0.7222	-0.8005	1.2876	10	ENSG00000214717	ZBED1	15	7	109	126	0
ELK3	MA0759.1	C_ELF2	-0.8112	-0.1537	0.6843	-1.0452	1.3258	10	ENSG00000111145	ELK3	599	90	127	29	0
ETV3	MA0763.1	C_ELF2	-0.7493	0.0623	0.5637	-1.1851	1.3086	10	ENSG00000117036	ETV3	135	464	79	36	0
MYBL1	MA0776.1	C_MYBL1	-0.7787	0.065	0.09	-0.9504	1.5742	10	ENSG00000185697	MYBL1	177	108	26	6	0
RFX4	MA0799.1	C_RFX4	-0.6477	-0.0346	-0.3144	-0.7231	1.7198	10	ENSG00000111783	RFX4	13	0	0	0	0
TEAD3	MA0808.1	C_TEAD4	-0.4714	-0.2911	-0.7097	-0.29	1.7622	10	ENSG00000007866	TEAD3	126	11	172	21	0
BHLHE22	MA0818.1	C_OLIG1	-0.6776	-0.1895	0.6636	-1.1319	1.3354	10	ENSG00000180828	BHLHE22	131	0	7	0	0
OLIG3	MA0827.1	C_OLIG1	-0.9389	-0.2948	0.4585	-0.7351	1.5103	10	ENSG00000177468	OLIG3	0	0	14	0	0
ATF7	MA0834.1	C_ATF2	-1.102	-0.2708	0.6481	-0.645	1.3697	10	ENSG00000170653	ATF7	61	134	63	29	0
CREB5	MA0840.1	C_ATF2	-1.1551	-0.2197	0.613	-0.6068	1.3687	10	ENSG00000146592	CREB5	782	38	2	9	1
E2F8	MA0865.1	C_E2F8	-0.4003	0.2757	-0.4761	-0.9952	1.5958	10	ENSG00000129173	E2F8	175	25	205	30	1
[truncated: 38 more rows]

## Sheet: Supp Figure 4b
name	motif_id	cluster	hsapiens_ensembl_gene_id	Ensembl.gene	TOBIAS.2C	TOBIAS.8C	TOBIAS.ICM	TOBIAS.hESC	RNA.2C	RNA.8C	RNA.ICM	RNA.hESC	spearman	group	n_motifs_in_cluster	human_maternal
[truncated: 378 more rows]

[truncated: 3 more sheets: Supp Figure 4c, Figure 4c,f dux targets , Rhox Obox expression]
